# Supplementary material for: Blood Transcriptomics of Turbot Scophthalmus maximus: A Tool for Health Monitoring and Disease Studies
Source: Animals (Basel). 2021 Apr 30;11(5):1296. doi: 10.3390/ani11051296 (PMC8147184; doi:10.3390/ani11051296)
Supplement: Supplementary file 1 [file animals-11-01296-s001.zip]

Archive with 5 entries (5 files):
- Figure S1_PCA.tif
- Figure S2_Heatmap.tif
- Table S1_Healthy turbot blood transcripts.xlsx
- Table S2_Blood expression in turbot enteromyxosis.xlsx
- Table S3_Shared DEGs moderate & severe infection.xlsx
