# Supplementary material for: Blood Transcriptomics of Turbot Scophthalmus maximus: A Tool for Health Monitoring and Disease Studies
Source: Animals (Basel). 2021 Apr 30;11(5):1296. doi: 10.3390/ani11051296 (PMC8147184; doi:10.3390/ani11051296)
Supplement: Supplementary file 1 [file animals-11-01296-s001.zip › Table S1_Healthy turbot blood transcripts.xlsx]

## Sheet: TPM >50
target_id	length	eff_length	est_counts	tpm	tpm	tpm	tpm	mean	gene name	annotation
SMAX5B020227	1122	827.629	2591970	225400	238092	221254	214736	224711	hbbe2	hbbe2; Beta-type globin n=1 Tax=Psetta maxima RepID=A0EZW7_PSEMX
SMAX5B020453	1258	963.629	2678250	200032	222004	232295	210356	215831		Hemoglobin subunit alpha-1 n=1 Tax=Cottoperca gobio RepID=HBA1_COTGO
SMAX5B020868	1166	871.629	1533960	126660	111109	108863	88565.5	107928		Alpha-type globin n=1 Tax=Psetta maxima RepID=A0EZW6_PSEMX
SMAX5B011110	204	56.4096	17404.1	22205.4	18730.8	21108.9	27910.5	22249.1		MHC class Ia chain n=2 Tax=Psetta maxima RepID=A0F029_PSEMX
SMAX5B010410	1462	1167.63	196910	12137.3	13142.8	13697.4	14135.4	13256.8		PREDICTED: prostate stem cell antigen-like n=1 Tax=Stegastes partitus RepID=UPI000498322B
SMAX5B019602	363	176.901	15701	6387.85	7199.49	6125.45	6691.17	6589.07		PREDICTED: golgin subfamily A member 5-like n=1 Tax=Larimichthys crocea RepID=UPI00054BB098
SMAX5B001229	273	106.907	6394.86	4305.12	4340.36	5346.91	7325.55	5201.32		MHC class Ia chain n=2 Tax=Psetta maxima RepID=A0F029_PSEMX
SMAX5B008251	1545	1250.63	71256	4100.64	4522.95	3871.24	4746.81	4296.66		Finkel-Biskis-Reilly murine sarcoma virus ribosomal protein S30 n=19 Tax=Euteleosteomorpha RepID=B5DGJ7_SALSA
SMAX5B012346	5730	5435.63	306338	4056.11	4038.83	4027.1	4465.74	4142.98	FRIH	FRIH; Ferritin, heavy subunit n=44 Tax=Bilateria RepID=FRIH_SALSA; 1.16.3.1
SMAX5B008632	2071	1776.63	88137	3570.43	4066.86	3766.09	4343.22	3925.73	rps11, wu:fa91c09, wu:fb34b11, zgc:56293	rps11, wu:fa91c09, wu:fb34b11, zgc:56293; Ribosomal protein S11 n=43 Tax=Bilateria RepID=Q7ZV05_DANRE
SMAX5B014336	2755	2460.63	104495	3056.39	3714.34	3588.07	3594.84	3478.63	rplp0, MGC53408, arbp	rplp0, MGC53408, arbp; Ribosomal protein, large, P0 n=29 Tax=Callorhynchus milii RepID=K4GEP1_CALMI
SMAX5B016765	379	189.071	8616.6	3279.97	3466.24	3124.04	3232.84	3273.46		Elongation factor-1 alpha (Fragment) n=32 Tax=Bilateria RepID=Q3T480_PARLE
SMAX5B001533	1887	1592.63	65937.4	2979.72	3153.31	2813.58	3320.26	3060.86		40S ribosomal protein S20-like; 40S ribosomal protein S20 isoform 2 n=1 Tax=Callorhynchus milii RepID=K4GCH4_CALMI
SMAX5B000852	10825	10530.6	444497	3037.9	2870.27	2706.99	3456.98	3005.52	b2m, bwm, wu:fa94c05, wu:fb10a09	b2m, bwm, wu:fa94c05, wu:fb10a09; Beta-2-microglobulin n=7 Tax=Pseudocrenilabrinae RepID=I3K9M4_ORENI
SMAX5B015882	12671	12376.6	467262	2717.17	2498.37	2618.31	3563.35	2821.07	mhc1uxa2, MGC65799, MHC1, PAC-BS1, zgc:65799, zgc:77509	mhc1uxa2, MGC65799, MHC1, PAC-BS1, zgc:65799, zgc:77509; MHC class Ia chain n=2 Tax=Psetta maxima RepID=A0F029_PSEMX
SMAX5B021508	2516	2221.63	76268	2470.76	2918.74	2374.87	2670.92	2600.65	rps14, MGC130808, MGC53662	rps14, MGC130808, MGC53662; 40S ribosomal protein S14 n=63 Tax=Euteleostomi RepID=RS14_HUMAN
SMAX5B020723	1809	1514.63	54265	2578.53	2561.02	2453.59	2466.42	2514.28	rps2, ik:tdsubc_2h2, rps2e, tdsubc_2h2, wu:fb10e01, wu:fj09b04, xx:tdsubc_2h2, zgc:85824	rps2, ik:tdsubc_2h2, rps2e, tdsubc_2h2, wu:fb10e01, wu:fj09b04, xx:tdsubc_2h2, zgc:85824; 40S ribosomal protein S2 n=1 Tax=Ictalurus punctatus RepID=RS2_ICTPU
SMAX5B008870	2923	2628.63	84037	2300.91	2688.18	2244.45	2481.05	2422.57		Receptor for activated protein kinase C (Fragment) n=1 Tax=Psetta maxima RepID=A0EZW3_PSEMX
SMAX5B001676	3610	3315.63	100663	2185.06	2401.82	2425.56	2677.6	2416.24		60S ribosomal protein L21 n=10 Tax=Neopterygii RepID=B5DGV5_SALSA
SMAX5B010692	541	316.707	11186.4	2542.1	2190.81	2352.91	2528.54	2399.21	FRIM	FRIM; Ferritin, middle subunit n=41 Tax=Bilateria RepID=FRIM_SALSA; 1.16.3.1
SMAX5B022489	7256	6961.63	201630	2084.51	2397.97	2404.65	2539.71	2350.56		PREDICTED: elongation factor 2-like [Oryzias latipes]; 3.6.5.3
SMAX5B014634	6347	6052.63	181519	2158.43	2112.52	2342.49	2241.27	2211.96	alas2, alas-e, cb1063, sau, sauternes	alas2, alas-e, cb1063, sau, sauternes; PREDICTED: 5-aminolevulinate synthase, erythroid-specific, mitochondrial n=1 Tax=Stegastes partitus RepID=UPI0004954C39; 2.3.1.37
SMAX5B007047	231	75.8556	1699	1612	2245.85	2399.44	2180.17	2086.11		unclassified
SMAX5B012047	2166	1871.63	51545	1982.1	2254.61	1862	2223.72	2074.03	rps9, MGC79756	rps9, MGC79756; PREDICTED: 40S ribosomal protein S9 n=1 Tax=Latimeria chalumnae RepID=UPI0003C1A79D
SMAX5B010429	3760	3465.63	93638	1944.59	2197.35	1946.2	2195.61	2067.13		ribosomal protein L6-like; Ribosomal protein L6 n=6 Tax=Protacanthopterygii RepID=B5DGJ4_SALSA
SMAX5B012326	2827	2532.63	47953	1362.71	1995.97	2617.33	2492.33	2052.37	mibp2, cb985	mibp2, cb985; muscle-specific beta 1 integrin binding protein 2 [Epinephelus coioides]_x0001_gb|ADZ76536.1| muscle-specific beta 1 integrin binding protein 2 [Epinephelus coioides]; 2.7.1.-
SMAX5B012694	2917	2622.63	67326	1847.59	2169.35	1954.49	2158.96	2027.93	rpl13, zgc:92272	rpl13, zgc:92272; 60S ribosomal protein L13 n=1 Tax=Gasterosteus aculeatus RepID=G3PT54_GASAC
SMAX5B016013	432	229.893	13191.9	4129.91	1263	2143.87	1487.07	2019.38		Unassigned protein
SMAX5B011123	4031	3736.63	114956	2214.17	1751.86	1974.72	2079.37	1997.73	COX1, mtco1	COX1, mtco1; Cytochrome c oxidase subunit 1 (Fragment) n=7 Tax=Clupeocephala RepID=Q4KW86_GIUMA; 1.9.3.1
SMAX5B021518	2894	2599.63	70204.1	1943.61	2101.66	1817.2	1926.86	1944.72		Elongation factor 1-alpha n=37 Tax=Deuterostomia RepID=EF1A_ORYLA
SMAX5B008812	3090	2795.63	62388.1	1606.13	1663.25	1918.33	2166.44	1825.37		NudC domain-containing protein 2 n=1 Tax=Osmerus mordax RepID=C1BKI6_OSMMO
SMAX5B006491	12149	11854.6	294544	1788.22	1814.14	1719.36	1956.91	1817.64	aldh16a1, MGC158277, im:7151472, zgc:158277	aldh16a1, MGC158277, im:7151472, zgc:158277; PREDICTED: aldehyde dehydrogenase family 16 member A1 n=1 Tax=Larimichthys crocea RepID=UPI00054C2433
SMAX5B015640	2416	2121.63	50814	1723.74	1875.75	1734.2	1866.54	1798.65	Gm5076, EG280121	Gm5076, EG280121; PREDICTED: 60S acidic ribosomal protein P1-like isoform X1 n=1 Tax=Jaculus jaculus RepID=UPI000332F717
SMAX5B004794	2754	2459.63	56487.3	1652.88	1716.41	1905.11	1933.78	1798.03	hspa8, MGC55272, hsc70, wu:fb01g06, wu:fi48b06	hspa8, MGC55272, hsc70, wu:fb01g06, wu:fi48b06; PREDICTED: heat shock cognate 71 kDa protein n=1 Tax=Elephantulus edwardii RepID=UPI0003F0EF66
SMAX5B016454	4311	4016.63	105256	1886.01	1701.29	1648.61	1930.05	1787.53	mthfd2, MGC174756, MGC91891, wu:fb38b11, wu:fe12e11, zgc:91891	mthfd2, MGC174756, MGC91891, wu:fb38b11, wu:fe12e11, zgc:91891; PREDICTED: bifunctional methylenetetrahydrofolate dehydrogenase/cyclohydrolase, mitochondrial-like n=1 Tax=Cynoglossus semilaevis RepID=UPI000497D88A; 1.5.1.15 3.5.4.9
SMAX5B011198	2801	2506.63	57232	1643.27	1762.9	1681.29	1903.84	1745.03	rpl27, fc93a08, wu:fc93a08, zgc:56171	rpl27, fc93a08, wu:fc93a08, zgc:56171; 60S ribosomal protein L27 n=37 Tax=Euteleostomi RepID=RL27_HUMAN
SMAX5B003500	192	48.3439	1083	1612.3	1892.74	1625.16	1830.8	1735.88		Receptor expression-enhancing protein n=4 Tax=Ovalentaria RepID=I3JZ21_ORENI
SMAX5B004469	4528	4233.63	96816	1645.86	1532.22	1634.4	2171.82	1729.71		PREDICTED: coxsackievirus and adenovirus receptor-like n=2 Tax=Pseudocrenilabrinae RepID=UPI00022B35FB
SMAX5B006885	3220	2925.63	67129	1651.39	1863.91	1570.63	1801.66	1717.93	RPL17, fa91a06, wu:fa91a06, wu:fa99c06	RPL17, fa91a06, wu:fa91a06, wu:fa99c06; PREDICTED: 60S ribosomal protein L17-like isoform X1 n=1 Tax=Maylandia zebra RepID=UPI00032A1A40
SMAX5B018730	1465	1170.63	26525.2	1630.79	1645.86	1626.3	1894.02	1695.68	tubb2c, fa91f09, fb16e09, tubb2, wu:fa91f09, wu:fa92d05, wu:fb16e09, wu:fb97a11	tubb2c, fa91f09, fb16e09, tubb2, wu:fa91f09, wu:fa92d05, wu:fb16e09, wu:fb97a11; Tubulin beta-2C chain n=1 Tax=Pteropus alecto RepID=L5K7V0_PTEAL
SMAX5B002795	2663	2368.63	50742	1541.81	1710.34	1605.96	1755.65	1651.28	rps23	rps23; 40S ribosomal protein S23 n=6 Tax=Bilateria RepID=C0H7K2_SALSA
SMAX5B015478	651	394.242	14286	2608	2135.44	1013.16	1269.41	1635.95		immunoglobulin light chain [Scophthalmus maximus]
SMAX5B004836	633	380.599	7982	1509.4	1364.85	1738.22	1747.8	1581.69		PREDICTED: trichohyalin-like n=1 Tax=Larimichthys crocea RepID=UPI00054B44AC
SMAX5B010113	3568	3273.63	63369	1393.18	1641.42	1475.86	1654.8	1537.29	rpl4, fa97a02, fl04b10, wu:fa97a02, wu:fa97c01, wu:fl04b10, zgc:56659, zgc:85693	rpl4, fa97a02, fl04b10, wu:fa97a02, wu:fa97c01, wu:fl04b10, zgc:56659, zgc:85693; 60S ribosomal protein L4-B n=2 Tax=Ictalurus punctatus RepID=W5ULM3_ICTPU
SMAX5B021301	3601	3306.63	65060	1416.08	1551.67	1635.46	1503.19	1524.53	txnip, sb:cb368	txnip, sb:cb368; Thioredoxin-interacting protein n=4 Tax=Percomorphaceae RepID=I7HH00_OPLFA
SMAX5B007450	3966	3671.63	72345	1418.11	1640.75	1438.46	1601.36	1521.54	rpl9, MGC103730, ab02c03, fa93a01, mg:ab02c03, wu:fa93a01, zgc:103730	rpl9, MGC103730, ab02c03, fa93a01, mg:ab02c03, wu:fa93a01, zgc:103730; PREDICTED: 60S ribosomal protein L9-like n=1 Tax=Oryzias latipes RepID=UPI0002A47B98
SMAX5B018296	3631	3336.63	65270	1407.88	1692.38	1398.85	1509.25	1497.61	rpl8, MGC73105, zgc:73105, zgc:77641	rpl8, MGC73105, zgc:73105, zgc:77641; 60S ribosomal protein L8 n=123 Tax=Gnathostomata RepID=RL8_HUMAN
SMAX5B000568	195	50.3545	1693	2419.78	1621.78	1247	1025.97	1496.9		PREDICTED: myosin IC heavy chain-like n=1 Tax=Rattus norvegicus RepID=UPI0004E477EB
SMAX5B013233	1024	729.629	13916.3	1372.72	1460.78	1450.13	1633.52	1476.3	tubb4, MGC53205, tubb5	tubb4, MGC53205, tubb5; tubulin beta-1 chain [Notothenia coriiceps]_x0001_gb|AAG15316.1|AF255554_1 beta tubulin [Notothenia coriiceps]
SMAX5B018852	3099	2804.63	54387	1395.66	1526.73	1443.58	1525.64	1471.83	rps13, fb14f11, fd13f08, fd60g01, wu:fb14f11, wu:fd13f08, wu:fd60g01, zgc:91809	rps13, fb14f11, fd13f08, fd60g01, wu:fb14f11, wu:fd13f08, wu:fd60g01, zgc:91809; 40S ribosomal protein S13 n=64 Tax=Euteleostomi RepID=RS13_HUMAN
SMAX5B000064	6648	6353.63	115385	1307.03	1489.79	1307.83	1554.49	1410.55	rps7	rps7; 40S ribosomal protein S7 n=13 Tax=Euteleosteomorpha RepID=RS7_TAKRU
SMAX5B007968	6007	5712.63	102662	1293.4	1441.81	1366.32	1543.64	1408.27	rpl5a, Rpl5, mg:cb01f08, rpl5l, zgc:56511, zgc:77176	rpl5a, Rpl5, mg:cb01f08, rpl5l, zgc:56511, zgc:77176; 60S ribosomal protein L5 n=4 Tax=Euteleosteomorpha RepID=B5X5S8_SALSA
SMAX5B020074	1389	1094.63	18499.8	1216.35	1502.9	1249.13	1488.9	1357.89	hba3, hba-l8	hba3, hba-l8; PREDICTED: hemoglobin subunit alpha-D-like isoform X1 n=2 Tax=Cynoglossus semilaevis RepID=UPI00049727F5
SMAX5B014438	1500	1205.63	24175	1443.15	1389.98	1148.13	1320.92	1320.68		Unassigned protein
SMAX5B002169	183	42.9248	723	1212.24	1335.53	1105.73	1670.64	1315.05		PREDICTED: izumo sperm-egg fusion protein 1 isoform X3 n=1 Tax=Notothenia coriiceps RepID=UPI000556495A
SMAX5B003121	2476	2181.63	37247	1228.77	1405.58	1244.83	1362.92	1308.36		similar to ribosomal protein S18; 40S ribosomal protein S18 n=30 Tax=Amniota RepID=RS18_HUMAN
SMAX5B016223	3268	2973.63	48155	1165.5	1349.66	1270.87	1421.95	1298.47	rpl15, wu:fa92b05, zgc:92114	rpl15, wu:fa92b05, zgc:92114; 60S ribosomal protein L15 n=47 Tax=Euteleostomi RepID=RL15_HUMAN
SMAX5B006524	4254	3959.63	82336.9	1496.58	1138.82	1202.15	1278.62	1272.22	actb, MGC76228, MGC79692, MGC88999, beta-actin, ps1tp5bp1	actb, MGC76228, MGC79692, MGC88999, beta-actin, ps1tp5bp1; Actin, cytoplasmic 1 n=320 Tax=Eukaryota RepID=ACTB1_TAKRU
SMAX5B005763	2414	2119.63	37888	1286.47	1331.44	1156.41	1282.18	1262.4	rps15, MGC103714, wu:fa93f04, wu:fa99b07, zgc:103714, zgc:92743	rps15, MGC103714, wu:fa93f04, wu:fa99b07, zgc:103714, zgc:92743; PREDICTED: 40S ribosomal protein S15-like n=2 Tax=Euteleostomi RepID=UPI000298E001
SMAX5B006134	4853	4558.63	77855	1229.17	1128.77	1271.22	1344.07	1240.84		similar to cold inducible RNA binding protein; PREDICTED: cold-inducible RNA-binding protein A-like isoform X3 n=1 Tax=Xiphophorus maculatus RepID=UPI0003B399FA
SMAX5B008735	3458	3163.63	53876	1225.66	1172.63	1178.16	1352.28	1230.13		PREDICTED: cyclic GMP-AMP synthase-like n=1 Tax=Notothenia coriiceps RepID=UPI000554F4BF
SMAX5B005530	326	147.428	2145	1047.14	1461.96	1233.09	1211.07	1229.63	rbm38, MGC173993, YF-55, fi25e12, rnpc1, wu:fi25e12, zgc:92336	rbm38, MGC173993, YF-55, fi25e12, rnpc1, wu:fi25e12, zgc:92336; PREDICTED: RNA-binding protein 38-like n=2 Tax=Percomorphaceae RepID=UPI0002A47D32
SMAX5B013822	2357	2062.63	31687	1105.65	1231.95	1140.07	1314.09	1195.2	rpl28	rpl28; 60S ribosomal protein L28 n=2 Tax=Salmoninae RepID=C0H8L4_SALSA
SMAX5B016075	3979	3684.63	57277	1118.78	1142.06	1224.65	1173.97	1164.19	rpl3	rpl3; PREDICTED: 60S ribosomal protein L3-like n=4 Tax=Euteleostomi RepID=UPI0003EACCD1
SMAX5B000686	2630	2335.63	34578	1065.5	1145.89	1167.58	1255.35	1156.61	rps25, MGC73391, zgc:73391	rps25, MGC73391, zgc:73391; Ribosomal protein S25 n=17 Tax=cellular organisms RepID=A2Q0U0_SOLSE
SMAX5B000178	26252	25957.6	346758	961.437	1095.62	1241.76	1367.95	1156.57	hsp90ab1, hsp90b, hsp90beta	hsp90ab1, hsp90b, hsp90beta; Heat shock protein 90kDa alpha (Cytosolic), class B member 1 n=2 Tax=Callorhynchus milii RepID=V9KGV8_CALMI
SMAX5B016316	3998	3703.63	56125	1090.66	1179.1	960.312	1406.26	1147.97	rpl14, MGC83076	rpl14, MGC83076; 60S ribosomal protein L14 n=5 Tax=Protacanthopterygii RepID=B5X7I1_SALSA
SMAX5B000679	4995	4700.63	69418	1062.86	1244.61	1068.49	1165.62	1132.95	RS3	RS3; 40S ribosomal protein S3 n=144 Tax=Chordata RepID=RS3_HUMAN; 4.2.99.18
SMAX5B006130	3683	3388.63	51314	1089.86	1151.55	1025.78	1216.83	1118.75		similar to ribosomal protein S8; 40S ribosomal protein S8 n=1 Tax=Ictalurus furcatus RepID=E3TC01_ICTFU
SMAX5B003840	3220	2925.63	44686	1099.29	1156.32	1023.84	1192.38	1116.12	fa93g12, wu:fa93g12	fa93g12, wu:fa93g12; PREDICTED: 60S ribosomal protein L27a-like n=1 Tax=Oreochromis niloticus RepID=UPI000394678C
SMAX5B015504	3601	3306.63	49291	1072.86	1235.31	1023.38	1143.9	1116.06	rpl11, zgc:86748	rpl11, zgc:86748; 60S ribosomal protein L11 n=27 Tax=Vertebrata RepID=RL11_ICTPU
SMAX5B011302	3778	3483.63	52762	1090.05	1145.8	1088.83	1139.52	1115.73		similar to ribosomal protein S6; 40S ribosomal protein S6 n=3 Tax=Rodentia RepID=I3NFA9_SPETR
SMAX5B019970	4427	4132.63	64100	1116.32	1174.83	1058.54	1113.89	1115.14	blvrb, cb1064, wu:fb73f01, zgc:91854	blvrb, cb1064, wu:fb73f01, zgc:91854; PREDICTED: flavin reductase (NADPH) n=1 Tax=Stegastes partitus RepID=UPI0004981FDC; 1.3.1.24 1.5.1.30
SMAX5B001106	632	380.054	8022.96	1519.32	978.792	1063.55	953.878	1108.28		PREDICTED: protein C19orf12 homolog n=1 Tax=Cynoglossus semilaevis RepID=UPI000494F1BB
SMAX5B004262	2455	2160.63	34148	1137.48	1290.9	956.965	1055.72	1103.62		PREDICTED: ADP/ATP translocase 2-like n=2 Tax=Haplochromini RepID=UPI0003297256
SMAX5B018569	4026	3731.63	52691	1016.24	1143.65	1030.62	1156	1084.77	tpt1, TCT1, fa28a02, id:ibd2078, tctp, wu:fa28a02	tpt1, TCT1, fa28a02, id:ibd2078, tctp, wu:fa28a02; Translationally-controlled tumor protein homolog n=1 Tax=Psetta maxima RepID=TCTP_PSEMX
SMAX5B005118	10889	10594.6	147586	1002.58	973.112	1113.15	1106.89	1047.09	cat, fb68a12, wu:fb68a12	cat, fb68a12, wu:fb68a12; PREDICTED: LOW QUALITY PROTEIN: catalase-like n=1 Tax=Pundamilia nyererei RepID=UPI0003AF4353; 1.11.1.6
SMAX5B005737	2404	2109.63	27273	930.434	937.196	1085.53	1249.16	1042.78	klf4, biklf, id:ibd5109, ik:tdsubc_1b8, ik:tdsubc_1e12, ik:tdsubc_1e5, wu:fc09b11, xx:tdsubc_1b8, xx:tdsubc_1e12,xx:tdsubc_1e5, zgc:109839	klf4, biklf, id:ibd5109, ik:tdsubc_1b8, ik:tdsubc_1e12, ik:tdsubc_1e5, wu:fc09b11, xx:tdsubc_1b8, xx:tdsubc_1e12,xx:tdsubc_1e5, zgc:109839; PREDICTED: Krueppel-like factor 4 n=1 Tax=Larimichthys crocea RepID=UPI00054BABD6
SMAX5B004867	4213	3918.63	51148.2	939.411	994.029	1104.14	1146.6	1042.73		Heat shock cognate 70 kDa (Fragment) n=3 Tax=Bilateria RepID=M4QB37_THUMA
SMAX5B005897	7729	7434.63	97512.8	943.976	1074.16	1034.5	1105.72	1037.77	rpsa, MGC55831, lamr1, zgc:55831, zgc:77824	rpsa, MGC55831, lamr1, zgc:55831, zgc:77824; 40S ribosomal protein SA n=2 Tax=Poecilia formosa RepID=A0A087XNA5_POEFO
SMAX5B003319	164	31.6024	398	906.404	1062.8	982.344	1093.01	1008.48		PREDICTED: beta-1,4-galactosyltransferase 1 n=1 Tax=Larimichthys crocea RepID=UPI00054C3AA1; 2.4.1.22 2.4.1.90 2.4.1.38 2.4.1.-
SMAX5B010465	820	541.194	6909	918.8	910.032	1055.9	1144.12	1002.52		PREDICTED: histone H1-like n=1 Tax=Esox lucius RepID=UPI000577CFE5
SMAX5B005561	4001	3706.63	46698	906.73	950.106	919.443	1023.89	948.98		ribosomal protein S10 [Solea senegalensis]
SMAX5B000942	2868	2573.63	30152	843.197	985.138	897.022	996.79	928.342		60S ribosomal protein L36 (Fragment) n=4 Tax=Euteleosteomorpha RepID=I3JLK7_ORENI
SMAX5B011133	3389	3094.63	36087	839.269	970.823	890.132	990.777	920.699		similar to Mus musculus ribosomal protein L19; 60S ribosomal protein L19 n=186 Tax=Vertebrata RepID=RL19_HUMAN
SMAX5B011124	980	686.883	9361	980.841	731.731	1057.01	899.025	908.762	ND4, mtnd4	ND4, mtnd4; NADH-ubiquinone oxidoreductase chain 4 n=1 Tax=Psetta maxima RepID=C7S7B5_PSEMX; 1.6.5.3
SMAX5B002148	2377	2082.63	25589	884.302	1009.81	823.912	909.562	904.458	eef1b2, MGC130878, eef1b, ef1b, wu:fj06d02	eef1b2, MGC130878, eef1b, ef1b, wu:fj06d02; PREDICTED: elongation factor 1-beta n=1 Tax=Cynoglossus semilaevis RepID=UPI0004957608
SMAX5B003263	4663	4368.63	51454	847.682	846.596	892.516	923.843	877.063	ybx1, MGC158477, MGC174067, MGC174962, MGC85599, hm:zeh0308, nsep1, wu:fb01g10, wu:fb08c05, wu:fb16e10, wu:fj26c09,yb1, zfY1, zgc:85599	ybx1, MGC158477, MGC174067, MGC174962, MGC85599, hm:zeh0308, nsep1, wu:fb01g10, wu:fb08c05, wu:fb16e10, wu:fj26c09,yb1, zfY1, zgc:85599; Nuclease-sensitive element-binding protein 1 n=6 Tax=Protacanthopterygii RepID=B5DH08_SALSA
SMAX5B008290	3242	2947.63	34788	849.407	967.89	801.104	886.37	874.101	rps12, fa95a02, wu:fa95a02, zgc:73055	rps12, fa95a02, wu:fa95a02, zgc:73055; 40S ribosomal protein S12 n=4 Tax=Euteleostomi RepID=C0HAY0_SALSA
SMAX5B001755	9177	8882.63	99277	804.389	925.991	823.351	933.957	869.954	rpl7, bb02h10, mg:bb02h10, wu:fa93c11	rpl7, bb02h10, mg:bb02h10, wu:fa93c11; Ribosomal protein L7 n=5 Tax=Callorhynchus milii RepID=K4GJU2_CALMI
SMAX5B019584	7755	7460.63	82382	794.723	846.164	781.062	1064.51	864.722	rhag, wu:fj61d12	rhag, wu:fj61d12; RhAG n=2 Tax=Batrachoididae RepID=L0H8E0_PORNO
SMAX5B006977	4779	4484.63	49213	789.791	808.889	931.626	928.901	862.289		PREDICTED: cell adhesion molecule 4-like isoform X1 n=2 Tax=Pseudocrenilabrinae RepID=UPI00022B083D
SMAX5B006617	2649	2354.63	27358	836.221	857.505	775.001	974.655	857.882		Aquaporin 1 n=6 Tax=Percomorphaceae RepID=Q32ZE5_SPAAU
SMAX5B019802	612	368.064	3504	685.172	502.168	1160.49	1318.22	851.764		PREDICTED: histone H1-like n=1 Tax=Cynoglossus semilaevis RepID=UPI0004961B55
SMAX5B002163	6913	6618.63	80857	879.242	889.559	713.126	928.582	848.335		Pyrid_oxidase_2 multi-domain protein
SMAX5B005207	3020	2725.63	31705	837.182	823.866	833.375	864.325	839.554		beta tubulin 1, class VI-like; PREDICTED: tubulin beta-6 chain-like n=1 Tax=Notothenia coriiceps RepID=UPI000554F6C7
SMAX5B014920	4756	4461.63	45140.8	728.173	857.836	762.843	863.779	800.975	MGC136952, MGC174241, RPL32	MGC136952, MGC174241, RPL32; Ribosomal protein L32 n=14 Tax=Euteleostomi RepID=B3IUN6_ORENI
SMAX5B010469	225	71.4255	713	718.448	821.039	711.659	794.1	759.848		Small integral membrane protein 15 n=29 Tax=Euteleostomi RepID=SIM15_DANRE
SMAX5B017628	6158	5863.63	55284	678.566	693.523	799.951	821.025	745.621		PREDICTED: plasminogen activator inhibitor 1 RNA-binding protein-like isoform X1 n=2 Tax=Cynoglossus semilaevis RepID=UPI0004974DBB
SMAX5B017121	201	54.404	497	657.484	726.012	722.62	874.95	741.192		unclassified
SMAX5B007105	6878	6583.63	61653	673.981	746.807	757.793	760.874	733.973	RPS4X, RPS4	RPS4X, RPS4; PREDICTED: 40S ribosomal protein S4-like n=3 Tax=Euteleostomi RepID=UPI0003EAA606
SMAX5B002512	3257	2962.63	29559	718.078	736.254	697.705	772.796	730.691	rpl12, MGC103615, fj18a12, wu:fa27c04, wu:fa91d03, wu:fb14g09, wu:fj18a12, wu:fj26g11, zgc:103615	rpl12, MGC103615, fj18a12, wu:fa27c04, wu:fa91d03, wu:fb14g09, wu:fj18a12, wu:fj26g11, zgc:103615; 60S ribosomal protein L12 n=21 Tax=Clupeocephala RepID=B5DGI5_SALSA
SMAX5B018640	3354	3059.63	30161	709.473	755.779	678.781	743.403	721.226	rpl24, chunp6908, wu:fa93e03	rpl24, chunp6908, wu:fa93e03; 60S ribosomal protein L24 n=45 Tax=Gnathostomata RepID=RL24_DANRE
SMAX5B011406	222	69.2187	536	557.314	781.916	877.677	700.216	719.377		PREDICTED: protein tweety homolog 3-like isoform X2 n=6 Tax=Pseudocrenilabrinae RepID=UPI000393D489
SMAX5B005779	3509	3214.63	28299	633.577	668.816	790.994	795.16	718.511	epor	epor; PREDICTED: erythropoietin receptor n=1 Tax=Stegastes partitus RepID=UPI00049587C6
SMAX5B015318	438	234.385	2252.2	691.568	587.417	798.758	748.975	702.128		Histone H4 n=1 Tax=Cricetulus griseus RepID=G3HPV7_CRIGR
SMAX5B010434	2546	2251.63	20875	667.249	664.811	677.264	794.155	698.896		PREDICTED: platelet glycoprotein Ib beta chain n=1 Tax=Stegastes partitus RepID=UPI0004955711
SMAX5B005284	3721	3426.63	34554	725.755	641.95	621.528	809.344	695.779	mcl1b, zgc:109763	mcl1b, zgc:109763; PREDICTED: induced myeloid leukemia cell differentiation protein Mcl-1-like n=1 Tax=Stegastes partitus RepID=UPI000497AEEB
SMAX5B014754	8011	7716.63	69593	649.078	739.516	634.619	751.519	691.711	fance	fance; PREDICTED: Fanconi anemia group E protein n=1 Tax=Larimichthys crocea RepID=UPI00054BBB43
SMAX5B009352	4273	3978.63	36463.9	659.612	701.948	665.264	722.273	686.787	RPL36AL	RPL36AL; PREDICTED: 60S ribosomal protein L36a-like [Esox lucius]
SMAX5B004827	4127	3832.63	34190.6	642.049	402.933	904.258	831.189	664.046		PREDICTED: trichohyalin-like n=1 Tax=Larimichthys crocea RepID=UPI00054B44AC
SMAX5B006135	2567	2272.63	20382	645.472	676.289	609.564	670.138	649.828	rps28, wu:fb07a10, wu:fb94f01, zgc:73367	rps28, wu:fb07a10, wu:fb94f01, zgc:73367; 40S ribosomal protein S28 n=14 Tax=Bilateria RepID=RS28_DANRE
SMAX5B018346	1598	1303.63	11391.3	628.898	604.573	664.423	695.173	647.354		PREDICTED: ES1 protein homolog, mitochondrial-like n=1 Tax=Stegastes partitus RepID=UPI000496DA25
SMAX5B001319	11536	11241.6	106097	679.255	613.859	658.864	609.201	639.609	cahz, CAH-Z, cah, cb588, id:ibd5016, wu:cegs2190, wu:fj65c09	cahz, CAH-Z, cah, cb588, id:ibd5016, wu:cegs2190, wu:fj65c09; PREDICTED: carbonic anhydrase n=1 Tax=Stegastes partitus RepID=UPI000495263F; 4.2.1.1
SMAX5B002217	1749	1454.63	15704	776.993	554.006	585.117	543.759	608.338	gpx1a, cb690, gpx1, zgc:103683, zgc:92737	gpx1a, cb690, gpx1, zgc:103683, zgc:92737; Glutathione peroxidase n=1 Tax=Paralichthys olivaceus RepID=A7UP15_PAROL; 1.11.1.9
SMAX5B009370	7048	6753.63	56265	599.598	602.788	559.691	637.83	599.335	upf3b, MGC66390, zgc:66390	upf3b, MGC66390, zgc:66390; PREDICTED: regulator of nonsense transcripts 3B n=1 Tax=Stegastes partitus RepID=UPI000496315E
SMAX5B014345	3931	3636.63	29245	578.777	578.147	593.765	645.805	598.503	gata1a, gata1, gta1, zg1	gata1a, gata1, gta1, zg1; PREDICTED: GATA-binding factor 2-like n=3 Tax=Haplochromini RepID=UPI000329C80B
SMAX5B013803	10796	10501.6	84723.8	580.641	641.05	551.678	613.245	595.703	rpl7a, wu:fa95b03, zgc:73183, zgc:86667	rpl7a, wu:fa95b03, zgc:73183, zgc:86667; 60S ribosomal protein L7a n=47 Tax=Bilateria RepID=RL7A_TAKRU
SMAX5B007264	3158	2863.63	23483	590.195	606.744	585.259	595.223	594.302	rpl18a, MGC56546, rpl-20Co, zgc:56546	rpl18a, MGC56546, rpl-20Co, zgc:56546; 60S ribosomal protein L18a n=23 Tax=Euteleostomi RepID=RL18A_DANRE
SMAX5B001777	422	222.006	1844	597.799	574.068	562.324	640.687	592.977	sec61g, MGC85435, sec61g-A	sec61g, MGC85435, sec61g-A; Protein transport protein Sec61 subunit gamma n=3 Tax=Callorhynchus milii RepID=V9LHR4_CALMI
SMAX5B017245	427	225.681	3521	1122.87	440.072	444.813	532.747	584.976		Unassigned protein
SMAX5B016441	3284	2989.63	22336.7	537.726	587.004	533.026	636.282	572.005		similar to 60S ribosomal protein L22 (Heparin-binding protein HBp15); 60S ribosomal protein L22 n=16 Tax=Eutheria RepID=RL22_MOUSE
SMAX5B006398	3399	3104.63	23406.9	542.617	529.632	534.556	629.321	557.613	tmem205, zgc:158860	tmem205, zgc:158860; PREDICTED: transmembrane protein 205 n=1 Tax=Cynoglossus semilaevis RepID=UPI0004964016
SMAX5B016349	397	202.695	1580.47	561.183	502.442	581.183	582.223	555.774		Histone H2B n=2 Tax=Lepisosteus oculatus RepID=W5MJK0_LEPOC
SMAX5B003082	216	64.8242	475	527.37	556.364	555.483	582.718	555.138		unclassified
SMAX5B001903	9051	8756.63	60470	497.006	511.64	562.118	627.956	547.357		PREDICTED: Fc receptor-like protein 5 isoform X1 n=4 Tax=Larimichthys crocea RepID=UPI00054B1C6A
SMAX5B011517	3896	3601.63	28015	559.823	503.063	471.878	630.008	537.913	atf4b2, sb:eu681, wu:fb08f07, zgc:171702	atf4b2, sb:eu681, wu:fb08f07, zgc:171702; PREDICTED: cyclic AMP-dependent transcription factor ATF-4-like n=1 Tax=Stegastes partitus RepID=UPI0004950291
SMAX5B010103	2754	2459.63	15758	461.095	498.866	539.351	603.828	523.166		Probable ribosome biogenesis protein RLP24 n=13 Tax=Neopterygii RepID=B5XBI0_SALSA
SMAX5B011345	3338	3043.63	23691	560.21	571.931	455.219	510.75	522.433	rps3a, MGC86672, fb02h01, rpS3Ae, wu:fb02h01, zgc:73195, zgc:86672	rps3a, MGC86672, fb02h01, rpS3Ae, wu:fb02h01, zgc:73195, zgc:86672; 40S ribosomal protein S3a n=62 Tax=cellular organisms RepID=RS3A_ORYLA
SMAX5B017107	158	28.7645	185	462.887	650.076	608.569	394.477	518.433	cry3, fe16d07, wu:fe16d07, zcry3	cry3, fe16d07, wu:fe16d07, zcry3; PREDICTED: cryptochrome-2-like n=1 Tax=Astyanax mexicanus RepID=UPI000440A7D7
SMAX5B014547	3555	3260.63	23133	510.61	518.279	468.785	553.851	511.982		similar to ribosomal protein S21; 40S ribosomal protein S21 n=4 Tax=Theria RepID=G3WKL3_SARHA
SMAX5B002485	9138	8843.63	57202	465.521	518.07	505.42	550.906	509.055	eef1g, db03h10, fk76a09, mg:db03h10, wu:fk76a09	eef1g, db03h10, fk76a09, mg:db03h10, wu:fk76a09; Elongation factor 1-gamma n=2 Tax=Archelosauria RepID=M7BKS8_CHEMY
SMAX5B007196	3000	2705.63	17897	476.07	526.137	523.336	503.568	506.876	EIF3F, EIF3S5	EIF3F, EIF3S5; Eukaryotic translation initiation factor 3 subunit F n=13 Tax=Euteleosteomorpha RepID=Q4SVD2_TETNG
SMAX5B012017	3708	3413.63	20667	435.733	453.469	481.257	640.75	496.831	KEL	KEL; PREDICTED: kell blood group glycoprotein-like isoform X2 [Oreochromis niloticus]; 3.4.24.-
SMAX5B003409	5391	5096.63	65378	923.225	309.602	514.834	362.417	480.559		PREDICTED: LOW QUALITY PROTEIN: interferon alpha-inducible protein 27-like protein 2B-like n=1 Tax=Neolamprologus brichardi RepID=UPI0003EBCD67
SMAX5B015314	458	250.004	1606.96	462.613	459.443	497.03	493.656	477.875	zgc:163047	zgc:163047; Histone H2A n=3 Tax=Bilateria RepID=G3PLB2_GASAC
SMAX5B004786	566	335.76	3492	748.522	693.245	230.938	409.349	470.62		PREDICTED: immunoglobulin lambda-like polypeptide 5-like n=3 Tax=Pseudocrenilabrinae RepID=UPI000329EAA2
SMAX5B017851	1160	865.629	4713	391.854	448.189	515.279	518.279	465.369		unclassified
SMAX5B016029	7091	6796.63	40781	431.84	456.822	437.233	534.677	463.413	eif3d, eif3s7, wu:fb12a03, zgc:64097	eif3d, eif3s7, wu:fb12a03, zgc:64097; PREDICTED: eukaryotic translation initiation factor 3 subunit D isoform X2 [Larimichthys crocea]
SMAX5B013829	3714	3419.63	20812	438.02	481.922	467.094	465.184	462.78		Ribosomal protein L37 n=2 Tax=Protacanthopterygii RepID=C1BZ68_ESOLU
SMAX5B010019	5128	4833.63	27522	409.794	439.353	506.268	478.797	457.065		PREDICTED: proline-rich protein 5-like n=1 Tax=Cynoglossus semilaevis RepID=UPI0004976DD9
SMAX5B017010	5114	4819.63	26906	401.786	407.078	460.591	567.525	454.719		BTF3, MGC128310; Transcription factor BTF3 (Fragment) n=5 Tax=Percomorphaceae RepID=I3JYW2_ORENI
SMAX5B020730	10200	9905.63	62601	454.84	447.984	415.189	501.21	453.781		PREDICTED: nitrogen permease regulator 3-like protein-like n=1 Tax=Neolamprologus brichardi RepID=UPI0003EC26AF
SMAX5B004876	615	369.67	2573.43	501.022	271.077	633.23	448.97	443.284		PREDICTED: golgin subfamily A member 6-like protein 22, partial n=1 Tax=Notothenia coriiceps RepID=UPI000554BD27
SMAX5B012056	6560	6265.63	37562	431.462	498.315	395.477	439.915	439.779		fa98d03, wu:fa98d03; 60S ribosomal protein L18 n=10 Tax=Percomorphaceae RepID=RL18_ORENI
SMAX5B017409	3098	2803.63	15325	393.404	463.094	441.8	442.174	434.342		uros, wu:fd13d11, zgc:110240; Uroporphyrinogen-III synthase n=5 Tax=Perciformes RepID=C3KIB8_ANOFI; 4.2.1.75
SMAX5B005164	2279	1984.63	12711	460.956	422.622	408.596	431.978	430.618		zgc:92868; PREDICTED: 60S ribosomal protein L29 n=1 Tax=Notothenia coriiceps RepID=UPI000553EF07
SMAX5B003578	6220	5925.63	27342.9	332.1	432.604	440.825	530.408	428.113		nt5c2l1, cb904, id:ibd5113, nt5c2, zgc:92102; PREDICTED: cytosolic purine 5''''-nucleotidase-like isoform X1 n=3 Tax=Stegastes partitus RepID=UPI0004954E04
SMAX5B019220	5533	5238.63	30421	417.941	418.656	413.496	456.619	426.333		rpl26, hm:zehn2026, wu:fa92f05, zgc:66190; Putative 60s ribosomal protein (Fragment) n=7 Tax=Euteleostomi RepID=K9IQH2_DESRO
SMAX5B005967	3489	3194.63	16887.9	380.463	405.479	444.547	463.906	422.335		tal1, SCL-alpha, SCL-beta, scl, scl/tal1, tal-1, zgc:85605; T-cell acute lymphocytic leukemia protein 1 n=4 Tax=Tetraodontidae RepID=TAL1_TAKRU
SMAX5B010602	4896	4601.63	25714.2	402.18	446.347	368.759	423.177	409.109		rps16; 40S ribosomal protein S16 n=46 Tax=cellular organisms RepID=RS16_HETFO
SMAX5B015241	8560	8265.63	43185.4	376.027	363.869	432.675	458.45	405.886		EPB49; PREDICTED: dematin-like n=1 Tax=Larimichthys crocea RepID=UPI00054B830A
SMAX5B014757	1982	1687.63	8924	380.576	374.213	410.811	442.433	401.109		hsp70l, hsp70-4; Inducible heat shock protein 70 n=21 Tax=Percomorphaceae RepID=H6SFW8_MIIMI
SMAX5B018718	8053	7758.63	39324.6	364.786	395.964	376.137	471.595	400.085		similar to Tetraspanin 7; Tetraspanin n=1 Tax=Poecilia formosa RepID=A0A087X5L4_POEFO
SMAX5B000844	975	682.363	7055	744.116	280.866	312.035	391.106	399.631		Unassigned protein
SMAX5B008057	264	100.287	459	329.404	446.763	420.217	411.913	399.504		Bladder cancer-associated protein n=43 Tax=Gnathostomata RepID=BLCAP_DANRE
SMAX5B010559	3103	2808.63	19316	494.973	462.07	266.813	397.563	394.662		MHC class II beta antigen n=1 Tax=Psetta maxima RepID=Q52I82_PSEMX
SMAX5B002587	160	29.6109	233.945	568.619	252.804	326.097	515.189	394.212		PREDICTED: gypsy retrotransposon integrase-like protein 1-like n=1 Tax=Neolamprologus brichardi RepID=UPI0003EC189F
SMAX5B016778	195	50.3545	306	437.363	395.126	338.174	403.932	391.973		PREDICTED: tripartite motif-containing protein 35-like n=1 Tax=Notothenia coriiceps RepID=UPI00054EDFC1
SMAX5B018910	1572	1277.63	6995	394.041	404.134	364.126	378.395	384.872		PREDICTED: calcineurin B homologous protein 2-like n=1 Tax=Larimichthys crocea RepID=UPI00054B4F3D
SMAX5B021258	4105	3810.63	20533	387.806	415.85	336.411	397.341	383.174		rpl35, MGC116425; PREDICTED: 60S ribosomal protein L35 n=1 Tax=Notothenia coriiceps RepID=UPI00054D4EE2
SMAX5B006828	3131	2836.63	15105	383.246	336.406	378.223	416.276	377.457		MGC112384; PREDICTED: WW domain-binding protein 4 n=1 Tax=Stegastes partitus RepID=UPI0004966582
SMAX5B013601	2965	2670.63	12924	348.291	353.268	394.859	411.273	375.971		rplp2, RpP1, wu:fb05g05, wu:fj30h02, zgc:73372; Ribosomal protein, large P2 n=3 Tax=Otophysa RepID=Q6PBJ9_DANRE
SMAX5B003582	1011	716.629	3432	344.677	430.129	326.254	410.945	375.481		aplnrb, Agtrl1a, MGC114063, agtrl1b, zgc:114063; PREDICTED: LOW QUALITY PROTEIN: apelin receptor B-like n=2 Tax=Percomorphaceae RepID=UPI00054BCBDE
SMAX5B013216	10493	10198.6	50268	354.739	376.512	323.367	451.832	373.758		SEMA7A; PREDICTED: semaphorin-7A-like n=1 Tax=Stegastes partitus RepID=UPI000497DD68
SMAX5B016627	2492	2197.63	12833	420.274	407.454	330.147	341.633	372.795		ribosomal protein L34-like; 60S ribosomal protein L34 n=3 Tax=Salmoninae RepID=C0H7M9_SALSA
SMAX5B022261	396	202.017	929	330.969	347.502	374.987	446.815	372.582		Unassigned protein
SMAX5B002257	3880	3585.63	17633.5	353.943	359.947	333.398	401.84	361.449		tspo, zgc:103456; Translocator protein n=7 Tax=Eupercaria RepID=C3KGZ3_ANOFI
SMAX5B014553	6064	5769.63	27052	337.451	340.828	389.583	380.741	361.405		tegt, BI-1; Probable Bax inhibitor 1 n=16 Tax=Percomorphaceae RepID=BI1_PAROL
SMAX5B012651	8829	8534.63	39632	334.211	332.949	370.197	410.562	360.622		PREDICTED: nucleolar RNA helicase 2-like isoform X1 n=1 Tax=Larimichthys crocea RepID=UPI00054C7AC0
SMAX5B015680	9391	9096.63	43320	342.742	390.645	337.6	366.372	358.731		ppt2, zgc:174932; PREDICTED: lysosomal thioesterase PPT2-A-like n=6 Tax=Ovalentaria RepID=UPI0003946BB4; 3.1.2.22
SMAX5B012937	5502	5207.63	25455	351.797	322.955	371.859	387.401	357.679		cct7, MGC108310, cct-eta, ccth, nip7-1, tcp-1-eta; Chaperonin containing TCP1, subunit 7 (Eta) n=31 Tax=Neopterygii RepID=B3DKJ0_DANRE
SMAX5B008837	11720	11425.6	64810	408.245	387.552	263.258	375.879	353.729		PREDICTED: osmotic avoidance abnormal protein 3-like isoform X1 n=1 Tax=Notothenia coriiceps RepID=UPI00055747F3
SMAX5B013777	21753	21458.6	93154	312.434	308.515	374.791	420.116	350.993		scarb2, cd36l2, chunp6914, fi13c07, wu:fi13c07; PREDICTED: lysosome membrane protein 2 n=1 Tax=Stegastes partitus RepID=UPI0004973FF1
SMAX5B015940	4461	4166.63	25611	442.385	286.261	322.199	366.802	349.768		Tapasin n=3 Tax=Dicentrarchus labrax RepID=G9BBX5_DICLA
SMAX5B020829	17036	16741.6	96486	414.788	355.064	296.512	335.047	347.792		Hemoglobin beta-2 subunit (Fragment) n=1 Tax=Psetta maxima RepID=A0EZW4_PSEMX
SMAX5B017222	449	242.76	1604	475.539	245.567	395.941	300.903	343.442		Mov10-like protein (Fragment) n=1 Tax=Epinephelus bruneus RepID=G1FKK9_EPIBR
SMAX5B016796	2576	2281.63	9395	296.354	343.67	374.489	364.154	343.296		cbr1; PREDICTED: carbonyl reductase [NADPH] 1 n=1 Tax=Cynoglossus semilaevis RepID=UPI000497B4E8
SMAX5B015573	12299	12004.6	54160	324.705	362.245	329.158	352.927	341.897		rpl30, fa93d05, wu:fa93d05, zgc:56640, zgc:77683; 60S ribosomal protein L30 n=3 Tax=Euteleostomi RepID=Q5DVH9_PLAFE
SMAX5B011694	5528	5233.63	22859	314.35	359.015	311.753	349.843	333.083		rps19, MGC73211, zgc:73211; 40S ribosomal protein S19 n=26 Tax=Clupeocephala RepID=RS19_GILMI
SMAX5B019324	7455	7160.63	36832	370.197	268.041	379.86	326.183	332.989		ctsl1a, ctsla, hm:zeh1631, ik:tdsubc_2d2, ik:tdsubc_2f10, sb:cb143, wu:fb70e06, wu:fi15c08, xx:tdsubc_2d2, xx:tdsubc_2f10; Cathepsin L n=6 Tax=Percomorphaceae RepID=G9D326_CYNSE; 3.4.22.15
SMAX5B003626	2825	2530.63	11573.9	329.162	380.519	298.059	316.919	329.806		oaz2, AZL, MGC63816, wu:fa14f04, zgc:63816; PREDICTED: LOW QUALITY PROTEIN: ornithine decarboxylase antizyme 2-like [Stegastes partitus]
SMAX5B010034	6945	6650.63	27802	300.865	332.22	309.678	379.58	329.233		METAP2, MAP2, MNPEP, p67, p67eIF2; Methionine aminopeptidase 2 n=8 Tax=Ovalentaria RepID=I3JPI5_ORENI; 3.4.11.18
SMAX5B017280	2230	1935.63	8197	304.784	330.03	345.656	325.795	326.237		ribosomal protein L19; Ribosomal protein L19 n=7 Tax=Euteleostomi RepID=C3KJY6_ANOFI
SMAX5B006673	12582	12287.6	46777	273.983	278.998	347.106	415.022	323.94		tfr1a; PREDICTED: transferrin receptor protein 1 n=1 Tax=Larimichthys crocea RepID=UPI00054C2C1C
SMAX5B008829	12032	11737.6	46084.3	282.574	306.47	339.75	367.98	322.571		sept8a, fb22a03, sept8, wu:fb22a03; PREDICTED: septin-8 n=1 Tax=Esox lucius RepID=UPI000577DD9B
SMAX5B014987	877	593.003	2290	277.932	352.662	295.019	372.033	322.057		PREDICTED: myoD family inhibitor-like n=1 Tax=Larimichthys crocea RepID=UPI00054B1FAE
SMAX5B004926	5885	5590.63	24099	310.24	323.371	318.352	323.829	318.901		prdx2, MGC92891, cb58, prdx1, wu:fq19b09, zgc:92891; Peroxiredoxin 2 n=11 Tax=Percomorphaceae RepID=A9QKS0_THUMA
SMAX5B020596	243	84.5698	423	359.985	224.241	328.858	370.401	314.898		unclassified
SMAX5B010405	9106	8811.63	34272	279.925	306.906	305.719	354.509	310.634		btf3, MGC153435, wu:fb05d06, zgc:153435; PREDICTED: interleukin-12 subunit beta-like n=1 Tax=Larimichthys crocea RepID=UPI00054B3BA0
SMAX5B009524	255	93.5324	559	430.139	202.938	365.108	291.444	310.447		mov10a; PREDICTED: putative helicase mov-10-B.2 n=1 Tax=Larimichthys crocea RepID=UPI00054B8F21
SMAX5B014209	5679	5384.63	21419	286.287	333.249	300.199	307.73	306.399		PREDICTED: peptidyl-prolyl cis-trans isomerase FKBP11 n=1 Tax=Stegastes partitus RepID=UPI0004984AB5
SMAX5B003383	3760	3465.63	13595	282.329	282.037	296.346	367.564	305.175		PREDICTED: arginine/serine-rich protein 1 n=1 Tax=Notothenia coriiceps RepID=UPI00055298B8
SMAX5B005708	8535	8240.63	28563.1	249.462	326.117	266.063	400.584	305.15		TRAILR protein n=1 Tax=Siniperca chuatsi RepID=D2CFM0_SINCH
SMAX5B002918	246	86.9014	337	279.101	287.148	313.994	339.015	303.915		unclassified
SMAX5B008960	6773	6478.63	37754	419.411	229.245	248.876	348.798	302.255		lgmn, cb173, cb460, sb:cb173, wu:fa98g05, wu:fj92g08, zgc:76953; PREDICTED: legumain isoform X1 n=2 Tax=Larimichthys crocea RepID=UPI00054B1736; 3.4.22.34
SMAX5B004515	240	82.1782	277	242.595	193.298	427.989	382.598	296.02		unclassified
SMAX5B001494	3189	2894.63	12224	303.933	257.323	326.16	297.604	295.176		gabarap, mg:bb02b03; GABA(A) receptor associated protein n=3 Tax=Danio rerio RepID=Q6PSS4_DANRE
SMAX5B002891	219	67.1256	236	253.036	296.357	312.108	321.378	294.496		unclassified
SMAX5B014923	2303	2008.63	7842	280.987	250.472	311.839	339.774	293.861		nfe2; PREDICTED: transcription factor NF-E2 45 kDa subunit n=1 Tax=Larimichthys crocea RepID=UPI00054C5EDE
SMAX5B010862	318	141.392	479	243.82	291.766	308.592	339.644	293.852		PREDICTED: AT-rich interactive domain-containing protein 5A-like n=1 Tax=Stegastes partitus RepID=UPI0004956CCE
SMAX5B002424	12920	12625.6	47153	268.791	306.066	284.388	317.539	293.585		PREDICTED: zinc finger CCCH domain-containing protein 13-like n=1 Tax=Neolamprologus brichardi RepID=UPI0003EC0371
SMAX5B012951	2433	2138.63	12086	406.73	219.053	289.027	287.053	293.217		PREDICTED: nuclear factor 7, brain-like n=1 Tax=Cynoglossus semilaevis RepID=UPI0004960D50
SMAX5B005507	744	472.554	1677	255.412	300.199	341.817	277.818	292.113		PREDICTED: cyclin-dependent kinase inhibitor 1-like isoform X1 n=3 Tax=Stegastes partitus RepID=UPI000496F644
SMAX5B022336	1413	1118.63	4972	319.892	295.717	259.961	287.054	289.86		gpx4a, PHGPxa, cb563, cb691, sb:cb563, wu:fb82e03, zgc:92253; Glutathione peroxidase n=2 Tax=Seriola lalandi RepID=F8UV59_SERLL; 1.11.1.12
SMAX5B016550	27787	27492.6	87275.3	228.473	273.625	326.425	344.292	289.518		ANK1, ANK, SPH1, SPH2; PREDICTED: ankyrin-1-like isoform X1 n=5 Tax=Poecilia reticulata RepID=UPI0004A38CEF
SMAX5B004693	3279	2984.63	16700.7	402.719	304.396	292.205	195.963	289.451		similar to family with sequence similarity 132, member A
SMAX5B017996	9673	9378.63	34244	262.787	303.365	279.378	310.764	288.435		eif4ebp2, wu:fa55e11, wu:fp45e09; Eukaryotic translation initiation factor 4E-binding protein 2 n=14 Tax=Euteleosteomorpha RepID=C1BL94_OSMMO
SMAX5B003389	3327	3032.63	12525.3	297.255	293.618	241.265	302.765	282.571		rhd, rh30; PREDICTED: ammonium transporter Rh type C-like n=1 Tax=Larimichthys crocea RepID=UPI00054BF872
SMAX5B004002	4461	4166.63	18747	323.822	241.27	278.689	284.771	280.612		irf11, IRF1, MGC103566, MGC192360, zgc:103566; Interferon regulatory factor n=3 Tax=Psetta maxima RepID=Q3T237_PSEMX
SMAX5B017340	5908	5613.63	21310	273.211	250.797	289.401	310.626	280.149		comtd1, wu:fb58g04; Catechol-O-methyltransferase domain-containing protein 1 n=3 Tax=Eupercaria incertae sedis RepID=E6ZHH2_DICLA
SMAX5B003763	2418	2123.63	7944	269.228	256.683	284.161	310.496	279.437		FIS1; PREDICTED: mitochondrial fission 1 protein n=1 Tax=Notothenia coriiceps RepID=UPI00054DB117
SMAX5B011099	673	411.371	1519	265.756	263.938	244.259	350.198	278.315		ARL4A; ADP-ribosylation factor-like protein 4A n=4 Tax=Protacanthopterygii RepID=C0HAV8_SALSA
SMAX5B012153	2739	2444.63	9199	270.824	285.936	245.317	309.619	276.935		stmn1b, fj43c10, wu:fj38b07, wu:fj43c10, zgc:110159; Stathmin n=2 Tax=Pseudocrenilabrinae RepID=I3JI09_ORENI
SMAX5B009683	2282	1987.63	7017	254.083	297.914	252.017	291.44	273.062		rpl22l1, fa96f07, wu:fa96f07, zgc:136591; 60S ribosomal protein l22-like 1 n=1 Tax=Ictalurus punctatus RepID=E3TF95_ICTPU
SMAX5B020971	2307	2012.63	7435	265.874	248.65	256.002	325.011	272.334		dnajb1a, dnajb1, hspf1, zf-Hsp40, zgc:101068; PREDICTED: dnaJ homolog subfamily B member 1-like n=1 Tax=Cynoglossus semilaevis RepID=UPI0004961BEE
SMAX5B016067	7631	7336.63	27755	272.272	248	293.623	273.977	271.481		SFRS2; Splicing factor, arginine/serine-rich 2 n=7 Tax=Neopterygii RepID=Q7ZV13_DANRE
SMAX5B012683	5767	5472.63	19343	254.382	270.098	263.218	300.209	271.448		eif3m, GA17, fa16c10, pcid1, wu:fa16c10, wu:fc41f09, zgc:63996; Eukaryotic translation initiation factor 3 subunit M n=21 Tax=Neopterygii RepID=EIF3M_DANRE
SMAX5B003273	592	353.25	1432	291.756	296.684	220.348	284.459	271.401		ATP synthase, H+ transporting, mitochondrial F1 complex, epsilon subunit-like; PREDICTED: ATP synthase subunit epsilon, mitochondrial [Larimichthys crocea]; 3.6.3.14
SMAX5B011606	8375	8080.63	31960	284.656	265.349	252.21	279.141	270.042		MGC86382; Eukaryotic translation initiation factor 4A, isoform 1B n=12 Tax=Clupeocephala RepID=Q7ZU67_DANRE
SMAX5B016078	15646	15351.6	58708.1	275.234	239.641	272.767	285.121	267.622		Solute carrier family 4 member a1 anion exchanger n=2 Tax=Sciaenidae RepID=A0A0A7RR02_SCIOC
SMAX5B008134	3642	3347.63	11411	245.327	246.064	275.665	307.474	267.452		glrx5, grx5, id:ibd5119, wu:fa09g08, zgc:73343; PREDICTED: glutaredoxin-related protein 5, mitochondrial n=2 Tax=Percomorphaceae RepID=UPI00049705E5
SMAX5B004816	4248	3953.63	16216	295.193	283.155	222.985	272.889	267.053		PREDICTED: collagenase 3-like n=1 Tax=Stegastes partitus RepID=UPI0004954450
SMAX5B012903	1346	1051.63	3420	234.057	261.891	275.303	284.086	263.133		PREDICTED: polyadenylate-binding protein-interacting protein 2B isoform X1 n=6 Tax=Percomorphaceae RepID=UPI00049613C5
SMAX5B005625	5977	5682.63	19518	247.198	268.286	263.273	267.644	261.458		anp32a, wu:fj36e08, zgc:55516; PREDICTED: acidic leucine-rich nuclear phosphoprotein 32 family member A-like n=1 Tax=Notothenia coriiceps RepID=UPI00055706AD
SMAX5B020309	2233	1938.63	7083	262.955	262.396	243.51	277.44	261.295		Histone H3.3 n=202 Tax=Eukaryota RepID=H33_HUMAN
SMAX5B015189	828	548.302	2095	274.994	271.626	219.08	283.73	261.036		snrpd3; Small nuclear ribonucleoprotein Sm D3 n=70 Tax=Euteleostomi RepID=SMD3_HUMAN
SMAX5B014789	3626	3331.63	10253	221.49	217.193	325.48	289.452	259.463		PREDICTED: tumor protein p53-inducible nuclear protein 2 isoform X1 n=2 Tax=Notothenia coriiceps RepID=UPI0005567C1B
SMAX5B003146	11689	11394.6	42525.9	268.604	221.796	241.391	311.517	258.712		PREDICTED: protein apterous-like n=1 Tax=Stegastes partitus RepID=UPI00049594CB
SMAX5B017694	20601	20306.6	64757.7	229.516	244.199	257.156	308.392	258.205		Wnk4, Ac2-059, Prkwnk4; PREDICTED: serine/threonine-protein kinase WNK4-like n=1 Tax=Poecilia formosa RepID=UPI0004439C96; 2.7.11.1
SMAX5B003368	1926	1631.63	5325	234.886	226.499	260.571	319.486	257.974		perp, wu:fk24g11; p53 apoptosis effector n=2 Tax=Percomorphaceae RepID=M4H432_OPLFA
SMAX5B009679	234	77.9562	258	238.193	243.838	256.657	294.006	257.297		purb, MGC65916, zgc:65916; Purine-rich element binding protein B-like protein n=1 Tax=Camelus ferus RepID=S9XKJ7_9CETA
SMAX5B016862	1995	1700.63	6765	286.297	262.063	217.308	264.738	256.318		cst3, MGC136227, MGC192989, fb51d07, wu:fb24g06, wu:fb51d07, wu:fc55f03, zgc:136227; PREDICTED: cystatin-like n=1 Tax=Stegastes partitus RepID=UPI0004984531
SMAX5B015966	724	454.972	1606	254.05	241.438	230.425	293.207	253.721		unclassified
SMAX5B014390	3098	2803.63	8855.61	227.33	232.842	240.918	311.094	250.969		PREDICTED: methyltransferase-like protein 7A n=1 Tax=Larimichthys crocea RepID=UPI00054BC492
SMAX5B017469	291	120.416	387	231.305	247.74	248.254	264.006	247.556		unclassified
SMAX5B016631	2326	2031.63	6989	247.588	239.506	221.311	285.03	247.306		ostc, MGC56559, zgc:56559, zgc:86623; Oligosaccharyltransferase complex subunit ostc n=71 Tax=Gnathostomata RepID=OSTC_XENTR
SMAX5B018914	225	71.4255	252	253.926	282.973	225.99	221.106	244.785		triap1b, MGC80384, p53csv-B, triap1-B; PREDICTED: TP53-regulated inhibitor of apoptosis 1 n=1 Tax=Larimichthys crocea RepID=UPI00054C4172
SMAX5B009826	5334	5039.63	16181	231.082	248.994	233.437	266.186	244.527		sqrdl, fj81h04, wu:fj81h04, zgc:113156; PREDICTED: sulfide:quinone oxidoreductase, mitochondrial-like isoform X3 n=4 Tax=Percomorphaceae RepID=UPI00049514ED
SMAX5B021147	12104	11809.6	41879.8	255.228	232.452	233.989	256.132	244.191		MGC55307, NCOA4, zgc:77270; PREDICTED: nuclear receptor coactivator 4 n=1 Tax=Stegastes partitus RepID=UPI000495D6AD
SMAX5B003701	4979	4684.63	14667.9	225.347	241.067	238.063	265.542	242.077		PREDICTED: iron-sulfur cluster assembly enzyme ISCU, mitochondrial n=1 Tax=Cynoglossus semilaevis RepID=UPI000495A73B
SMAX5B015619	1854	1559.63	7101	327.685	203.612	250.486	205.031	241.944		psmb9b; Proteasome subunit beta type n=7 Tax=Percomorphaceae RepID=I3KVU9_ORENI; 3.4.25.1
SMAX5B020384	1107	812.629	1800	159.419	166.554	333.126	378.93	240.611		PREDICTED: histone H1.0-B n=1 Tax=Cynoglossus semilaevis RepID=UPI000496026E
SMAX5B019509	240	82.1782	231	202.309	249.379	243.093	267.25	239.272		PREDICTED: transcription initiation factor TFIID subunit 4 isoform X1 n=2 Tax=Notothenia coriiceps RepID=UPI00054FAB49
SMAX5B006288	1005	710.629	2290	231.927	216.023	239.836	260.861	236.616		Cyclic-AMP response element-binding protein 2 n=1 Tax=Sparus aurata RepID=M9P0N7_SPAAU
SMAX5B012223	177	39.2017	145.243	266.654	123.886	320.646	291.294	235.685		Unassigned protein
SMAX5B015674	2823	2528.63	9451	269	222.092	222.137	231.328	235.388		psmb8, lmp7, macropain, prosome; Proteasome subunit beta type n=4 Tax=Ovalentaria RepID=I3KVV6_ORENI; 3.4.25.1
SMAX5B001693	3816	3521.63	12442	254.276	260.204	194.926	234.464	234.499		rps15a; PREDICTED: 40S ribosomal protein S15a n=1 Tax=Callithrix jacchus RepID=UPI0004F0614D
SMAX5B001771	2055	1760.63	6063	247.844	223.53	214.424	252.772	234.088		fa13f09, wu:fa13f09; PREDICTED: proteasome maturation protein n=2 Tax=Poecilia RepID=UPI000443CFCC
SMAX5B022510	716	447.822	1551	249.267	265.072	201.504	218.196	232.161		gpx4a, PHGPxa, cb563, cb691, sb:cb563, wu:fb82e03, zgc:92253; Glutathione peroxidase n=3 Tax=Percomorphaceae RepID=M4PIF9_SPAAU; 1.11.1.12
SMAX5B016088	513	293.413	2593.87	636.249	156.089	172.606	167.654	231.535		Unassigned protein
SMAX5B018813	13835	13540.6	45913	244.037	215.23	193.922	275.856	230.233		SUSD1; PREDICTED: sushi domain-containing protein 1-like isoform X2 n=2 Tax=Pseudocrenilabrinae RepID=UPI0003BD60FC
SMAX5B003918	3278	2983.63	10428	251.545	226.547	207.242	235.943	229.755		ATP5B, im:6793121, wu:fj38d01; ATP synthase subunit beta n=23 Tax=Metazoa RepID=Q4VBK0_DANRE; 3.6.3.14
SMAX5B000678	5219	4924.63	15482	226.262	217.415	240.431	232.237	228.932		Histone H3.3 n=202 Tax=Eukaryota RepID=H33_HUMAN
SMAX5B003145	4390	4095.63	21579	379.201	143.857	219.336	218.276	226.063		VHSV-induced protein n=1 Tax=Oplegnathus fasciatus RepID=J7MAM3_OPLFA
SMAX5B021937	219	67.1256	305	327.017	266.722	136.968	216.603	225.542		Unassigned protein
SMAX5B006948	3612	3317.63	10264	222.663	219.624	232.467	227.344	225.472		tuba8l2, MGC73046, zgc:73046, zgc:77601; Tubulin alpha-1C chain n=3 Tax=Bilateria RepID=W6UDI6_ECHGR
SMAX5B019980	3731	3436.63	9591	200.858	219.079	220.531	255.322	223.106		EIF3K, MGC127071; Eukaryotic translation initiation factor 3 subunit K n=38 Tax=Clupeocephala RepID=EIF3K_DANRE
SMAX5B000260	19328	19033.6	56197.6	212.498	230.166	206.258	240.055	221.835		PREDICTED: CAAX prenyl protease 1 homolog n=1 Tax=Cynoglossus semilaevis RepID=UPI000495DB6D
SMAX5B010180	2240	1945.63	6139	227.089	221.149	206.616	232.732	221.679		ssr3, fb01d07, wu:fb01d07, zgc:56300; Translocon-associated protein subunit gamma n=116 Tax=Bilateria RepID=SSRG_HUMAN
SMAX5B008859	5224	4929.63	14443	210.864	209.698	212.401	251.962	220.558		CLK4; PREDICTED: dual specificity protein kinase CLK4-like isoform X1 n=2 Tax=Stegastes partitus RepID=UPI0004970324; 2.7.12.1
SMAX5B005205	5605	5310.63	12568	170.325	225.515	214.987	283.984	220.059		alas1, ALAS-N, wu:fb58d01, wu:fi12g09; PREDICTED: 5-aminolevulinate synthase, nonspecific, mitochondrial n=1 Tax=Larimichthys crocea RepID=UPI00054C404A; 2.3.1.37
SMAX5B013946	4360	4065.63	12390	219.332	213.099	211.073	235.863	219.631		fb34f03, rbm8a, wu:fb34f03; RNA-binding protein 8A n=1 Tax=Oncorhynchus mykiss RepID=C1BGS0_ONCMY
SMAX5B016806	301	127.881	514	289.278	181.691	186.208	230.33	217.896		unclassified
SMAX5B020201	2629	2334.63	7250	223.501	205.725	198.449	246.983	217.882		PREDICTED: cytochrome c oxidase subunit 6B1 n=1 Tax=Cynoglossus semilaevis RepID=UPI0004973DC1; 1.9.3.1
SMAX5B000619	219	67.1256	212	227.304	197.078	214.059	232.722	217.347		unclassified
SMAX5B015599	3009	2714.63	8277	219.443	176.588	254.244	224.716	216.916		DUF4566 domain containing protein
SMAX5B004616	4055	3760.63	11527	220.605	196.514	215.15	233.492	216.026		Myosin regulatory light polypeptide 9 n=3 Tax=Gnathostomata RepID=V9L369_CALMI
SMAX5B010996	7773	7478.63	16909	162.725	175.76	258.906	290.627	215.384		arrdc3, wu:fc21e01, zgc:136956; Arrestin domain containing 3 n=27 Tax=Clupeocephala RepID=Q1ECU3_DANRE
SMAX5B012773	225	71.4255	236.441	238.247	167.274	238.496	218.283	213.422		mhc1uxa2, MGC65799, MHC1, PAC-BS1, zgc:65799, zgc:77509; PREDICTED: major histocompatibility complex class I-related gene protein-like n=1 Tax=Larimichthys crocea RepID=UPI00054B609A
SMAX5B015760	3363	3068.63	10171.4	238.559	197.24	217.278	201.775	213.117		psmb10, psmb12, zgc:110363; PREDICTED: proteasome subunit beta type-7-like n=1 Tax=Stegastes partitus RepID=UPI0004953EE7; 3.4.25.1
SMAX5B010775	493	277.319	900.555	233.716	170.781	226.168	227.841	212.96		NLR family, pyrin domain containing 1-like
SMAX5B012719	6771	6476.63	17464.7	194.076	227.99	185.488	247.355	212.266		PREDICTED: solute carrier family 46 member 3 n=1 Tax=Larimichthys crocea RepID=UPI00054B0BBD
SMAX5B008239	2184	1889.63	4968	189.219	227.426	203.906	229.668	211.877		chac1; PREDICTED: cation transport regulator-like protein 1 n=1 Tax=Larimichthys crocea RepID=UPI00054C80CE
SMAX5B003870	342	160.378	453	203.288	204.869	222.65	211.239	210.376		tsta3, si:dkey-235d18none, zgc:101805; PREDICTED: GDP-L-fucose synthase-like n=1 Tax=Cynoglossus semilaevis RepID=UPI0004973815; 1.1.1.271
SMAX5B008539	2537	2242.63	7284	233.761	221.227	192.962	185.952	207.549		MGC153978, mg:cb01c08, zgc:173509; PREDICTED: cytochrome c oxidase subunit 5B, mitochondrial-like n=1 Tax=Larimichthys crocea RepID=UPI00054B48AB; 1.9.3.1
SMAX5B012774	474	262.379	768.152	210.706	208.174	208.078	202.13	207.248		Unassigned protein
SMAX5B004198	3482	3187.63	9189	207.472	201.043	211.02	209.036	207.109		PREDICTED: sialidase-3 n=2 Tax=Percomorphaceae RepID=UPI000494E220; 3.2.1.18
SMAX5B013347	2448	2153.63	8723	291.51	212.509	159.829	184.848	206.836		PREDICTED: high affinity immunoglobulin epsilon receptor subunit alpha n=1 Tax=Notothenia coriiceps RepID=UPI00054CEF0E
SMAX5B012406	3117	2822.63	8266	210.766	222.262	185.134	208.905	206.312		sod1, Cu/Zn-SOD, ZSOD, cuzn; PREDICTED: superoxide dismutase [Cu-Zn] n=1 Tax=Stegastes partitus RepID=UPI0004958B33; 1.15.1.1
SMAX5B003474	5683	5388.63	15323	204.656	236.226	157.871	231.351	204.989		Microsomal glutathione S-transferase 3 n=5 Tax=Eupercaria RepID=C3KJC0_ANOFI
SMAX5B007364	381	190.787	467	176.168	199.517	249.289	191.584	202.415		unclassified
SMAX5B017524	378	188.43	536	204.727	199.017	177.459	231.171	202.197		unclassified
SMAX5B017755	1895	1600.63	4770.25	214.491	176.439	185.836	231.377	200.846		PREDICTED: SLAM family member 9-like n=1 Tax=Oreochromis niloticus RepID=UPI00022B3B35
SMAX5B000042	277	109.82	295.428	193.61	197.072	183.971	231.744	200.83		PREDICTED: cell cycle control protein 50A-like n=1 Tax=Esox lucius RepID=UPI0005777032
SMAX5B009951	6229	5934.63	16884	204.758	178.634	181.836	237.428	199.344		hsp90b1, GP96, GRP94, fb61d09, tra-1, tra1, wu:fb61d09, wu:fq25g01; 94 kD glucose-regulated protein n=4 Tax=Protacanthopterygii RepID=D9UB75_ONCMY
SMAX5B000789	566	335.76	1114.36	238.867	155.969	214.581	196.209	199.011		Unassigned protein
SMAX5B015931	8769	8474.63	23035.4	195.63	170.69	230.849	199.927	198.135		pabpc1b, MGC77608, pabpc1, zgc:77608; Polyadenylate-binding protein n=4 Tax=Clupeocephala RepID=G3NI20_GASAC
SMAX5B001644	6191	5896.63	23859.8	291.221	255.957	161.888	125.698	197.348		terf1, wu:fb74c04; PREDICTED: telomeric repeat-binding factor 1 n=1 Tax=Stegastes partitus RepID=UPI000496A7FC
SMAX5B015319	340	158.56	420.549	190.89	229.729	181.792	189.183	197.067		Histone H4 n=1 Tax=Cricetulus griseus RepID=G3HPV7_CRIGR
SMAX5B009693	4070	3775.63	9974.51	190.135	196.271	197.54	204.557	197.059		eif5a, wu:fb17e01, wu:fb63h04, wu:fk81e04, zgc:77099; Eukaryotic translation initiation factor 5A n=7 Tax=Percomorphaceae RepID=A0A087XSE1_POEFO
SMAX5B005948	7476	7181.63	18834.1	188.747	196.562	198.955	201.754	196.444		unclassified
SMAX5B005794	4856	4561.63	12314	194.284	203.637	179.71	202.336	194.753		PREDICTED: LOW QUALITY PROTEIN: crystallin J1A-like n=1 Tax=Stegastes partitus RepID=UPI000495C0FE
SMAX5B011298	333	153.002	347.647	163.532	175.119	252.878	198.192	194.641		Histone H2B n=2 Tax=Lepisosteus oculatus RepID=W5MJK0_LEPOC
SMAX5B020307	4348	4053.63	11106	197.184	193.601	182.461	203.729	194.089		PREDICTED: glycylpeptide N-tetradecanoyltransferase 1-like n=1 Tax=Stegastes partitus RepID=UPI0004961BFB
SMAX5B006124	16749	16454.6	42296	184.999	199.044	191.993	200.623	194.065		rpl23; PREDICTED: 60S ribosomal protein L23-like isoform X1 n=1 Tax=Maylandia zebra RepID=UPI000329EFB2
SMAX5B017106	1363	1068.63	3093.22	208.325	187.226	189.534	186.719	192.751		PREDICTED: protein NLRC3-like, partial n=1 Tax=Larimichthys crocea RepID=UPI00054C7C17
SMAX5B021130	164	31.6024	90	204.966	221.287	153.744	190.273	190.855		unclassified
SMAX5B016530	243	84.5698	256	217.863	204.489	168.857	169.01	188.83		unclassified
SMAX5B014991	2660	2365.63	5893	179.287	180.309	189.369	207.251	188.731		HNRNPA1, HNRPA1; PREDICTED: heterogeneous nuclear ribonucleoprotein A1 n=1 Tax=Stegastes partitus RepID=UPI000497D91B
SMAX5B010029	3742	3447.63	9545	199.257	183.824	165.15	191.402	184.463		lmo2, wu:fc83a08, zgc:111930; Rhombotin-2 n=25 Tax=Euteleostomi RepID=RBTN2_DANRE
SMAX5B017776	926	637.752	1700.41	191.893	169.304	196.965	179.33	184.053		trim25, MGC55773, zgc:55773; PREDICTED: E3 ubiquitin/ISG15 ligase TRIM25-like isoform X1 n=3 Tax=Larimichthys crocea RepID=UPI00054B3122
SMAX5B019116	1423	1128.63	2528	161.207	171.082	189.146	219.403	183.932		PREDICTED: CXXC-type zinc finger protein 5-like n=1 Tax=Esox lucius RepID=UPI0005764125
SMAX5B022300	2294	1999.63	4387	157.898	152.985	213.575	216.96	182.911		PREDICTED: leucine-rich repeat-containing protein 15-like isoform X1 n=2 Tax=Notothenia coriiceps RepID=UPI0005559EF9
SMAX5B000200	2533	2238.63	5728	184.153	181.92	171.049	193.279	182.428		eif2s1l, Eif2s1, fb36a08, wu:fb36a08, zgc:56510; Eukaryotic translation initiation factor 2 subunit 1 n=150 Tax=Vertebrata RepID=IF2A_HUMAN
SMAX5B012467	418	218.918	485	159.448	214.594	177.918	180.793	182.142		PREDICTED: COX assembly mitochondrial protein 2 homolog isoform X1 n=2 Tax=Stegastes partitus RepID=UPI00049691E3
SMAX5B003023	7447	7152.63	16888.7	169.937	169.752	197.19	192.531	181.917		ccni, MGC158424, im:4967226, wu:fb18c12, wu:fk71g05, zgc:158424, zgc:55449, zgc:85721; PREDICTED: cyclin-I n=1 Tax=Larimichthys crocea RepID=UPI00054B45C8
SMAX5B014470	11184	10889.6	25491.4	168.477	177.365	175.234	208.372	181.747		rapgef3, epac; PREDICTED: rap guanine nucleotide exchange factor 3-like n=3 Tax=Percomorphaceae RepID=UPI00054B7CEE
SMAX5B013121	1518	1223.63	3108	182.806	179.624	170.281	194.454	181.587		PREDICTED: small EDRK-rich factor 2 isoform X1 n=1 Tax=Esox lucius RepID=UPI0005773F1C
SMAX5B021391	7598	7303.63	19935.7	196.449	155.584	176.754	199.87	181.273		PREDICTED: optineurin n=1 Tax=Stegastes partitus RepID=UPI000497E91D
SMAX5B007003	915	627.901	1564	179.269	167.715	186.676	192.033	181.19		purb, MGC65916, zgc:65916; Transcriptional activator protein Pur-beta n=27 Tax=Neopterygii RepID=PURB_DANRE
SMAX5B001721	4692	4397.63	11707	191.596	162.797	170.868	201.114	180.94		cct5, wu:fb54h08; Chaperonin containing TCP1, subunit 5 (Epsilon) n=6 Tax=Euteleostomi RepID=Q6NVI6_DANRE
SMAX5B008698	8864	8569.63	20966	176.081	161.992	207.6	180.701	180.862		Eukaryotic translation initiation factor 3 subunit A n=1 Tax=Gasterosteus aculeatus RepID=G3NFS9_GASAC
SMAX5B012819	599	358.805	881	176.716	211.152	189.491	150.046	180.477		PREDICTED: protein C19orf12 homolog n=1 Tax=Esox lucius RepID=UPI000576A662
SMAX5B001033	230	75.0738	174	166.809	198.176	169.148	187.443	179.929		ube2q2, wu:fi34a03, zgc:56219; PREDICTED: ubiquitin-conjugating enzyme E2 Q2-like n=1 Tax=Oreochromis niloticus RepID=UPI00022AF759
SMAX5B001031	165	32.2519	67	149.513	263.241	143.098	184.698	179.59		coro2ba, coro2b; PREDICTED: coronin-2B-like n=1 Tax=Pundamilia nyererei RepID=UPI0003AF61CB
SMAX5B020175	7831	7536.63	16012	152.907	175.057	200.161	192.47	179.2		eif3c, eif3s8, fi37c04, wu:fb34a08, wu:fi37c04, zgc:66128; PREDICTED: eukaryotic translation initiation factor 3 subunit C n=2 Tax=Percomorphaceae RepID=UPI000444380D
SMAX5B010581	8570	8275.63	19700.9	171.334	169.024	188.12	174.473	175.586		cry1a, MGC153885, zcry1a, zgc:153885; PREDICTED: cryptochrome-1-like n=1 Tax=Cynoglossus semilaevis RepID=UPI000497DF4F
SMAX5B021442	331	151.242	386	183.684	168.791	178.805	169.948	175.198		Fastk; PREDICTED: fas-activated serine/threonine kinase, partial n=1 Tax=Stegastes partitus RepID=UPI000498074A; 2.7.11.8
SMAX5B009464	1952	1657.63	3827.91	166.201	163.075	175.002	191.814	173.675		tuba8l2, MGC73046, zgc:73046, zgc:77601; PREDICTED: tubulin alpha chain-like [Haplochromis burtoni]
SMAX5B021169	2316	2021.63	5008	178.288	178.639	151.224	186.856	173.203		yipf3, fj97f06, wu:fj97f06, zgc:55279; Protein YIPF n=11 Tax=Percomorphaceae RepID=G3PFA3_GASAC
SMAX5B008245	8937	8642.63	18903.4	157.417	165.876	196.578	173.465	172.741		CALM1, CALM2, CALM3, CALML2, CAMI, DD132, PHKD; Calmodulin n=1 Tax=Tupaia chinensis RepID=L9L915_TUPCH
SMAX5B020719	3358	3063.63	7752	182.111	174.298	155.836	173.66	171.198		eif3g, MGC56553, eif3s4, zgc:56553; Eukaryotic translation initiation factor 3 subunit G n=15 Tax=Neopterygii RepID=EIF3G_DANRE
SMAX5B022476	1213	918.629	2114.81	165.688	147.401	207.809	165.885	170.34		PREDICTED: 14 kDa phosphohistidine phosphatase-like n=1 Tax=Stegastes partitus RepID=UPI000496BEA3
SMAX5B014467	2750	2455.63	5520.74	161.806	165.602	160.806	193.959	170.027		similar to MGC84690 protein; PREDICTED: platelet glycoprotein IX-like n=1 Tax=Stegastes partitus RepID=UPI000495D91F
SMAX5B010036	4431	4136.63	9342	162.537	163.748	152.711	199.691	168.787		TSPAN3; Tetraspanin n=7 Tax=Percomorphaceae RepID=I3KDH2_ORENI
SMAX5B003751	1507	1212.63	3601.54	213.756	143.288	150.156	170.034	167.225		PREDICTED: polyubiquitin-like n=2 Tax=Pseudocrenilabrinae RepID=UPI00022AFE7B
SMAX5B001915	16287	15992.6	39672	178.535	162.941	167.843	158.687	166.84		SH3-domain GRB2-like endophilin B1; PREDICTED: endophilin-B1-like isoform X1 [Cynoglossus semilaevis]
SMAX5B020059	277	109.82	312.579	204.851	138.459	178.577	150.845	166.257		PREDICTED: tripartite motif-containing protein 35-like isoform X1 n=2 Tax=Notothenia coriiceps RepID=UPI000553A6F3
SMAX5B012150	6119	5824.63	13118.7	162.1	161.158	173.485	165.283	165.436		PREDICTED: retinoic acid receptor RXR-beta-A-like n=1 Tax=Esox lucius RepID=UPI000576DDDA
SMAX5B008653	3859	3564.63	8141.81	164.386	166.975	151.589	179.419	165.296		tuba8l4, MGC55990, fa93f03, wu:fa93f03, zgc:55990, zgc:85669; PREDICTED: tubulin alpha chain-like [Maylandia zebra]_x0001_ref|XP_005738684.1| PREDICTED: tubulin alpha-1D chain-like isoform X2 [Pundamilia nyererei]_x0001_ref|XP_005919951.1| PREDICTED: tubulin alpha-1D chain-like isoform X3 [Haplochromis burtoni]
SMAX5B003889	2282	1987.63	4984	180.469	161.163	143.436	178.904	165.286		PREDICTED: grancalcin-like n=2 Tax=Haplochromini RepID=UPI00032A0F89
SMAX5B012184	30601	30306.6	60969.8	144.789	132.972	198.974	185.957	163.371		FERM_C multi-domain protein
SMAX5B022192	6990	6695.63	15546	167.104	181.063	157.659	149.027	163.286		sqstm1, MGC79491; PREDICTED: sequestosome-1 isoform X1 n=2 Tax=Stegastes partitus RepID=UPI0004973BE6
SMAX5B015715	2011	1716.63	7888	330.712	107.094	169.853	115.3	162.285		PREDICTED: receptor-transporting protein 4 n=1 Tax=Stegastes partitus RepID=UPI000496EB32
SMAX5B019239	167	33.2767	65	140.583	133.841	189.224	193.413	161.993		eif4e3, wu:fc31f11, wu:fd15f11, zgc:92189; Eukaryotic translation initiation factor 4E type 3 n=1 Tax=Danio rerio RepID=E9QC27_DANRE
SMAX5B016227	5534	5239.63	10617	145.834	153.311	165.403	183.741	161.453		eif3s2, hm:zehn0464, wu:fb62b08, zgc:56211, zgc:77823; Eukaryotic translation initiation factor 3 subunit I n=21 Tax=Clupeocephala RepID=EIF3I_DANRE
SMAX5B006035	1580	1285.63	2920	163.466	154.507	167.684	160.295	161.416		unclassified
SMAX5B006335	33089	32794.6	75055	164.716	132.042	180.93	167.999	160.349		MBNL1; PREDICTED: muscleblind-like protein 1-like isoform X3 n=20 Tax=Percomorphaceae RepID=UPI0003BD5391
SMAX5B002061	13316	13021.6	25979.4	143.589	131.271	190.529	180.228	159.503		xldb1, LDB1; PREDICTED: LIM domain-binding protein 1 isoform X1 n=3 Tax=Poecilia reticulata RepID=UPI0004A367F5
SMAX5B003037	2658	2363.63	4804	146.279	163.314	160.102	164.028	158.263		wdr45, MGC56345, zgc:56345, zgc:77017; WD repeat domain phosphoinositide-interacting protein 4 n=123 Tax=Euteleostomi RepID=WIPI4_HUMAN
SMAX5B019289	3534	3239.63	6800	151.068	151.958	149.637	180.707	157.844		SET; PREDICTED: protein SET n=3 Tax=Euteleostomi RepID=UPI00057705B4
SMAX5B014436	5989	5694.63	13348	168.698	156.029	150.039	154.741	157.228		MLC3SM, fb02e09, hm:zehn1575, wu:fa98e09, wu:fb02e09; PREDICTED: myosin light polypeptide 6-like isoform 2 n=1 Tax=Oryzias latipes RepID=UPI0002A4937E
SMAX5B012334	641	386.769	715	133.05	141.269	180.436	179.266	157.026		PREDICTED: protein CBFA2T3 n=1 Tax=Notothenia coriiceps RepID=UPI00055248B6
SMAX5B015386	254	92.8609	202	156.559	156.028	158.692	156.087	156.838		microtubule-associated protein 1 light chain 3 beta-like; PREDICTED: microtubule-associated proteins 1A/1B light chain 3B-like, partial n=1 Tax=Cynoglossus semilaevis RepID=UPI000497E174
SMAX5B001873	7524	7229.63	14015	139.52	145.915	164.447	174.583	155.486		similar to Probable RNA-dependent helicase p72 (DEAD-box protein p72) (DEAD-box protein 17); PREDICTED: probable ATP-dependent RNA helicase DDX17 n=1 Tax=Larimichthys crocea RepID=UPI00054B99C2; 3.6.1.-
SMAX5B014261	2379	2084.63	3833	132.333	135.208	146.479	215.424	154.147		Rieske domain-containing protein n=1 Tax=Dicentrarchus labrax RepID=E6ZG17_DICLA
SMAX5B005734	4219	3924.63	9148	167.759	145.696	130.844	173	153.368		PREDICTED: transmembrane protein 59 n=3 Tax=Percomorphaceae RepID=UPI000497FE9D
SMAX5B019682	2361	2066.63	4062	141.461	137.775	155.196	180.218	152.799		sod2, cb463, wu:fj33b01, zgc:73051; Superoxide dismutase (Fragment) n=10 Tax=Clupeocephala RepID=Q4S6V6_TETNG; 1.15.1.1
SMAX5B016830	8108	7813.63	17853	164.444	141.243	136.866	171.107	152.717		PREDICTED: proactivator polypeptide-like isoform X1 n=2 Tax=Notothenia coriiceps RepID=UPI0005549654
SMAX5B001090	3490	3195.63	6732	151.617	135.012	144.023	182.907	152.386		PREDICTED: translation machinery-associated protein 7-like isoform 1 n=2 Tax=Percomorphaceae RepID=UPI0002A482F3
SMAX5B014409	1109	814.629	1633	144.273	123.253	170.028	174.781	151.617		unclassified
SMAX5B012982	326	147.428	368	179.65	178.462	105.626	153.851	151.081		unclassified
SMAX5B002302	4524	4229.63	8510	144.806	158.545	136.805	164.975	150.874		sfrs3b, MGC63887, sfrs3, wu:fb44e08; PREDICTED: serine/arginine-rich splicing factor 3 [Larimichthys crocea]
SMAX5B016998	4474	4179.63	8315	143.18	144.946	159.804	155.578	150.715		nsa2, fb34b10, wu:fb34b10, zgc:56334; PREDICTED: ribosome biogenesis protein NSA2 homolog isoform X1 n=1 Tax=Maylandia zebra RepID=UPI000329DCF9
SMAX5B018903	7546	7251.63	21064	209.057	98.8258	154.752	155.164	149.242		PREDICTED: lysosome-associated membrane glycoprotein 1-like n=1 Tax=Stegastes partitus RepID=UPI0004958F1D
SMAX5B006980	6434	6139.63	12528	146.858	139.686	158.803	150.398	148.778		bzw1a, bzw1, wu:fc60e05, zgc:63787; Basic leucine zipper and W2 domain-containing protein 1-A n=21 Tax=Neopterygii RepID=BZW1A_DANRE
SMAX5B009696	4670	4375.63	9323.67	153.358	126.656	161.583	155.466	148.625		trim25, MGC55773, zgc:55773; PREDICTED: E3 ubiquitin/ISG15 ligase TRIM25-like isoform X1 n=3 Tax=Stegastes partitus RepID=UPI0004966663
SMAX5B004249	300	127.17	216	122.244	167.727	148.81	155.905	147.683		PREDICTED: voltage-gated potassium channel subunit beta-2-like n=1 Tax=Danio rerio RepID=UPI0004F41214
SMAX5B011395	2487	2192.63	4269	140.126	131.074	149.904	170.645	147.226		sart1, zgc:91927; PREDICTED: U4/U6.U5 tri-snRNP-associated protein 1 n=2 Tax=Percomorphaceae RepID=UPI00054B21A6
SMAX5B000359	2258	1963.63	4119	150.97	143.806	140.419	152.454	146.828		PREDICTED: iron-sulfur cluster assembly 2 homolog, mitochondrial n=1 Tax=Larimichthys crocea RepID=UPI00054C1917
SMAX5B003190	5178	4883.63	10502	154.771	131.621	137.187	166.304	146.828		cct3, chunp6930, wu:fb13f04, wu:fb52a02, wu:fj48b06; T-complex protein 1 subunit gamma n=18 Tax=Clupeocephala RepID=I3KDS6_ORENI
SMAX5B008172	3257	2962.63	6430	156.204	125.253	145.543	158.508	145.757		Connective tissue growth factor n=4 Tax=Protacanthopterygii RepID=B5X1X2_SALSA
SMAX5B016382	11155	10860.6	21959.6	145.522	149.312	139.074	148.406	145.523		glucose-6-phosphate dehydrogenase-like; Glucose-6-phosphate 1-dehydrogenase n=12 Tax=Euteleosteomorpha RepID=O57655_TAKRU; 1.1.1.49
SMAX5B008129	1958	1663.63	3217	139.173	143.976	139.404	157.24	144.767		fkbp3; PREDICTED: peptidyl-prolyl cis-trans isomerase FKBP3 n=1 Tax=Stegastes partitus RepID=UPI0004983FD9; 5.2.1.8
SMAX5B009480	11732	11437.6	22135	139.284	131.327	155.768	154.028	144.738		lsm14a, MGC66203, fam61a, wu:fj52e11, zgc:63681, zgc:66203, zgc:77302; PREDICTED: protein LSM14 homolog A-like isoform X3 n=3 Tax=Percomorphaceae RepID=UPI000494EC38
SMAX5B018331	6499	6204.63	11788.5	136.742	138.148	151.564	152.231	144.49		xk; XK-related protein n=6 Tax=Ovalentaria RepID=I3KA15_ORENI
SMAX5B006904	6210	5915.63	12909.2	157.057	133.54	143.533	144.086	144.315		Cct4; T-complex protein 1 subunit delta (Fragment) n=2 Tax=Oryzias latipes RepID=H2L7Q7_ORYLA
SMAX5B003885	4827	4532.63	8201	130.219	134.576	152.945	161.49	144.238		STEAP3; PREDICTED: metalloreductase STEAP3 n=1 Tax=Larimichthys crocea RepID=UPI00054B7D3D; 1.16.1.-
SMAX5B011305	9375	9080.63	18360.1	145.518	129.24	142.681	159.136	143.751		eif3b, eif3s9, wu:fc17c01; Eukaryotic translation initiation factor 3 subunit B n=15 Tax=Euteleosteomorpha RepID=H2TTB7_TAKRU
SMAX5B014841	3615	3320.63	6223	134.877	149.997	134.626	155.344	143.42		PREDICTED: small cell adhesion glycoprotein n=1 Tax=Cynoglossus semilaevis RepID=UPI0004959A00
SMAX5B006457	1214	919.629	1820	142.435	127.014	141.625	159.916	142.274		ube2v2, wu:fb18b11, wu:fb24d11, zgc:63717; Ubiquitin-conjugating enzyme E2 variant 2 n=16 Tax=Neopterygii RepID=UB2V2_DANRE
SMAX5B015636	1413	1118.63	2082	133.953	142.447	141.966	151.045	142.224		dpm3, MGC73376, zgc:73376; Dolichol-phosphate mannosyltransferase subunit 3 n=1 Tax=Anoplopoma fimbria RepID=C3KJG3_ANOFI
SMAX5B002979	18271	17976.6	35545.8	142.311	121.632	162.137	144.723	141.963		spna2, MGC112229, im:7157190, wu:fa20e05, wu:fb33g08, wu:fk32a10, zgc:112229; Spectrin alpha chain, non-erythrocytic 1 n=142 Tax=Euteleostomi RepID=SPTN1_HUMAN
SMAX5B016747	346	163.71	335	147.275	121.491	129.9	173.776	141.765		PREDICTED: small glutamine-rich tetratricopeptide repeat-containing protein alpha n=1 Tax=Larimichthys crocea RepID=UPI00054B4EB4
SMAX5B004848	387	195.355	339	124.892	127.326	149.799	168.135	141.467		zgc:101846; Histone H2A n=3 Tax=Gnathostomata RepID=I3KZV4_ORENI
SMAX5B006599	9524	9229.63	15714.7	122.541	144.039	150.532	146.478	140.456		Unassigned protein
SMAX5B016086	2233	1938.63	3855.56	143.137	137.966	142.547	137.252	140.201		NADH dehydrogenase 1 alpha n=2 Tax=Pleuronectoidei RepID=A0EZS8_PSEMX
SMAX5B004658	609	365.923	694	136.499	125.088	131.951	168.618	139.61		PREDICTED: protein Hikeshi isoform X1 n=2 Tax=Cynoglossus semilaevis RepID=UPI0004980BCB
SMAX5B008948	8619	8324.63	16124	139.401	121.767	139.996	159.049	139.431		eif5, fb37c12, fb54h04, wu:fb37c12, wu:fb54h04, zgc:56606, zgc:77026; Eukaryotic translation initiation factor 5 n=5 Tax=Protacanthopterygii RepID=B5X401_SALSA
SMAX5B014590	4612	4317.63	9680	161.357	127.398	131.306	137.371	138.766		pim1, cb1068, fj47b05, pim2, wu:fj47b05; PREDICTED: serine/threonine-protein kinase pim-2 n=1 Tax=Larimichthys crocea RepID=UPI00054BD59A; 2.7.11.1
SMAX5B013541	318	141.392	226	115.038	136.067	124.495	186.029	137.985		unclassified
SMAX5B009014	12650	12355.6	22268.3	129.712	122.72	174.711	127.912	137.335		ZFP106; PREDICTED: zinc finger protein 106 n=1 Tax=Larimichthys crocea RepID=UPI00054C1BC0
SMAX5B005736	4897	4602.63	9603.78	150.174	125.992	127.923	146.252	137.166		PSA7; Proteasome subunit alpha type-7 n=49 Tax=Gnathostomata RepID=PSA7_CARAU; 3.4.25.1
SMAX5B002374	8411	8116.63	14321	126.986	127.439	134.536	157.562	136.093		rbm5, MGC81746, g15, h37, luca15, rmb5; PREDICTED: RNA-binding protein 5 isoform X2 n=1 Tax=Larimichthys crocea RepID=UPI00054BF859
SMAX5B014427	153	26.7065	56	150.914	119.498	154.768	122.163	135.887		unclassified
SMAX5B014287	6150	5855.63	15156	186.282	100.436	130.77	138.46	135.667		PREDICTED: E3 ubiquitin-protein ligase DTX3L-like isoform X2 n=2 Tax=Larimichthys crocea RepID=UPI00054C4769
SMAX5B017388	13175	12880.6	24004	134.124	133.23	131.705	139.322	134.565		rpl38, MGC152655, wu:fb06b10, zgc:92860; PREDICTED: 60S ribosomal protein L38 n=2 Tax=Boreoeutheria RepID=UPI0003501D15
SMAX5B013614	4402	4107.63	7603	133.215	132.298	133.067	138.857	134.334		ndufs1, wu:fb33h05, zgc:92209; PREDICTED: NADH-ubiquinone oxidoreductase 75 kDa subunit, mitochondrial-like n=1 Tax=Notothenia coriiceps RepID=UPI000555D527; 1.6.5.3 1.6.99.3
SMAX5B012265	216	64.8242	110	122.128	136.786	130.488	149.067	134.262		PREDICTED: major histocompatibility complex class I-related gene protein-like n=3 Tax=Pseudocrenilabrinae RepID=UPI000393DD0F
SMAX5B000737	3808	3513.63	6681	136.85	121.357	135.714	143.578	134.124		psma6b, zgc:91778; Proteasome subunit alpha type n=4 Tax=Ovalentaria RepID=I3KIK7_ORENI; 3.4.25.1
SMAX5B017788	1360	1065.63	1975	133.389	129.326	138.33	135.251	134.034		UPF0428 protein CXorf56 homolog n=10 Tax=Euteleostomi RepID=CX056_DANRE
SMAX5B017697	4443	4148.63	7653.19	132.769	133.077	121.532	149.247	133.798		psmd3, MGC65867, zgc:65867, zgc:77369; PREDICTED: 26S proteasome non-ATPase regulatory subunit 3-like n=1 Tax=Maylandia zebra RepID=UPI000329D6EA
SMAX5B011221	1546	1251.63	2447	140.708	99.0458	155.356	147.911	133.774		MGC162976, fd44h02, hexim, wu:fd44h02; PREDICTED: protein HEXIM-like n=1 Tax=Takifugu rubripes RepID=UPI000299020A
SMAX5B002838	5690	5395.63	10379.4	138.449	123.96	113.35	164.066	133.66		tmed10, TMP21, fe06g04, wu:fb98e10, wu:fe06g04, zgc:85681; Transmembrane emp24 domain-containing protein 10 n=2 Tax=Ictalurus RepID=E3TBQ7_ICTFU
SMAX5B002263	3816	3521.63	6843	139.85	126.167	140.218	126.725	133.066		rab7, MGC64058, rab-7, zgc:64058; Ras-related protein Rab-7a n=124 Tax=Gnathostomata RepID=RAB7A_HUMAN
SMAX5B006614	7291	6996.63	12202	125.517	119.842	138.988	149.239	132.905		SRSF11, SFRS11; PREDICTED: serine/arginine-rich splicing factor 11-like n=1 Tax=Larimichthys crocea RepID=UPI00054BD65B
SMAX5B014758	6177	5882.63	10313	126.175	123.13	149.939	132.706	132.598		dazap2, wu:fc25d09, wu:fi04d04, wu:fj97f01, zgc:77631; PREDICTED: DAZ-associated protein 2 [Poecilia formosa]
SMAX5B010607	4171	3876.63	7065.68	131.177	118.819	129.223	151.073	132.074		cyb5r3, fc32h03, wu:fc32h03, zgc:77071; PREDICTED: NADH-cytochrome b5 reductase 3-like n=1 Tax=Notothenia coriiceps RepID=UPI000555F90A; 1.6.2.2
SMAX5B012278	1076	781.629	1498	137.934	140.752	114.193	137.236	132.071		atp6v1f, zgc:92923; V-type proton ATPase subunit F n=26 Tax=Neopterygii RepID=Q6DRK0_DANRE; 3.6.3.14
SMAX5B008276	789	512.689	855	120.025	149.934	119.688	140.378	131.865		fam84a, MGC63724, zgc:63724; PREDICTED: protein FAM84A n=1 Tax=Poecilia reticulata RepID=UPI0004A41439
SMAX5B007349	4028	3733.63	9916	191.146	102.988	120.278	127.502	131.815		G-type lysozyme n=2 Tax=Scophthalmus RepID=A7M774_9PLEU
SMAX5B010915	4035	3740.63	6527.74	125.596	116.875	159.656	128.646	131.771		bnip3l2, wu:fb52b03, wu:fc02h04; PREDICTED: BCL2/adenovirus E1B 19 kDa protein-interacting protein 3-like n=1 Tax=Notothenia coriiceps RepID=UPI000556DDBD
SMAX5B001850	2264	1969.63	3063	111.924	117.867	120.553	188.631	131.606		klfd, zgc:194069; PREDICTED: Krueppel-like factor 1 n=1 Tax=Stegastes partitus RepID=UPI0004973C94
SMAX5B009503	7096	6801.63	10981	116.195	150.277	146.072	115.524	131.018		PREDICTED: TBC1 domain family member 15 isoform X1 n=2 Tax=Larimichthys crocea RepID=UPI00054BE4F6
SMAX5B014881	2909	2614.63	4643.88	127.829	123.384	134.416	136.559	130.441		naa10, ard1a, hm:zeh0223, wu:fc66b08, zgc:63981; ARD1 homolog a, N-acetyltransferase n=2 Tax=Otophysa RepID=Q7T3B8_DANRE
SMAX5B003803	195	50.3545	108	154.363	133.674	135.873	102.329	130.146		Unassigned protein
SMAX5B005835	1614	1319.63	2495	136.075	117.563	117.577	152.369	130.112		uqcrh, MGC123330, im:7141026, zgc:123330; Cytochrome b-c1 complex subunit 6 n=5 Tax=Pseudocrenilabrinae RepID=I3JWK2_ORENI; 1.10.2.2
SMAX5B022171	14307	14012.6	24650.1	126.607	125.875	126.707	140.647	129.817		cct6a, fa95c01, wu:fa95c01; Chaperonin containing TCP1, subunit 6A (Zeta 1) n=20 Tax=Clupeocephala RepID=Q7ZYX4_DANRE
SMAX5B019076	4369	4074.63	7313	129.171	127.36	106.556	161.321	129.678		TMED9, HSGP25L2G; Tmed9 protein n=5 Tax=Clupeocephala RepID=Q561X2_DANRE
SMAX5B011743	3294	2999.63	5962	143.049	109.989	109.677	162.242	129.354		CXC chemokine receptor 3 n=1 Tax=Psetta maxima RepID=G4XW17_PSEMX
SMAX5B006865	1603	1308.63	2283	125.559	126.897	124.978	137.036	128.526		atp6v1g1, wu:fa12a02, wu:fq38h02, zgc:73282; ATPase, H+ transporting, V1 subunit G isoform 1 n=14 Tax=Euteleostomi RepID=Q6PBR5_DANRE; 3.6.3.14
SMAX5B008040	1356	1061.63	1839	124.672	106.981	145.263	140.15	128.368		unclassified
SMAX5B018365	3384	3089.63	4570	106.456	118.335	162.508	131.013	127.973		PREDICTED: cell cycle control protein 50A-like isoform X2 n=1 Tax=Larimichthys crocea RepID=UPI00054BA7EC
SMAX5B018202	6755	6460.63	11593	129.146	121.367	123.286	138.463	127.896		nfe2l2, Nrf2, wu:fc15g09, wu:fj67e03; Nuclear factor erythroid-derived 2-like 2 n=1 Tax=Oplegnathus fasciatus RepID=J7M2A1_OPLFA
SMAX5B003793	2564	2269.63	4766	151.133	111.348	112.043	135.674	126.468		Unassigned protein
SMAX5B021579	2281	1986.63	3810	138.028	123.233	113.653	131.014	126.153		PREDICTED: protein SDE2 homolog n=1 Tax=Larimichthys crocea RepID=UPI00054C6839
SMAX5B001222	3642	3347.63	6942.06	149.248	118.749	117.33	120.041	125.695		psme2, unp309; Proteasome activator complex subunit 2 n=1 Tax=Oplegnathus fasciatus RepID=J7FIH8_OPLFA
SMAX5B008285	2643	2348.63	4135	126.713	121.541	117.177	137.347	125.473		sf3b14, zgc:86708; Splicing factor 3B subunit 6 n=83 Tax=Euteleostomi RepID=SF3B6_HUMAN
SMAX5B018070	7440	7145.63	11833	119.183	120.061	129.601	133.148	125.354		anxa11a, ANX-XIa, MGC64024, anx11a, sb:cb401; PREDICTED: annexin A11-like isoform X1 n=6 Tax=Ovalentaria RepID=UPI00022B464C
SMAX5B016944	5054	4759.63	9624.22	145.53	110.913	107.143	140.662	124.887		cct2, CHUNP6883, fa26a01, fc58a11, wu:fa26a01, wu:fc58a11; Chaperonin containing TCP1, subunit 2 (Beta) n=4 Tax=Clupeocephala RepID=Q6PBW6_DANRE
SMAX5B011624	1812	1517.63	2827	134.066	118.655	117.797	128.735	124.626		taf13, wu:fc20d03, zgc:103651; PREDICTED: transcription initiation factor TFIID subunit 13 isoform X1 n=2 Tax=Stegastes partitus RepID=UPI00049785F0
SMAX5B007469	9441	9146.63	18256	143.649	112.341	113.051	132.156	124.609		PREDICTED: LOW QUALITY PROTEIN: LON peptidase N-terminal domain and RING finger protein 1-like n=1 Tax=Stegastes partitus RepID=UPI0004985245
SMAX5B003667	395	201.366	300.436	107.381	107.959	150.675	136.821	124.335		Cytochrome b-c1 complex subunit 9-like; PREDICTED: cytochrome b-c1 complex subunit 9-like n=1 Tax=Oryzias latipes RepID=UPI0002A4947F; 1.10.2.2
SMAX5B011973	4674	4379.63	8360.6	137.391	118.365	120.358	120.967	124.045		tpi1b, DrTPI-B, MGC174772, MGC64167, cb179, wu:fb51c02; Triosephosphate isomerase n=18 Tax=Percomorphaceae RepID=I3K5C3_ORENI; 5.3.1.1
SMAX5B020441	2222	1927.63	2730	101.929	126.307	127.249	144.097	123.953		foxj1b, fj67h07, wu:fj67h07, zgc:101713; PREDICTED: forkhead box protein J1.2-like n=1 Tax=Stegastes partitus RepID=UPI000496DD2D
SMAX5B005730	5005	4710.63	8441	128.966	111.829	125.896	127.357	123.315		IF4A2; Eukaryotic initiation factor 4A-II n=119 Tax=cellular organisms RepID=IF4A2_HUMAN; 3.6.4.13
SMAX5B013949	5127	4832.63	8735	130.088	120.921	120.553	121.519	123.208		atp5a1, zgc:154103; ATP synthase subunit alpha n=77 Tax=Euteleostomi RepID=Q08BA1_DANRE; 3.6.3.14
SMAX5B007158	4399	4104.63	7178.26	125.865	123.423	117.419	126.019	123.131		Cytochrome c oxidase subunit 8B n=1 Tax=Epinephelus coioides RepID=G8G916_EPICO
SMAX5B006022	7699	7404.63	12210	118.678	113.437	133.031	127.887	123.02		eef2l, EEF2, MGC63584, fe49h02, wu:fe49h02, zgc:63584; PREDICTED: elongation factor 2-like [Neolamprologus brichardi]; 3.6.5.3
SMAX5B013458	7076	6781.63	14221.5	150.929	101.139	101.511	147.337	122.922		ctsc, cb912, ik:tdsubc_1h2, sb:cb146, wu:fb34g12, wu:fj58d01; Cathepsin C n=1 Tax=Epinephelus coioides RepID=A0A088BPG5_EPICO; 3.4.14.1
SMAX5B020935	2466	2171.63	3477	115.233	110.588	121.171	147.288	122.804		Unassigned protein
SMAX5B017458	3795	3500.63	5394.95	110.918	126.524	122.311	132.067	122.704		bccip, mp:zf637-1-000774, zgc:110272; Protein BCCIP homolog n=3 Tax=Tetraodontidae RepID=H2TDU7_TAKRU
SMAX5B007975	868	585.081	1009.11	124.131	132.836	116.111	117.759	122.537		tsta3, si:dkey-235d18none, zgc:101805; PREDICTED: GDP-L-fucose synthase-like n=1 Tax=Neolamprologus brichardi RepID=UPI0003EBD252; 1.1.1.271
SMAX5B006497	1922	1627.63	2672	118.152	126.005	78.5163	190.083	122.091		gadd45aa, MGC65993, gadd45al, zgc:65993, zgc:77480; Gadd45al protein n=2 Tax=Danio rerio RepID=Q6NYS7_DANRE
SMAX5B020090	736	465.629	732	113.144	122.578	128.003	125.097	122.075		maff, MGC63868, zgc:63868; PREDICTED: transcription factor MafF-like isoform X1 n=3 Tax=Haplochromini RepID=UPI00032971DA
SMAX5B008979	5987	5692.63	8811.43	111.402	104.945	134.426	141.188	122.049		Ubiquitin-conjugating enzyme E2D 2 (UBC4/5 homolog, yeast) n=14 Tax=Vertebrata RepID=Q6PBX6_DANRE; 6.3.2.19
SMAX5B019765	1413	1118.63	2005	128.999	127.056	106.719	125.985	121.839		ER membrane protein complex subunit 4 n=19 Tax=Euteleosteomorpha RepID=EMC4_SALSA
SMAX5B016161	225	71.4255	125	125.955	110.122	111.592	142.072	121.775		unclassified
SMAX5B015626	1994	1699.63	3190	135.081	111.108	116.686	124.865	121.605		UQCRB, MGC128237; Cytochrome b-c1 complex subunit 7 n=1 Tax=Tetraodon nigroviridis RepID=Q4SIZ7_TETNG; 1.10.2.2
SMAX5B022718	153	26.7065	52	140.134	123.119	92.0771	137.121	121.487		sirt3, MGC158774, zgc:158774; PREDICTED: NAD-dependent protein deacetylase sirtuin-3, mitochondrial n=1 Tax=Stegastes partitus RepID=UPI0004956C48; 3.5.1.-
SMAX5B001048	744	472.554	694	105.698	119.604	133.034	128.801	121.318		GL18568 gene product from transcript GL18568-RA
SMAX5B006829	2317	2022.63	3162.22	112.521	108.918	109.722	160.681	121.241		PREDICTED: hemK methyltransferase family member 2 n=1 Tax=Stegastes partitus RepID=UPI000494FD16
SMAX5B022640	7814	7519.63	12150	116.289	108.712	129.093	131.865	121.119		ncl, MGC152810, wu:fa12d03, zgc:152810; PREDICTED: nucleolin n=1 Tax=Larimichthys crocea RepID=UPI00054B3F1A
SMAX5B011902	3387	3092.63	5014.21	116.69	126.118	128.131	113.828	121.04		PREDICTED: gamma-aminobutyric acid receptor-associated protein-like 1-like isoform X3 n=2 Tax=Haplochromini RepID=UPI000329C4F6
SMAX5B005968	6795	6500.63	10208.6	113.024	103.367	134.146	136.803	121.006		ST13; PREDICTED: hsc70-interacting protein n=1 Tax=Larimichthys crocea RepID=UPI00054BF84C
SMAX5B007118	3263	2968.63	4883.49	118.395	107.017	118.372	142.712	120.955		ILKAP, MGC142729; PREDICTED: integrin-linked kinase-associated serine/threonine phosphatase 2C-like isoform X1 n=2 Tax=Stegastes partitus RepID=UPI0004974680
SMAX5B001524	1289	994.629	1842	133.287	121.739	111.729	117.504	120.812		cebpb, c/ebpb, cb380, fe11e05, wu:fe11e05; PREDICTED: LOW QUALITY PROTEIN: CCAAT/enhancer-binding protein beta-like n=1 Tax=Larimichthys crocea RepID=UPI00054B82FC
SMAX5B022290	1746	1451.63	2794	138.526	124.388	103.544	118.392	120.556		uqcrh, MGC123330, im:7141026, zgc:123330; PREDICTED: cytochrome b-c1 complex subunit 6, mitochondrial-like n=2 Tax=Pseudocrenilabrinae RepID=UPI00022B22E3; 1.10.2.2
SMAX5B018308	2085	1790.63	2278	91.5603	123.207	123.653	150.445	120.36		cxcr4a, cb824; CXC chemokine receptor 4 n=1 Tax=Psetta maxima RepID=B0L5P5_PSEMX
SMAX5B012882	5727	5432.63	8721.76	115.546	124.692	118.299	122.584	120.227		PREDICTED: 4F2 cell-surface antigen heavy chain n=1 Tax=Cynoglossus semilaevis RepID=UPI0004954CA5
SMAX5B021802	11626	11331.6	18413	116.948	127.28	112.611	123.74	120.008		txnrd1, TrxR1, cb682, fb83a08, wu:fb83a08; PREDICTED: thioredoxin reductase 1, cytoplasmic-like isoform X2 n=1 Tax=Larimichthys crocea RepID=UPI00054C6289; 1.8.1.9
SMAX5B008571	4386	4091.63	7109	125.046	110.25	114.867	129.481	119.664		eif3s6ip, wu:fb66c05, zgc:64147; Eukaryotic translation initiation factor 3 subunit L n=28 Tax=Euteleostomi RepID=EIF3L_DANRE
SMAX5B021048	4813	4518.63	7995	127.342	109.116	113.203	129.845	119.546		MGC171753; THO complex subunit 4 n=10 Tax=Sauria RepID=THOC4_TAEGU
SMAX5B020427	2509	2214.63	3495	113.581	124.103	106.882	135.112	119.446		PREDICTED: leucine-rich repeat-containing protein 3B-like n=1 Tax=Notothenia coriiceps RepID=UPI0005526450
SMAX5B006383	6187	5892.63	9602	117.277	98.5901	124.207	141.18	119.328		PREDICTED: afadin- and alpha-actinin-binding protein-like n=1 Tax=Cynoglossus semilaevis RepID=UPI000495E5A8
SMAX5B018281	6383	6088.63	8668.72	102.469	110.889	116.675	151.359	119.019		PREDICTED: poliovirus receptor-related protein 3-like isoform X1 n=2 Tax=Oreochromis niloticus RepID=UPI000393FF21
SMAX5B020908	270	104.585	161	110.794	114.198	122.151	129.577	118.96		dexi, zgc:101082; PREDICTED: dexamethasone-induced protein homolog n=2 Tax=Haplochromini RepID=UPI0003BDB592
SMAX5B011151	3509	3214.63	5240	117.317	109.89	117.703	130.958	118.73		cd2bp2, MGC56165, zgc:56165; PREDICTED: CD2 antigen cytoplasmic tail-binding protein 2 n=1 Tax=Notothenia coriiceps RepID=UPI0005558718
SMAX5B020165	1493	1198.63	2047	122.911	116.862	115.067	119.725	118.604		Histone H3.3 n=202 Tax=Eukaryota RepID=H33_HUMAN
SMAX5B017680	9907	9612.63	14751.2	110.445	117.786	120.111	126.113	118.48		Mar-02, MARCH2; PREDICTED: E3 ubiquitin-protein ligase MARCH2-like n=1 Tax=Cynoglossus semilaevis RepID=UPI000497FCB4; 6.3.2.19
SMAX5B012556	2450	2155.63	3776	126.072	114.244	109.697	124.392	118.402		proteasome 26S ATPase subunit 3; 26S protease regulatory subunit 6A-like n=4 Tax=Colubroidea RepID=J3SCY1_CROAD
SMAX5B020432	9574	9279.63	14596.6	113.209	118.331	114.424	128.061	118.366		eif2ak1, MGC153232, wu:fj97h09, zgc:153232; Heme-regulated initiation factor 2 alpha kinase n=1 Tax=Paralichthys olivaceus RepID=Q3HUN9_PAROL; 2.7.11.1
SMAX5B014070	10279	9984.63	18947	136.574	100.336	116.34	122.673	118.257		stat2; Signal transducer and activator of transcription n=1 Tax=Psetta maxima RepID=E1U766_PSEMX
SMAX5B017292	4610	4315.63	7242	120.774	114.702	101.186	137.64	117.856		PREDICTED: growth hormone-inducible transmembrane protein-like n=2 Tax=Haplochromini RepID=UPI000329AB88
SMAX5B020915	4524	4229.63	7618	129.628	107.278	103.163	134.392	117.836		syngr2a, wu:fj66d05, zgc:153950; PREDICTED: synaptogyrin-2-like n=1 Tax=Stegastes partitus RepID=UPI0004972EAC
SMAX5B020515	3395	3100.63	5291.58	122.827	92.237	118.558	141.254	117.363		PREDICTED: cytochrome c oxidase assembly factor 3 homolog, mitochondrial n=1 Tax=Stegastes partitus RepID=UPI0004982683
SMAX5B000849	1227	932.629	1611	124.321	107.919	112.631	123.224	116.815		phax, rnuxa, wu:fb09e08, zgc:92415; PREDICTED: phosphorylated adapter RNA export protein isoform X1 n=2 Tax=Stegastes partitus RepID=UPI000497A12C
SMAX5B017110	448	242.218	364	108.157	94.407	123.608	147.413	116.791		unclassified
SMAX5B010232	635	381.977	679	127.936	104.169	91.2271	151.674	116.531		hspe1, MGC89647; PREDICTED: 10 kDa heat shock protein, mitochondrial-like n=4 Tax=Pseudocrenilabrinae RepID=UPI000393ED3E
SMAX5B012869	4030	3735.63	6253.16	120.474	111.992	98.3072	136.402	115.977		ssr1, cb758; PREDICTED: translocon-associated protein subunit alpha-like isoform X3 n=8 Tax=Pseudocrenilabrinae RepID=UPI0003943A41
SMAX5B014915	3834	3539.63	6305.86	128.217	113.752	100.103	122.112	115.552		atp5f1, wu:fb59g11, wu:fj08b08, zgc:101887; ATP synthase subunit b, mitochondrial n=1 Tax=Anoplopoma fimbria RepID=C3KHV6_ANOFI; 3.6.3.14
SMAX5B018740	3002	2707.63	4313	114.643	110.981	111.982	124.67	115.445		TUBB2B; Tubulin beta-4B chain (Fragments) n=1 Tax=Mesocricetus auratus RepID=TBB4B_MESAU
SMAX5B003154	216	64.8242	113	125.459	92.215	101.148	151.152	115.324		unclassified
SMAX5B010612	1681	1386.63	2225	115.486	111.391	115.031	117.707	114.881		PREDICTED: protein LLP homolog isoform X2 n=1 Tax=Cynoglossus semilaevis RepID=UPI0004954243
SMAX5B004696	8102	7807.63	11802.9	108.8	112.793	123.744	114.55	114.844		PP2AB; Serine/threonine-protein phosphatase 2A catalytic subunit beta isoform n=113 Tax=Bilateria RepID=PP2AB_HUMAN; 3.1.3.16
SMAX5B019581	4907	4612.63	7740	120.768	104.397	103.795	130.947	114.414		tcp1, CHUNP6875, fa13h08, wu:fa13h08, wu:fc95g06; T-complex protein 1 subunit alpha n=25 Tax=Euteleostomi RepID=I3K6A8_ORENI
SMAX5B004118	1467	1172.63	2051	125.882	111.683	128.211	92.4832	113.628		PREDICTED: nuclear transcriptional regulator 1-like protein-like n=1 Tax=Oreochromis niloticus RepID=UPI00022B3D24
SMAX5B002184	4419	4124.63	5958.8	103.976	104.402	115.859	132.481	113.614		tardbp, fb77f02, fc52g10, wu:fb77f02, wu:fc52g10; TAR DNA-binding protein 43 n=15 Tax=Euteleosteomorpha RepID=B5X1R7_SALSA
SMAX5B021261	4194	3899.63	6117	112.895	102.5	112.574	126.777	113.362		PREDICTED: serine/threonine-protein phosphatase 6 catalytic subunit n=1 Tax=Opisthocomus hoazin RepID=UPI00052294D1
SMAX5B007654	4077	3782.63	5414	103.011	116.421	98.2956	139.621	113.266		PREDICTED: CREB/ATF bZIP transcription factor isoform X1 n=2 Tax=Stegastes partitus RepID=UPI000496B3D1
SMAX5B018963	225	71.4255	112	112.856	93.3949	101.064	154.304	113.228		cltb; PREDICTED: clathrin light chain B-like isoform X1 n=2 Tax=Cynoglossus semilaevis RepID=UPI0004971A0D
SMAX5B015755	4698	4403.63	9689.55	158.362	88.3856	106.219	110.533	113.222		Transporter-associated with antigen processing 2 n=4 Tax=Eupercaria RepID=W0FQQ4_OPLFA
SMAX5B010234	13210	12915.6	19258	107.314	100.451	120.109	124.127	112.593		sf3b1, wu:fb99f09; Splicing factor 3B subunit 1 n=193 Tax=Vertebrata RepID=SF3B1_HUMAN
SMAX5B006631	622	373.558	540	104.039	108.214	102.832	137.813	112.389		unclassified
SMAX5B006807	3244	2949.63	4479.35	109.297	94.7835	117.902	130.153	112.287		MGC162701, pmvk; PREDICTED: phosphomevalonate kinase isoform X2 n=1 Tax=Larimichthys crocea RepID=UPI00054B19D4; 2.7.4.2
SMAX5B002439	7050	6755.63	9555	101.794	131.724	98.7273	119.215	112.083		abcb6; PREDICTED: ATP-binding cassette sub-family B member 6, mitochondrial n=1 Tax=Stegastes partitus RepID=UPI00049603E2
SMAX5B007452	4262	3967.63	5680	103.033	119.959	95.7824	131.499	111.7		C16orf14 homolog n=2 Tax=Eupercaria RepID=C3KHR2_ANOFI
SMAX5B008666	11831	11536.6	15630.7	97.5122	95.6714	128.625	129.18	111.581		ezh1, MGC136829, zgc:136829; PREDICTED: histone-lysine N-methyltransferase EZH1-like isoform X1 n=2 Tax=Notothenia coriiceps RepID=UPI000550C692
SMAX5B006447	215	64.1574	115	129.006	130.681	104.777	87.3945	111.466		PREDICTED: UPF0562 protein C7orf55 homolog n=1 Tax=Pundamilia nyererei RepID=UPI0003AFC980
SMAX5B020913	3549	3254.63	4671.77	103.309	104.308	101.789	140.636	111.446		THRAP3_BCLAF1 domain containing protein
SMAX5B017509	2366	2071.63	3054	106.1	99.5663	113.028	129.005	111.405		PREDICTED: cAMP-responsive element-binding protein-like 2-like n=1 Tax=Takifugu rubripes RepID=UPI000298CE54
SMAX5B014450	3898	3603.63	5666	113.161	108.856	89.9407	138.752	111.349		Mbd4, Med1; PREDICTED: methyl-CpG-binding domain protein 4-like n=1 Tax=Stegastes partitus RepID=UPI000496A9A3; 3.2.2.-
SMAX5B010647	1336	1041.63	1257	86.8523	116.456	129.703	116.978	111.301		PREDICTED: purine nucleoside phosphorylase n=1 Tax=Notothenia coriiceps RepID=UPI000551DB64
SMAX5B012620	2013	1718.63	2908	121.779	113.404	89.1571	121.998	110.708		psmb1, MGC103665, wu:fc51f06, zgc:103665; Proteasome subunit beta type n=18 Tax=Neopterygii RepID=I3KK74_ORENI; 3.4.25.1
SMAX5B020577	231	75.8556	108	102.47	115.038	118.621	105.919	110.317		unclassified
SMAX5B011091	252	91.3738	157	123.662	113.483	88.2406	119.568	110.309		PREDICTED: small integral membrane protein 12 n=1 Tax=Cynoglossus semilaevis RepID=UPI000497EEB2
SMAX5B016474	1958	1663.63	2563	110.879	101.486	105.082	123.922	110.023		arl6ip4, MGC111967, zgc:111967; PREDICTED: ADP-ribosylation factor-like protein 6-interacting protein 4 n=1 Tax=Stegastes partitus RepID=UPI0004984681
SMAX5B003208	695	429.953	819.304	137.146	97.3918	101.577	107.862	109.987		PREDICTED: protein C19orf12 homolog n=1 Tax=Larimichthys crocea RepID=UPI00054BA9F8
SMAX5B006434	3354	3059.63	4858	114.274	96.725	105.11	125.724	109.935		cacybp, MGC76993, zgc:76993; PREDICTED: calcyclin-binding protein isoform X1 n=1 Tax=Larimichthys crocea RepID=UPI00054B492C
SMAX5B002400	3531	3236.63	4541	100.976	123.816	112.876	103.438	109.918		PREDICTED: protein FAM3C-like n=1 Tax=Pundamilia nyererei RepID=UPI0003AF986C
SMAX5B014669	6681	6386.63	9022.48	101.675	113.593	114.848	109.916	109.885		PREDICTED: carboxy-terminal domain RNA polymerase II polypeptide A small phosphatase 2-like isoform X1 n=5 Tax=Percomorphaceae RepID=UPI00022B2D13
SMAX5B012767	947	656.792	1212.78	132.896	115.329	92.9078	98.5799	108.849		TUBB2C; PREDICTED: tubulin beta-4B chain isoform X6 n=4 Tax=Amniota RepID=UPI0003AF1640
SMAX5B020207	996	701.91	1101	112.892	107.946	111.198	102.403	108.535		Ferritin n=3 Tax=Percomorphaceae RepID=E6ZH13_DICLA
SMAX5B019505	9632	9337.63	12639.5	97.4213	100.714	125.225	112.906	108.527		gtpbp4, fi28d07, wu:fi28d07, zgc:55757; Nucleolar GTP-binding protein 1 n=13 Tax=Percomorphaceae RepID=I3KMI2_ORENI
SMAX5B002060	2715	2420.63	5133.43	152.63	113.028	76.3367	104.518	108.315		MGC174082, MGC56530; Cystatin B n=1 Tax=Psetta maxima RepID=E3UFE0_PSEMX
SMAX5B016940	5750	5455.63	8452.7	111.509	110.437	90.2295	122.315	107.973		tspan8, tm4sf3; PREDICTED: tetraspanin-8-like n=1 Tax=Larimichthys crocea RepID=UPI00054B7D09
SMAX5B016106	151	25.6721	32	89.7113	93.943	134.301	118.714	107.665		unclassified
SMAX5B002538	18235	17940.6	26195	105.085	95.9531	115.517	114.86	107.548		cnr2, cb2a, cb2b; PREDICTED: cannabinoid receptor 2 n=1 Tax=Notothenia coriiceps RepID=UPI0005565D19
SMAX5B011747	2513	2218.63	3189	103.45	92.7275	118.131	116.556	107.204		PREDICTED: zinc finger protein 44-like n=1 Tax=Stegastes partitus RepID=UPI0004967BAB
SMAX5B016148	3669	3374.63	5333.82	113.755	97.6958	96.115	123.189	107.103		xbp1, cb918, id:ibd1195, treb5, trebf, wu:fb02h05, wu:fb63f10, xbp1a, xbp1b; PREDICTED: LOW QUALITY PROTEIN: X-box-binding protein 1 n=1 Tax=Notothenia coriiceps RepID=UPI00054EAC6D
SMAX5B007408	4054	3759.63	5311	101.669	107.962	103.063	115.364	106.883		PREDICTED: T-cell acute lymphocytic leukemia protein 1-like isoform X1 n=2 Tax=Stegastes partitus RepID=UPI000495BBA4
SMAX5B022369	7018	6723.63	9766	104.537	98.4091	97.0316	128.895	106.503		PREDICTED: heterogeneous nuclear ribonucleoprotein M-like n=1 Tax=Oryzias latipes RepID=UPI0002A47F14
SMAX5B006741	624	374.614	534	102.593	97.5782	106.178	120.354	106.351		puf60a, fc21a05, wu:fc21a05, wu:fi43a08; PREDICTED: poly(U)-binding-splicing factor PUF60 isoform X3 [Larimichthys crocea]
SMAX5B010507	1914	1619.63	2439	108.382	98.6764	95.3843	125.274	106.323		dynll1, dynll2, wu:fd56c09, zgc:73406; Dynein light chain 2, cytoplasmic n=1 Tax=Fukomys damarensis RepID=A0A091EHP7_FUKDA
SMAX5B019816	9205	8910.63	12732	102.836	96.8179	108.293	117.155	106.015		hnrnpul1, hnrpul1, wu:fb53d10, wu:fk45c03, zgc:85971; PREDICTED: heterogeneous nuclear ribonucleoprotein U-like protein 1 n=1 Tax=Larimichthys crocea RepID=UPI00054B6091
SMAX5B002948	4372	4077.63	6218.85	109.764	94.469	99.0278	121.374	105.659		setb, wu:fb30g11, wu:fd16c08; PREDICTED: protein SET-like [Cynoglossus semilaevis]
SMAX5B012282	1804	1509.63	2284	108.889	110.006	99.2282	104.633	105.603		PREDICTED: ragulator complex protein LAMTOR4 n=1 Tax=Cynoglossus semilaevis RepID=UPI0004968034
SMAX5B004934	1282	987.629	1286	93.7144	113.971	107.494	107.494	105.4		junb, wu:cegs2778, wu:fa92h07, zgc:64066; PREDICTED: transcription factor jun-B-like n=1 Tax=Takifugu rubripes RepID=UPI000298ECFC
SMAX5B002053	9127	8832.63	11314	92.1905	106.976	97.9303	127.533	105.348		PREDICTED: cAMP-responsive element modulator n=1 Tax=Cynoglossus semilaevis RepID=UPI00049663AD
SMAX5B006432	1270	975.629	1443	106.449	99.0747	97.9232	113.345	104.016		Unassigned protein
SMAX5B018144	6759	6464.63	9397	104.618	96.5785	101.296	111.685	103.4		nr1d2a, reverbb1; PREDICTED: nuclear receptor subfamily 1 group D member 2-like n=1 Tax=Stegastes partitus RepID=UPI0004973D98
SMAX5B004723	495	278.848	371	95.756	105.273	116.455	97.0523	103.315		cebpg, c/ebpg, fc79a10, fi57b02, wu:fc79a10, wu:fi57b02; PREDICTED: CCAAT/enhancer-binding protein gamma n=1 Tax=Cynoglossus semilaevis RepID=UPI000496C64F
SMAX5B009456	267	102.541	137	96.1575	101.69	89.555	127.855	102.865		pepd, cb1000, fj78g11, wu:fj78g11; PREDICTED: xaa-Pro dipeptidase-like [Neolamprologus brichardi]; 3.4.13.9
SMAX5B009645	263	99.5159	147	106.312	88.9882	94.4331	124.406	102.676		acn9; PREDICTED: protein ACN9 homolog, mitochondrial n=1 Tax=Stegastes partitus RepID=UPI0004968C01
SMAX5B004389	7875	7580.63	10330	98.074	92.1297	104.063	117.958	102.623		msrb3, wu:fc07g04, zgc:86909; PREDICTED: methionine-R-sulfoxide reductase B3 isoform X1 n=1 Tax=Stegastes partitus RepID=UPI0004962901
SMAX5B014598	8619	8324.63	12237.9	105.804	105.808	98.4759	95.8069	101.376		ppdpfb, c20orf149b, c20orf149l, wu:fj62f01, zgc:73395; Pancreatic progenitor cell differentiation and proliferation factor b n=2 Tax=Ictalurus RepID=E3TEW3_ICTPU
SMAX5B020115	2927	2632.63	3492	95.4649	90.8871	101.356	119.794	101.311		PREDICTED: translational activator of cytochrome c oxidase 1 n=1 Tax=Stegastes partitus RepID=UPI0004967AFE
SMAX5B011362	6406	6111.63	7934	93.4317	91.5176	105.795	115.024	100.998		ANP32B; Acidic leucine-rich nuclear phosphoprotein 32 family member B-like protein n=2 Tax=Callorhynchus milii RepID=V9KZ86_CALMI
SMAX5B013542	1612	1317.63	1986	108.479	89.1226	95.079	111.422	100.6		glrx3, txnl2, wu:fb38e09, zgc:103648; PREDICTED: glutaredoxin-3 n=5 Tax=Percomorphaceae RepID=UPI00054C525A
SMAX5B008414	2674	2379.63	5490.9	166.071	71.126	91.1718	94.0814	100.328		PREDICTED: XIAP-associated factor 1 isoform X1 n=2 Tax=Stegastes partitus RepID=UPI000494E650
SMAX5B013527	1411	1116.63	1497	96.4877	88.1812	100.462	118.168	100.251		unclassified
SMAX5B010783	4074	3779.63	4933	93.9336	94.071	86.8252	131.267	100.177		tmed2, Rnp24, fb18g06, wu:fb18g06, zgc:56470, zgc:77725; Transmembrane emp24 domain trafficking protein 2 n=20 Tax=Neopterygii RepID=Q7ZW75_DANRE
SMAX5B000092	11372	11077.6	17966.1	116.725	75.5875	121.796	93.3417	100.076		PREDICTED: thrombospondin-1-like n=1 Tax=Esox lucius RepID=UPI000576E477
SMAX5B002982	768	493.453	703	102.534	96.9584	105.495	95.6178	100.07		Unassigned protein
SMAX5B016476	6284	5989.63	8086	97.1612	102.183	112.03	89.6573	99.9305		pik3ip1, zgc:66482; PREDICTED: phosphoinositide-3-kinase-interacting protein 1 n=1 Tax=Stegastes partitus RepID=UPI0004960166
SMAX5B016810	4010	3715.63	4988	96.6169	101.235	96.4703	104.751	99.7089		MRPL2; PREDICTED: 39S ribosomal protein L2, mitochondrial n=1 Tax=Stegastes partitus RepID=UPI0004958FE9
SMAX5B002085	5940	5645.63	6892.15	87.8621	85.7953	104.677	124.98	99.6527		syngr2b, wu:fj62c03, zgc:162081; PREDICTED: synaptogyrin-2-like n=1 Tax=Larimichthys crocea RepID=UPI00054C1C8C
SMAX5B003031	2656	2361.63	3586	109.284	77.7436	101.038	114.48	99.5655		fish virus induced TRIM protein-like
SMAX5B016200	5035	4740.63	6832.75	103.733	86.0922	97.4024	112.122	99.3769		nudc, MGC56099, zgc:56099, zgc:85670; PREDICTED: nuclear migration protein nudC n=4 Tax=Ovalentaria RepID=UPI00049799E8
SMAX5B006886	1066	771.629	1112.62	103.776	97.389	92.2013	103.822	99.1764		anaphase-promoting complex subunit CDC26-like; PREDICTED: anaphase-promoting complex subunit CDC26-like n=1 Tax=Neolamprologus brichardi RepID=UPI0003EBE840
SMAX5B013498	11943	11648.6	20603.5	127.299	72.8947	114.581	90.5197	99.0476		HERC6; PREDICTED: probable E3 ubiquitin-protein ligase HERC6 n=1 Tax=Cynoglossus semilaevis RepID=UPI00049834E9
SMAX5B015627	2259	1964.63	2698	98.8372	88.9784	92.8413	114.637	98.3598		similar to SFRS4; PREDICTED: serine/arginine-rich splicing factor 4 isoform X3 n=2 Tax=Passeriformes RepID=UPI000359E448
SMAX5B012165	10688	10393.6	14841.5	102.771	94.362	89.4222	106.746	98.0881		Ig_2 domain containing protein
SMAX5B009297	13585	13290.6	18249.5	98.8246	89.9234	101.159	102.123	97.8851		clic2, zgc:92762; Chloride intracellular channel protein n=10 Tax=Percomorphaceae RepID=C3KJI1_ANOFI
SMAX5B018490	1453	1158.63	1628.02	101.129	87.3988	96.7638	107.259	97.866		txndc9, fb15e07, wu:fb15e07, zgc:55522; PREDICTED: thioredoxin domain-containing protein 9 n=1 Tax=Notothenia coriiceps RepID=UPI0005547FAE
SMAX5B009513	1407	1112.63	1391	89.9779	101.569	95.5578	104.739	97.7953		PREDICTED: UPF0415 protein C7orf25 homolog n=1 Tax=Stegastes partitus RepID=UPI0004952562
SMAX5B008221	5730	5435.63	7158	94.7765	91.9958	89.1996	115.937	97.4459		PREDICTED: pre-mRNA-processing factor 39 isoform X1 n=2 Tax=Stegastes partitus RepID=UPI0004985781
SMAX5B016788	1188	893.629	1011	81.4241	91.68	113.84	105.941	97.4084		B3GNT1, MGC113947, ssp5, wu:fa55h04, wu:fc39c01; PREDICTED: UDP-GlcNAc:betaGal beta-1,3-N-acetylglucosaminyltransferase 2-like isoform X1 n=3 Tax=Eupercaria RepID=UPI00054B5404; 2.4.1.149
SMAX5B018721	392	199.033	226.088	81.7546	113.936	101.69	94.5742	97.2873		zgc:163047; Histone H2A (Fragment) n=7 Tax=Euteleostomi RepID=F1QTL1_DANRE
SMAX5B014623	4334	4039.63	5726	102.016	91.7801	90.4678	105.326	97.1878		PREDICTED: SAP domain-containing ribonucleoprotein n=1 Tax=Larimichthys crocea RepID=UPI00054C3BA5
SMAX5B008821	6164	5869.63	7489.39	91.8322	90.0875	89.4418	120.228	97.1184		PREDICTED: 5-phosphohydroxy-L-lysine phospho-lyase isoform X1 n=2 Tax=Larimichthys crocea RepID=UPI00054B78CA
SMAX5B018417	4111	3816.63	5233.98	98.6986	87.2506	95.0973	108.313	97.047		39S ribosomal protein L30, mitochondrial n=1 Tax=Anoplopoma fimbria RepID=C3KHM3_ANOFI
SMAX5B022034	2542	2247.63	3854	123.409	100.124	78.6629	90.9636	96.9685		Thymosin beta 4 n=1 Tax=Psetta maxima RepID=Q27HX1_PSEMX
SMAX5B009185	9360	9065.63	12159.4	96.532	96.4159	79.847	118.231	96.8172		ctsd, catD, fb93e11, fj17b09, wu:fb93e11, wu:fj17b09; Cathepsin D n=1 Tax=Psetta maxima RepID=B6C963_PSEMX; 3.4.23.5
SMAX5B018434	4829	4534.63	8065.6	128.013	104.074	70.3369	93.5964	96.7742		PREDICTED: toll-like receptor 8 n=1 Tax=Stegastes partitus RepID=UPI000495817B
SMAX5B001920	4448	4153.63	5143	89.1144	101.318	84.4759	114.832	96.7403		ggh, wu:fa56a05, wu:fj90a01, zgc:76958; PREDICTED: gamma-glutamyl hydrolase n=1 Tax=Stegastes partitus RepID=UPI0004954774; 3.4.19.9
SMAX5B020681	6853	6558.63	8478.95	93.0439	93.3353	95.8426	104.522	96.5773		arl6ip1, MGC56593, arl6ip, zgc:56593, zgc:77873; ADP-ribosylation factor-like 6 interacting protein n=6 Tax=Clupeocephala RepID=Q7ZWB4_DANRE
SMAX5B003603	16101	15806.6	18798.6	85.5945	94.9504	109.638	97.3141	96.4983		JAK2, JAK-2; PREDICTED: tyrosine-protein kinase JAK2 n=1 Tax=Stegastes partitus RepID=UPI000495E94F; 2.7.10.2
SMAX5B010352	2362	2067.63	2550	88.7619	95.7552	106.292	95.1556	96.29		dusp2, wu:fj40g04, zgc:91929; PREDICTED: dual specificity protein phosphatase 2 n=1 Tax=Notothenia coriiceps RepID=UPI0005594CF5; 3.1.3.16 3.1.3.48
SMAX5B011226	3011	2716.63	3732	98.8713	94.8806	83.8219	108.616	96.1335		Prohibitin n=40 Tax=Amniota RepID=PHB_HUMAN
SMAX5B020678	3292	2997.63	3876.52	93.0729	91.2986	96.793	103.614	96.081		myst1, MGC174814, MGC66387, wu:fb22g02, wu:fj22d09, zgc:66387; Histone acetyltransferase (Fragment) n=14 Tax=Percomorphaceae RepID=I3JSN2_ORENI; 2.3.1.48
SMAX5B020665	28716	28421.6	36373.6	92.1077	82.625	106.653	101.456	95.2609		Rnf19a, Rnf19; E3 ubiquitin-protein ligase RNF19A n=125 Tax=Amniota RepID=RN19A_HUMAN; 6.3.2.19
SMAX5B000379	3521	3226.63	4088	91.1845	86.854	94.9794	109.153	95.1906		yy1a, fb59g10, wu:fa16g07, wu:fb59g10, yy1; PREDICTED: transcriptional repressor protein YY1-like isoform 2 n=1 Tax=Oryzias latipes RepID=UPI0002A4A7C9
SMAX5B010145	799	521.997	505	69.6277	106.945	106.019	103.778	95.1388		PREDICTED: matrix-remodeling-associated protein 7 isoform X1 n=2 Tax=Stegastes partitus RepID=UPI000495E95A
SMAX5B016883	7563	7268.63	12613	124.889	69.3478	94.0319	100.283	95.0637		eif2ak2, pkr; DsRNA-dependent protein kinase n=1 Tax=Paralichthys olivaceus RepID=A7Y403_PAROL; 2.7.11.1
SMAX5B002226	3919	3624.63	5713.85	113.455	93.1451	81.4685	93.7792	94.7916		RhoA GTPase-like; GTP-binding protein n=10 Tax=Amniota RepID=O93467_CHICK
SMAX5B002489	2253	1958.63	2565	94.2528	82.7235	93.6073	109.809	94.6167		med19a, MGC153400, zgc:153400; Mediator of RNA polymerase II transcription subunit 19-B n=5 Tax=Protacanthopterygii RepID=B9EMM6_SALSA
SMAX5B018171	9485	9190.63	10772	84.3549	95.423	93.5318	104.514	94.1834		hnrnpa3; Heterogeneous nuclear ribonucleoprotein A3 n=4 Tax=Takifugu rubripes RepID=Q1KKS6_TAKRU
SMAX5B021849	2242	1947.63	2405.85	88.904	99.535	91.4196	96.8869	94.0915		wu:fd61c12; PREDICTED: enoyl-CoA delta isomerase 2, mitochondrial n=1 Tax=Stegastes partitus RepID=UPI000495E49E; 5.3.3.8
SMAX5B009450	1186	891.629	1273	102.755	91.9969	89.4599	91.7805	93.8618		ndufa1, ci-mwfe, mwfe, znf183; NADH dehydrogenase 1 alpha subcomplex subunit 1 n=1 Tax=Anoplopoma fimbria RepID=C3KI11_ANOFI; 1.6.5.3 1.6.99.3
SMAX5B006376	5291	4996.63	6345	91.3931	83.6136	97.4783	102.964	93.5828		wbp2, wu:fc64g04, zgc:64061; PREDICTED: WW domain-binding protein 2-like, partial n=1 Tax=Larimichthys crocea RepID=UPI00054B2772
SMAX5B003999	1673	1378.63	1561	81.4919	101.981	92.1573	98.9783	93.3095		PREDICTED: X-ray radiation resistance-associated protein 1 n=1 Tax=Notothenia coriiceps RepID=UPI000558D7C3
SMAX5B000048	4375	4080.63	5021	88.5568	78.1422	92.8606	115.854	92.8886		microtubule-associated protein, RP/EB family, member 3-like; PREDICTED: microtubule-associated protein RP/EB family member 3 n=1 Tax=Larimichthys crocea RepID=UPI00054BA120
SMAX5B003004	3143	2848.63	3430.64	86.6759	69.0194	111.345	111.483	92.8298		PREDICTED: histone H1.5-like, partial n=1 Tax=Heterocephalus glaber RepID=UPI00034FFDF4
SMAX5B016753	814	535.745	710	95.3803	86.1575	85.9479	104.952	92.7886		DUF1180 domain containing protein
SMAX5B008903	6473	6178.63	7370.61	85.8559	89.4869	86.1813	111.683	92.7326		similar to nm23-H5; PREDICTED: nucleoside diphosphate kinase homolog 5 n=1 Tax=Larimichthys crocea RepID=UPI00054B8102; 2.7.4.6
SMAX5B002622	2085	1790.63	2207	88.7065	89.825	107.642	85.9434	92.6588		MGC153997, wu:fc09e03; PREDICTED: serine/threonine-protein kinase pim-1 n=1 Tax=Cynoglossus semilaevis RepID=UPI00049702D7; 2.7.11.1
SMAX5B008185	901	615.158	774	90.5551	90.0621	88.0819	101.018	92.2965		MGC173672, prkrip1; PREDICTED: PRKR-interacting protein 1 n=1 Tax=Notothenia coriiceps RepID=UPI00054EE407
SMAX5B002530	3187	2892.63	4526	112.611	70.0569	93.537	98.085	92.2368		mycbp, amy-1; PREDICTED: C-Myc-binding protein n=1 Tax=Notothenia coriiceps RepID=UPI00054D1F23
SMAX5B002665	18457	18162.6	21884.4	86.7191	76.6158	105.118	103.555	92.219		PREDICTED: cold shock domain-containing protein E1 isoform X7 n=2 Tax=Notothenia coriiceps RepID=UPI0005532FAE
SMAX5B002250	26579	26284.6	28815	78.8998	85.5529	94.0873	113.25	92.0916		SLC6A13; Transporter n=2 Tax=Tetraodontidae RepID=H2UNR1_TAKRU
SMAX5B009653	863	580.259	737	91.4123	92.7935	82.9635	101.76	91.9913		PREDICTED: transmembrane protein C9orf123 homolog n=5 Tax=Pseudocrenilabrinae RepID=UPI00022B355F
SMAX5B009423	2580	2285.63	2636	83.0039	90.6532	89.7174	104.942	91.7438		tmem35, MGC110832, Xp18, flj14084, wu:fc41e12, zgc:110832; PREDICTED: transmembrane protein 35 n=1 Tax=Stegastes partitus RepID=UPI0004955B3D
SMAX5B017412	2193	1898.63	2265	85.8592	81.8599	89.8576	110.527	91.4051		PREDICTED: zinc finger protein RFP-like n=1 Tax=Larimichthys crocea RepID=UPI00054B35EB
SMAX5B011060	2041	1746.63	2317	95.4738	85.6071	82.9823	101.569	91.1035		tmem127, MGC109899, zgc:109899; Transmembrane protein 127 n=25 Tax=Neopterygii RepID=TM127_DANRE
SMAX5B015920	16187	15892.6	21514.2	97.429	97.8322	84.9201	83.9135	90.7827		ef1a, EFL1-alpha, chunp6927, eef1a, ik:tdsubc_2a3, ik:tdsubc_2b3, tdsubc_2a3, wu:fa91c07, wu:fa94b03, wu:fi13b09,xx:tdsubc_2a3, xx:tdsubc_2b3; Elongation factor 1-alpha n=37 Tax=Deuterostomia RepID=EF1A_ORYLA; 3.6.5.3
SMAX5B021594	2910	2615.63	3124	85.9595	87.3255	93.1084	96.7275	90.6762		PREDICTED: heme-binding protein 1-like n=1 Tax=Larimichthys crocea RepID=UPI00054B5A02
SMAX5B018166	8712	8417.63	12919.3	110.461	75.3528	82.6235	98.1405	90.639		PARP9; PREDICTED: poly [ADP-ribose] polymerase 9 n=1 Tax=Larimichthys crocea RepID=UPI00054C5D9F
SMAX5B011194	10631	10336.6	13467	93.7672	70.6502	90.3113	112.57	90.5904		Tbc1d10b, RGD1309191; PREDICTED: TBC1 domain family member 10B n=1 Tax=Stegastes partitus RepID=UPI0004972DB7
SMAX5B000532	11534	11239.6	13044.9	83.531	89.545	91.5535	98.1468	90.5441		icmt, im:6895697, zgc:110258; PREDICTED: protein-S-isoprenylcysteine O-methyltransferase-like isoform X3 n=2 Tax=Haplochromini RepID=UPI0003AF92C6; 2.1.1.100
SMAX5B006675	5037	4742.63	5991	90.9158	78.2053	86.7729	108.012	90.351		prpf38b, wu:fc43b05, zgc:63496; PREDICTED: pre-mRNA-splicing factor 38B n=1 Tax=Notothenia coriiceps RepID=UPI00054D7646
SMAX5B011858	1554	1259.63	1457	83.2484	84.4305	81.9713	115.237	90.2677		wu:fj48c08, wu:fj55d06; Malate dehydrogenase n=18 Tax=Euteleosteomorpha RepID=H2LMF5_ORYLA; 1.1.1.37
SMAX5B019852	2856	2561.63	3204	90.0192	83.0942	90.7004	97.3913	90.1589		sbds, MGC89227, cgi-97, sds, swds; Ribosome maturation protein SBDS n=22 Tax=Euteleosteomorpha RepID=B5XEK1_SALSA
SMAX5B006846	3046	2751.63	3318	86.7852	92.3487	87.8702	93.4451	90.0676		MTRF1, MGC47721, MRF1, MTTRF1, RF1; PREDICTED: peptide chain release factor 1, mitochondrial n=1 Tax=Stegastes partitus RepID=UPI0004980588
SMAX5B012060	4715	4420.63	6074	98.8894	87.8612	79.605	93.6499	89.7116		psma2, wu:faa49c06, wu:fb98h03, zgc:110710; Proteasome subunit alpha type n=2 Tax=Poeciliinae RepID=M4A3C1_XIPMA; 3.4.25.1
SMAX5B021984	5820	5525.63	6619.68	86.2212	81.3785	94.2695	97.48	89.6092		ola1, fe36h01, wu:fc66b09, wu:fe36h01, wu:fk82a02, zgc:55768, zgc:85691; Obg-like ATPase 1 n=12 Tax=Euteleosteomorpha RepID=I3IYA5_ORENI
SMAX5B011871	2533	2238.63	3684	118.439	93.5744	53.9967	106.789	89.4101		APCS, SAP; PREDICTED: serum amyloid P-component-like [Takifugu rubripes]
SMAX5B000283	3749	3454.63	4154	86.5414	96.6469	99.6492	75.4638	89.0545		klf11b, MGC154048, zgc:154048; PREDICTED: Krueppel-like factor 11 isoform X1 n=2 Tax=Cynoglossus semilaevis RepID=UPI000494E5A3
SMAX5B020260	1686	1391.63	1707	88.2814	97.3541	73.0354	99.6906	88.9412		Nhp2-like protein 1 n=10 Tax=Clupeocephala RepID=E3TC27_ICTFU
SMAX5B015298	22677	22382.6	26185.8	84.2002	76.9369	93.9003	102.24	88.8043		ddx3, fb74g09, wu:fb74g09, zgc:158804; PREDICTED: ATP-dependent RNA helicase DDX3X isoform X4 n=2 Tax=Ovalentaria RepID=UPI000495CF60; 3.6.4.13
SMAX5B005171	2650	2355.63	3049	93.1557	88.2481	77.9765	95.3528	88.4205		Bloc1s1, AI839753, BLOS1, Gcn5l1; Biogenesis of lysosome-related organelles complex 1 subunit 1 n=45 Tax=Euteleostomi RepID=BL1S1_MOUSE
SMAX5B015010	13957	13662.6	17015.3	89.6321	72.7157	90.1323	104.02	88.4142		PREDICTED: extended synaptotagmin-1-like n=2 Tax=Percomorphaceae RepID=UPI0004958DE4
SMAX5B018831	11111	10816.6	11147.2	74.1709	85.6556	94.1296	101.844	88.3411		PREDICTED: beta-adducin isoform X1 n=1 Tax=Cynoglossus semilaevis RepID=UPI0004978E78
SMAX5B018704	1107	812.629	830.874	73.5871	57.9081	141.605	99.5935	88.0466		PREDICTED: LOW QUALITY PROTEIN: histone H1-like, partial n=1 Tax=Cynoglossus semilaevis RepID=UPI000494E911
SMAX5B021010	6160	5865.63	8208.76	100.721	86.7008	79.8971	84.0887	87.5191		eif2s3, Su(var)3-9, fi03g03, wu:fi03g03, wu:fi37d04, zgc:63805; Eukaryotic translation initiation factor 2 subunit 3 n=170 Tax=Gnathostomata RepID=IF2G_HUMAN
SMAX5B020586	4324	4029.63	4865	86.8914	79.8129	88.0367	95.2313	87.3219		bc2, MGC174106, MGC55361, fj10d05, wu:fi18h03, wu:fj10d05, zgc:55361; Charged multivesicular body protein 2a n=33 Tax=Euteleostomi RepID=CHM2A_DANRE
SMAX5B012012	1074	779.629	1343	123.979	97.2849	61.9317	77.5812	87.2501		AIF1; Allograft inflammatory factor-1 (Fragment) n=1 Tax=Psetta maxima RepID=Q27HW4_PSEMX
SMAX5B001490	9106	8811.63	11197	91.4544	75.6623	101.71	82.2202	87.2181		per1b, per4, zfper4; Period 1 n=1 Tax=Dicentrarchus labrax RepID=F1A8E8_DICLA
SMAX5B020870	3981	3686.63	3876	75.6682	85.5197	86.3698	103.21	87.1497		tob1b, tob1l, wu:fb54d02, wu:fb98h12, wu:fd15f10, zgc:65837; Transducer of ERBB2, 1b n=4 Tax=Neopterygii RepID=Q7SZP8_DANRE
SMAX5B013451	4396	4101.63	4777	83.822	79.5896	88.6643	97.4703	87.1383		PREDICTED: ragulator complex protein LAMTOR1-like n=1 Tax=Oryzias latipes RepID=UPI0002A4CD5E
SMAX5B014816	2547	2252.63	2463	78.6926	88.0596	81.3933	102.099	87.1124		tardbpl, fb52e05, fj94b04, tardbp, wu:fb52e05, wu:fe47c11, wu:fj94b04; TAR DNA-binding protein 43 n=3 Tax=Protacanthopterygii RepID=B5X2Z5_SALSA
SMAX5B015906	5273	4978.63	6362.79	91.9807	78.5244	87.4972	90.9881	87.0803		PREDICTED: transmembrane protein 79-like n=1 Tax=Cynoglossus semilaevis RepID=UPI0004950582
SMAX5B017870	1324	1029.63	1248	87.2354	83.8798	86.1609	89.8053	86.7442		yipf6, zgc:86904; PREDICTED: protein YIPF6 n=1 Tax=Larimichthys crocea RepID=UPI00054BBD50
SMAX5B005904	3759	3464.63	4569	94.9125	81.3723	75.161	97.083	86.6431		gpx4b, MGC110018, PHGPxb, cb692, zgc:110018; Glutathione peroxidase n=1 Tax=Gasterosteus aculeatus RepID=G3PRN6_GASAC; 1.11.1.12
SMAX5B021148	1658	1363.63	1602	84.5523	86.2853	78.6517	96.9986	86.3742		RGD1564214; PREDICTED: zinc finger protein 136-like isoform X1 n=5 Tax=Pseudocrenilabrinae RepID=UPI00039467FE
SMAX5B008432	3225	2930.63	3000.71	73.6922	87.5923	97.5173	87.1149	86.0529		Unassigned protein
SMAX5B013231	246	86.9014	95	78.6784	83.6573	81.512	100.705	85.735		unclassified
SMAX5B015577	3389	3094.63	4568.58	106.251	76.3474	84.7778	78.1941	85.6339		psmb11, MGC92422, macropain, prosome, zgc:92422; Proteasome subunit beta type n=4 Tax=Eupercaria RepID=W0FVV7_OPLFA; 3.4.25.1
SMAX5B005345	1553	1258.63	1797.49	102.784	89.5497	68.6467	84.72	85.536		tubb2c, fa91f09, fb16e09, tubb2, wu:fa91f09, wu:fa92d05, wu:fb16e09, wu:fb97a11; Tubulin beta-2C chain n=1 Tax=Pteropus alecto RepID=L5K7V0_PTEAL
SMAX5B012035	2263	1968.63	2057	75.202	73.9126	92.8035	103.191	85.4159		PREDICTED: E3 ubiquitin-protein ligase rnf146-like isoform X1 n=1 Tax=Cynoglossus semilaevis RepID=UPI0004956C76
SMAX5B019923	1398	1103.63	1333	86.9293	87.4711	90.7599	76.0404	85.1123		PREDICTED: SERTA domain-containing protein 2-like isoform X1 n=1 Tax=Larimichthys crocea RepID=UPI00054C2CDE
SMAX5B002589	165	32.2519	55	122.734	70.4016	85.8588	70.559	85.0592		Unassigned protein
SMAX5B022749	791	514.53	806.722	112.842	73.2966	75.4574	83.6854	85.0113		Unassigned protein
SMAX5B005168	12786	12491.6	13495	77.7521	86.4149	91.2352	85.1281	84.9932		mov10a; PREDICTED: putative helicase mov-10-B.1 n=1 Tax=Stegastes partitus RepID=UPI0004955205
SMAX5B021804	8136	7841.63	9605	88.1556	78.2238	76.8504	98.1793	84.9305		rpn2, fb95d11, fj62b10, wu:fb61f08, wu:fb74e07, wu:fb95d11, wu:fj41f11, wu:fj62b10; PREDICTED: LOW QUALITY PROTEIN: dolichyl-diphosphooligosaccharide--protein glycosyltransferase subunit 2 n=1 Tax=Cynoglossus semilaevis RepID=UPI0004954AA7
SMAX5B021430	2568	2273.63	2579	81.6377	79.9945	83.1699	93.9317	84.5147		PREDICTED: mitochondrial inner membrane protease ATP23 homolog n=1 Tax=Larimichthys crocea RepID=UPI00054B0EF2
SMAX5B004273	641	386.769	557	103.648	77.7828	71.5545	87.2874	84.238		H2afx, RGD1566119; Histone H2A n=6 Tax=Deuterostomia RepID=I3KZW8_ORENI
SMAX5B005454	15016	14721.6	17865	87.3386	73.1066	83.6158	93.2345	83.9957		PREDICTED: ethanolamine kinase 1 n=1 Tax=Cynoglossus semilaevis RepID=UPI000497FF9F; 2.7.1.82
SMAX5B015213	174	37.3138	41	79.0813	102.818	93.5532	65.2181	83.9252		unclassified
SMAX5B005140	6285	5990.63	6405	76.9495	83.7343	69.2808	110.532	83.8113		slmo2, c20orf45, sb:cb835, wu:fd54c05, zgc:56029; Slowmo homolog 2 n=2 Tax=Eupercaria incertae sedis RepID=E6ZF70_DICLA
SMAX5B018955	4596	4301.63	4834.49	80.8866	83.2609	74.0576	97.7173	83.5535		itm2a; PREDICTED: integral membrane protein 2A n=1 Tax=Cynoglossus semilaevis RepID=UPI000497266A
SMAX5B019272	4627	4332.63	5442	90.3995	76.7156	79.748	88.0719	83.5414		mdm2, MGC109834, MGC113866, MGC192439, zgc:109834; PREDICTED: E3 ubiquitin-protein ligase Mdm2 n=1 Tax=Stegastes partitus RepID=UPI000496D4F1; 6.3.2.19
SMAX5B003788	3951	3656.63	6252.27	123.06	58.3767	74.5497	90.9102	83.5322		PREDICTED: ubiquitin carboxyl-terminal hydrolase 64E-like, partial n=1 Tax=Larimichthys crocea RepID=UPI00054BAA5D; 3.1.2.15
SMAX5B015355	1131	836.629	871.682	74.9867	80.4321	88.575	89.8142	83.2276		Elf2; PREDICTED: ETS-related transcription factor Elf-2-like n=1 Tax=Notothenia coriiceps RepID=UPI000552415A
SMAX5B009182	8859	8564.63	9171	77.0668	68.2609	86.5915	101.47	82.4543		SRSF11, SFRS11; PREDICTED: serine/arginine-rich splicing factor 11 n=1 Tax=Notothenia coriiceps RepID=UPI00054FC03F
SMAX5B000366	1832	1537.63	1890	88.4645	83.0109	78.2499	80.1126	82.3706		srp14, MGC112290, zgc:112290; Signal recognition particle 14 n=19 Tax=Neopterygii RepID=Q4V9I5_DANRE
SMAX5B014545	5257	4962.63	6768	98.1539	77.9229	70.6552	84.5183	82.2085		Tumor necrosis factor receptor superfamily member 5 n=1 Tax=Anoplopoma fimbria RepID=C3KJV4_ANOFI
SMAX5B007766	6512	6217.63	7128	82.5091	69.8423	103.092	75.7064	81.8926		btg1, btg-a, sb:cb1010, wu:fb14h05, wu:fb40c11, wu:fk92d10, zgc:65815; PREDICTED: protein BTG1 n=1 Tax=Notothenia coriiceps RepID=UPI0005592536
SMAX5B002325	1618	1323.63	2585	140.557	66.4115	58.723	81.2142	81.6834		cish, MGC154062, cis, ptk9l, twf1l, wu:fk57g04, zgc:154062, zgc:91817; PREDICTED: cytokine-inducible SH2-containing protein-like n=1 Tax=Stegastes partitus RepID=UPI000497B421
SMAX5B014496	7746	7451.63	7969	76.9682	76.323	76.0225	98.3769	81.4143		rbm39b, rnpc2l, wu:fa97g07, wu:fb09c08, zgc:112139, zgc:113117; RNA binding motif protein 39b n=3 Tax=Danio rerio RepID=Q58ER0_DANRE
SMAX5B014246	5426	5131.63	5848	82.0184	73.9783	77.1595	93.5377	81.3482		rpn1, wu:fa12h07, wu:fc68b07, wu:fc88a12; Dolichyl-diphosphooligosaccharide--protein glycosyltransferase subunit 1 n=13 Tax=Percomorphaceae RepID=I3KWY2_ORENI
SMAX5B008715	4465	4170.63	8969	154.775	49.3205	78.5478	72.9018	81.3112		dhx58, MGC82787; DExD/H box RNA helicase n=1 Tax=Paralichthys olivaceus RepID=D7RN94_PAROL; 3.6.3.14
SMAX5B020875	1802	1507.63	1787.84	85.3478	67.8609	76.4865	98.4508	81.2651		PREDICTED: zinc finger protein 28 homolog isoform X1 n=6 Tax=Pseudocrenilabrinae RepID=UPI00039400EF
SMAX5B005293	510	290.937	385	95.2402	76.2144	76.6476	78.1547	81.2041		gbp; PREDICTED: GSK-3-binding protein-like n=1 Tax=Larimichthys crocea RepID=UPI00054B307E
SMAX5B015167	4262	3967.63	4464	80.9752	72.0062	84.0438	87.8148	80.9933		ube2g1, MGC55321, MGC86866, wu:fc68b05, wu:fc75g08, wu:fk32c04, zgc:55321; Ube2g1 protein n=29 Tax=Euteleostomi RepID=Q7ZW32_DANRE; 6.3.2.19
SMAX5B002565	488	273.457	270	71.0614	73.231	84.749	97.3961	80.9564		PREDICTED: smad nuclear-interacting protein 1 n=2 Tax=Percomorphaceae RepID=UPI00054BC2AD
SMAX5B013812	2339	2044.63	2340	82.3683	72.4896	82.4117	86.7112	80.8211		Unassigned protein
SMAX5B004437	2134	1839.63	2171.92	84.9715	83.7726	74.3038	80.1877	80.7		ift46; PREDICTED: intraflagellar transport protein 46 homolog n=1 Tax=Larimichthys crocea RepID=UPI00054BE8EA
SMAX5B010845	7113	6818.63	7430.81	78.4328	83.7253	77.6456	82.9799	80.6512		slc25a37, fc73c03, wu:fc73c03; "slc25a37, fc73c03, wu:fc73c03; solute carrier family 25, member 37; K03454 mitochondrial carrier protein, MC family"
SMAX5B015009	4503	4208.63	5160	88.2405	60.2333	92.5886	85.6716	80.5795		mmp9, ZFMMP-9, wu:fb02g06, wu:fb07b05, wu:fi98c09, wu:fj05a08, zgc:64165; PREDICTED: matrix metalloproteinase-9 n=1 Tax=Notothenia coriiceps RepID=UPI000550B4F6; 3.4.24.35
SMAX5B021082	4716	4421.63	4718	76.7953	95.0215	80.7385	71.2973	80.5059		MGC114142; PREDICTED: diamine acetyltransferase 1 n=1 Tax=Notothenia coriiceps RepID=UPI00055635B9; 2.3.1.57
SMAX5B021029	3093	2798.63	4105	105.567	87.4536	66.2734	68.2289	80.381		PREDICTED: Ig heavy chain Mem5-like n=1 Tax=Stegastes partitus RepID=UPI0004966A87
SMAX5B004777	11239	10944.6	12772.3	83.99	74.8676	77.3931	85.3687	80.2843		itm2ba, itm2b, wu:fc05f02, zgc:55770, zgc:85688; PREDICTED: integral membrane protein 2B isoform X1 n=2 Tax=Stegastes partitus RepID=UPI0004966135
SMAX5B002143	426	224.883	253	80.9697	82.5291	76.2208	80.8899	80.1169		mid1ip1b, MGC73223, zgc:73223; Mid1-interacting protein 1 n=1 Tax=Osmerus mordax RepID=C1BJS4_OSMMO
SMAX5B004287	2735	2440.63	2677	78.9415	75.3647	77.0444	89.5501	80.0424		cwc15, MGC81091, cwc15-a; Protein CWC15-like A n=1 Tax=Callorhynchus milii RepID=V9KVG5_CALMI
SMAX5B001501	234	77.9562	59	54.4704	68.2241	104.327	105.431	79.9587		unclassified
SMAX5B008119	2132	1837.63	2144	83.9703	73.2411	81.9691	80.8308	79.8963		YccV-like domain containing protein
SMAX5B005581	7148	6853.63	6746.07	70.8417	75.3567	80.2013	92.3882	79.3053		C4b-binding protein alpha chain n=1 Tax=Dicentrarchus labrax RepID=E6ZEV5_DICLA
SMAX5B014289	239	81.4643	65	57.4255	84.3335	99.7186	81.8912	79.3012		Unassigned protein
SMAX5B002945	1124	829.629	1521.76	132.014	50.1738	86.576	68.5345	79.1773		PREDICTED: tripartite motif-containing protein 16-like n=1 Tax=Maylandia zebra RepID=UPI0003296D3F
SMAX5B003362	172	36.1597	33	65.6823	59.859	116.477	85.5789	79.1218		PREDICTED: multiple PDZ domain protein-like isoform X1 n=1 Tax=Notothenia coriiceps RepID=UPI0005528CDD
SMAX5B010672	4519	4224.63	5030	85.6916	77.7043	75.303	77.9684	79.0731		atp5c1, wu:fk34c05, zgc:73209; ATP synthase subunit gamma n=3 Tax=Gasterosteus aculeatus RepID=G3Q9K1_GASAC; 3.6.3.14
SMAX5B020848	521	300.102	490	117.513	66.9611	71.9202	68.3389	78.86		socs1, zgc:91868; PREDICTED: suppressor of cytokine signaling 1 n=1 Tax=Stegastes partitus RepID=UPI0004965BA0
SMAX5B007831	573	340.61	353	74.5892	89.0199	71.5331	80.9348	78.7411		PREDICTED: oxidative stress-induced growth inhibitor 2-like n=1 Tax=Notothenia coriiceps RepID=UPI00054D52E6
SMAX5B000287	5700	5405.63	5808	77.3285	71.3599	69.5346	100.054	78.715		khdrbs1a, MGC113899, fj90g10, khdrbs1, p62, wu:fa18g12, wu:fa56c01, wu:fc91b01, wu:fj90g10, zgc:113899; PREDICTED: KH domain-containing, RNA-binding, signal transduction-associated protein 1 n=1 Tax=Cynoglossus semilaevis RepID=UPI000494FCF4
SMAX5B021783	4813	4518.63	5066.68	80.7004	78.2844	71.1658	85.3558	78.7071		srp54, MGC55842, Srp54k, zgc:55842, zgc:85713; Signal recognition particle 54 kDa protein n=125 Tax=Gnathostomata RepID=SRP54_HUMAN
SMAX5B015438	449	242.76	233.826	69.3226	81.8762	76.8275	87.5718	78.6101		PREDICTED: large neutral amino acids transporter small subunit 1-like n=1 Tax=Notothenia coriiceps RepID=UPI00055554DC
SMAX5B019570	3311	3016.63	3382	80.6883	86.9716	59.622	91.0372	78.5603		PREDICTED: papilin-like n=1 Tax=Larimichthys crocea RepID=UPI00054BDD82
SMAX5B010346	6989	6694.63	7826	84.1341	77.5076	65.3873	88.9339	78.4728		PREDICTED: tetraspanin-3-like n=1 Tax=Notothenia coriiceps RepID=UPI0005595990
SMAX5B006890	928	639.623	735	82.7032	74.2367	75.249	82.0246	78.4597		similar to CGI-126 protein; PREDICTED: ubiquitin-fold modifier-conjugating enzyme 1 n=1 Tax=Stegastes partitus RepID=UPI000497E573
SMAX5B019741	5033	4738.63	9628	146.232	45.4363	84.3685	67.543	78.4425		PREDICTED: E3 ubiquitin-protein ligase TRIM39-like isoform X1 n=3 Tax=Haplochromini RepID=UPI000329B647
SMAX5B006823	7345	7050.63	7470.83	76.2606	72.0362	75.1718	90.5552	78.1997		serinc1, tde2, wu:fd02g01, wu:fd02g07, zgc:77597; Serine incorporator 1 n=11 Tax=Neopterygii RepID=Q7SZW7_DANRE
SMAX5B006076	6187	5892.63	6249.12	76.3254	75.3457	77.2093	83.5891	78.0525		btf3l4, MGC73053, zgc:73053; Transcription factor BTF3 n=5 Tax=Percomorphaceae RepID=I3KQ07_ORENI
SMAX5B013687	1522	1227.63	1317	77.2107	76.6598	78.6547	79.2782	77.9437		DUF4604 domain containing protein
SMAX5B008832	1521	1226.63	1511.03	88.6583	84.0119	63.4627	77.9956	77.9224		mrpl18, MGC75663; PREDICTED: 39S ribosomal protein L18, mitochondrial n=1 Tax=Cynoglossus semilaevis RepID=UPI0004977050
SMAX5B005297	7307	7012.63	10205.2	104.737	55.941	79.5831	78.941	77.8912		unclassified
SMAX5B002016	7770	7475.63	7738.07	74.4979	71.8946	85.779	78.7235	77.5499		dcaf11, MGC110066, wdr23, zgc:110066; PREDICTED: DDB1- and CUL4-associated factor 11 n=1 Tax=Cynoglossus semilaevis RepID=UPI00049558EE
SMAX5B002372	2779	2484.63	3333.38	96.5567	61.4784	51.4983	115.151	77.0267		cish, MGC154062, cis, ptk9l, twf1l, wu:fk57g04, zgc:154062, zgc:91817; PREDICTED: cytokine-inducible SH2-containing protein n=3 Tax=Percomorphaceae RepID=UPI000496B67E
SMAX5B022008	360	174.559	199	82.0483	60.9143	75.1242	93.1951	76.9114		UBE2M; PREDICTED: NEDD8-conjugating enzyme Ubc12 n=1 Tax=Rhinopithecus roxellana RepID=UPI0005334BCE; 6.3.2.19
SMAX5B011371	363	176.901	170	69.1634	74.4369	80.3614	84.3878	76.8684		unclassified
SMAX5B018389	2857	2562.63	2448	68.7519	69.5603	79.3294	90.7047	76.591		rab9a, MGC153391, zgc:153391; Ras-related protein Rab-9A n=4 Tax=Protacanthopterygii RepID=C0HBK0_SALSA
SMAX5B000450	5410	5115.63	5897	82.9643	71.9296	68.5502	83.7265	76.5011		PREDICTED: serine protease HTRA2, mitochondrial-like n=1 Tax=Larimichthys crocea RepID=UPI00054B3383
SMAX5B022146	1186	891.629	941	75.9564	70.3685	80.9877	78.8839	76.443		unclassified
SMAX5B012567	3428	3133.63	2968	68.1672	76.6408	74.0627	86.7167	76.1087		PREDICTED: PEST proteolytic signal-containing nuclear protein n=1 Tax=Larimichthys crocea RepID=UPI00054B14A0
SMAX5B012066	5999	5704.63	6064	76.5052	63.87	69.9342	97.3241	75.9407		PREDICTED: LOW QUALITY PROTEIN: serine incorporator 2-like n=1 Tax=Larimichthys crocea RepID=UPI00054B25D7
SMAX5B017160	2680	2385.63	2600.09	78.4414	69.8302	75.8151	79.7509	75.8612		serp1, MGC85446; PREDICTED: stress-associated endoplasmic reticulum protein 1-like n=2 Tax=Pseudocrenilabrinae RepID=UPI0003AFF1A2
SMAX5B005084	13027	12732.6	13188.6	74.5485	72.4824	79.2281	77.3473	75.8576		PDIA3, GRP58; Protein disulfide-isomerase n=3 Tax=Percomorphaceae RepID=U3LRB6_DICLA; 5.3.4.1
SMAX5B004708	3277	2982.63	3472.74	83.7976	74.1654	63.1748	84.0283	75.788		srp19, zgc:63961; PREDICTED: signal recognition particle 19 kDa protein n=2 Tax=Cynoglossus semilaevis RepID=UPI000496F4B5
SMAX5B015591	612	368.064	368	71.9587	80.5197	72.0707	75.9595	75.0467		PREDICTED: hyccin n=1 Tax=Notothenia coriiceps RepID=UPI0005517D54
SMAX5B004514	5486	5191.63	5091.64	70.585	67.2155	82.0925	81.1124	74.971		ANP32B, hLAMP-1; PREDICTED: acidic leucine-rich nuclear phosphoprotein 32 family member B-like n=4 Tax=Percomorphaceae RepID=UPI0004982838
SMAX5B004901	9142	8847.63	8108.98	65.9626	78.6207	70.5046	86.2521	74.9386		PREDICTED: store-operated calcium entry-associated regulatory factor isoform X1 n=2 Tax=Larimichthys crocea RepID=UPI00054C42DF
SMAX5B004885	328	148.913	134	64.7635	62.0372	86.1814	91.0788	74.9382		unclassified
SMAX5B020183	4148	3853.63	4124	77.0207	76.856	60.2254	88.0574	74.8527		psmc5, wu:fa14g03, wu:fb23a11, zgc:92464; 26S protease regulatory subunit 8 n=28 Tax=Bilateria RepID=PRS8_HUMAN
SMAX5B017520	4098	3803.63	3911	74.0029	73.3759	69.5113	82.5446	74.7113		PREDICTED: heterogeneous nuclear ribonucleoprotein A/B-like n=1 Tax=Notothenia coriiceps RepID=UPI0005527B55
SMAX5B002863	2764	2469.63	2456	71.5741	73.6822	72.558	81.3371	74.6918		PREDICTED: zinc finger protein 260-like n=2 Tax=Poeciliinae RepID=UPI000443E052
SMAX5B019144	3211	2916.63	2821.92	69.6341	70.0797	72.8683	87.4317	74.6716		PREDICTED: CDGSH iron-sulfur domain-containing protein 1-like n=1 Tax=Takifugu rubripes RepID=UPI000298E163
SMAX5B009442	20870	20575.6	21394.6	74.8358	62.5664	72.5648	91.2904	74.6278		cul4b, im:7140950, im:7150765; PREDICTED: cullin-4B n=1 Tax=Larimichthys crocea RepID=UPI00054B24F1
SMAX5B002757	198	52.3241	56	77.0274	64.7558	77.2308	80.3814	74.5963		timm50, MGC66357, zgc:66357; PREDICTED: mitochondrial import inner membrane translocase subunit TIM50 [Esox lucius]
SMAX5B008771	7731	7436.63	7973	77.1622	61.7314	72.9525	88.955	74.5642		ZC3H15, HT010, LEREPO4, MSTP012; PREDICTED: zinc finger CCCH domain-containing protein 15 n=1 Tax=Larimichthys crocea RepID=UPI00054BE8E5
SMAX5B011431	345	162.942	173	76.4141	66.6317	82.2342	73.7024	74.5327		unclassified
SMAX5B003416	4032	3737.63	3868.58	74.4929	77.3246	64.2289	83.364	74.5222		tmem50a, fj33b04, wu:fj33b04, zgc:55322; Transmembrane protein 50A n=1 Tax=Anoplopoma fimbria RepID=C3KK63_ANOFI
SMAX5B016979	6224	5929.63	6641	80.6055	73.1405	62.6345	83.439	74.5034		Beta-hexosaminidase n=7 Tax=Pseudocrenilabrinae RepID=I3JYX4_ORENI; 3.2.1.52
SMAX5B002837	2422	2127.63	2147	72.6265	68.6545	75.4859	81.8201	74.4942		eif2b2, MGC77512, zgc:77512; Translation initiation factor eIF-2B subunit beta n=25 Tax=Neopterygii RepID=EI2BB_TAKRU
SMAX5B019022	497	280.205	263	67.552	67.1243	77.1886	87.7212	74.4379		unclassified
SMAX5B017748	972	679.84	676.265	71.5927	64.7273	79.2082	82.8692	74.2643		PREDICTED: SLAM family member 9-like n=1 Tax=Oreochromis niloticus RepID=UPI00022B3B35
SMAX5B005752	4495	4200.63	4031	69.0649	71.1932	73.6931	83.4572	74.1561		PREDICTED: SUMO-conjugating enzyme UBC9 isoform X1 n=3 Tax=Amniota RepID=UPI00042BD955; 6.3.2.19
SMAX5B020675	1076	781.629	1110	102.207	41.7476	68.6432	102.354	73.9952		PREDICTED: sentrin-specific protease 2-like n=1 Tax=Stegastes partitus RepID=UPI000496AD37
SMAX5B015854	4835	4540.63	4496	71.2638	68.2149	75.2737	81.8832	73.9855		SYNCRIP; PREDICTED: heterogeneous nuclear ribonucleoprotein Q isoform X2 n=3 Tax=Amniota RepID=UPI0003D0F0F9
SMAX5B018835	3909	3614.63	3886	77.3745	68.406	68.4199	82.2294	73.8712		PREDICTED: lisH domain-containing protein C1711.05-like n=1 Tax=Stegastes partitus RepID=UPI0004969CC6
SMAX5B008507	16701	16406.6	14294.6	62.7065	67.7891	81.4587	85.8037	73.8293		PREDICTED: RNA polymerase II degradation factor 1-like n=1 Tax=Stegastes partitus RepID=UPI000495F397
SMAX5B018164	35943	35648.6	35575.3	71.8233	64.2994	79.8993	80.038	73.7187		UBR3; PREDICTED: E3 ubiquitin-protein ligase UBR3-like n=1 Tax=Neolamprologus brichardi RepID=UPI0003EC21FE; 6.3.2.19
SMAX5B012900	3861	3566.63	3301.03	66.6117	67.5612	69.6802	93.2212	73.5306		zgc:103658; Zgc:103658 n=21 Tax=Neopterygii RepID=Q5XJ51_DANRE
SMAX5B015221	8992	8697.63	12100	100.125	45.7815	88.5352	71.976	73.5164		PREDICTED: putative helicase mov-10-B.2 n=1 Tax=Stegastes partitus RepID=UPI000497C6D8
SMAX5B000055	219	67.1256	74	79.3419	63.7168	62.1221	92.6859	73.4521		unclassified
SMAX5B004919	786	509.953	574	81.0105	70.9767	69.174	73.024	73.4119		PREDICTED: transmembrane protein 187 n=1 Tax=Larimichthys crocea RepID=UPI00054B5FF7
SMAX5B020754	4350	4055.63	3245	57.5858	77.5741	84.7475	76.6587	73.3973		F10; PREDICTED: coagulation factor X-like n=1 Tax=Cynoglossus semilaevis RepID=UPI000495CE2D; 3.4.21.6
SMAX5B011906	2468	2173.63	2371	78.5064	72.0763	67.7496	75.5008	73.3481		PREDICTED: protein lifeguard 1-like n=1 Tax=Larimichthys crocea RepID=UPI00054C5A5B
SMAX5B009553	237	80.1025	73	65.5897	78.4989	71.0477	79.0864	73.3395		unclassified
SMAX5B007502	15118	14823.6	14084.5	68.3826	61.0264	73.8851	93.6157	73.298		PREDICTED: testican-3 isoform X1 n=2 Tax=Cynoglossus semilaevis RepID=UPI000496B51F
SMAX5B017702	638	384.395	392.248	73.4416	59.4643	79.2115	82.5808	73.1083		PREDICTED: FH1/FH2 domain-containing protein 1-like n=1 Tax=Larimichthys crocea RepID=UPI00054B91C2
SMAX5B001262	603	361.631	400	79.6074	67.8535	77.2846	68.0755	73.0134		arpc5a, arpc5, fb09c07, fb12b05, wu:fb09c07, wu:fb12b05, wu:fc56c07; Actin-related protein 2/3 complex subunit 5 n=1 Tax=Xiphophorus maculatus RepID=M3ZY16_XIPMA
SMAX5B005908	4438	4143.63	4381.82	76.1084	63.5594	73.0316	80.196	72.9573		PNKD, MGC137001, MGC159852; PREDICTED: probable hydrolase PNKD n=1 Tax=Larimichthys crocea RepID=UPI00054C4DF0
SMAX5B011427	8553	8258.63	8582.21	74.7911	65.7051	68.1773	84.1258	72.8626		Tetraspanin n=21 Tax=Clupeocephala RepID=I3KAX6_ORENI
SMAX5B015982	3902	3607.63	3706	73.9337	60.2786	73.6348	85.578	72.7969		sumo1, hm:zeh0670, wu:fb74c02, wu:fd12c02, zgc:65934, zgc:85634; Small ubiquitin-related modifier n=2 Tax=Poecilia formosa RepID=A0A087YII9_POEFO
SMAX5B010761	186	44.604	62	100.041	55.7647	88.967	56.5587	72.7891		MCES; mRNA cap guanine-N7 methyltransferase n=2 Tax=Danio rerio RepID=MCES_DANRE; 2.1.1.56
SMAX5B006864	6693	6398.63	6012.58	67.629	67.9596	72.9815	82.3655	72.4996		bapxr, MGC180491, bapx1r, zampogna, zax; PREDICTED: LOW QUALITY PROTEIN: alpha-mannosidase 2-like n=1 Tax=Larimichthys crocea RepID=UPI00054B1A69; 3.2.1.114
SMAX5B010935	3879	3584.63	3583	71.9385	59.5481	67.0716	96.0634	72.4822		TGOLN2; PREDICTED: trans-Golgi network integral membrane protein 2 n=1 Tax=Cynoglossus semilaevis RepID=UPI0004971D98
SMAX5B011016	7371	7076.63	7485	76.1245	64.0793	71.2415	79.1201	72.4128		zgc:172163; PREDICTED: endoplasmic reticulum aminopeptidase 2-like isoform X1 n=1 Tax=Haplochromis burtoni RepID=UPI0003BD7B0E; 3.4.11.-
SMAX5B012855	11128	10833.6	10320.1	68.5595	69.5227	74.0882	77.2521	72.2709		PREDICTED: NACHT, LRR and PYD domains-containing protein 12-like n=1 Tax=Neolamprologus brichardi RepID=UPI0003EC4AC0
SMAX5B014603	5126	4831.63	4788.15	71.3236	66.0083	65.4126	88.3397	72.2208		sypl2b, MGC110355, MGC174776, Sypl, fc22a07, wu:fc22a07, zgc:110355; PREDICTED: synaptophysin-like n=1 Tax=Notothenia coriiceps RepID=UPI000557E98E
SMAX5B017767	750	477.913	526	79.213	53.8462	73.6104	85.6975	72.0219		2-aminoethanethiol (cysteamine) dioxygenase b-like; PREDICTED: 2-aminoethanethiol dioxygenase-like n=1 Tax=Larimichthys crocea RepID=UPI00054B1EF2; 1.13.11.19
SMAX5B002386	356	171.403	177	74.3213	62.7191	70.714	80.3722	71.7433		unclassified
SMAX5B002957	3470	3175.63	3102.84	70.3216	66.5607	76.618	73.6283	71.6837		PREDICTED: m7GpppN-mRNA hydrolase isoform X1 n=2 Tax=Larimichthys crocea RepID=UPI00054BBB3F
SMAX5B003111	9925	9630.63	9383.52	70.1245	67.6621	67.8337	80.6664	71.3819		gabpb2a, MGC191681, MGC55805, gabpb2, wu:fi15e02, wu:fi17h09, zgc:55805; PREDICTED: GA-binding protein subunit beta-2 isoform X1 n=2 Tax=Esox lucius RepID=UPI000577837A
SMAX5B022678	321	143.722	187	93.6432	52.5697	60.3103	87.2479	71.3411		Unassigned protein
SMAX5B008060	3596	3301.63	3353	73.0911	62.1186	67.003	83.9366	71.0858		sm like protein U6 snRNA-associated Sm-like protein-like; U6 snRNA-associated Sm-like protein LSm3 n=1 Tax=Osmerus mordax RepID=C1BKM3_OSMMO
SMAX5B012246	385	193.67	172.577	64.133	58.2373	86.2264	78.5805	70.9267		zgc:163047; Histone H2A (Fragment) n=7 Tax=Euteleostomi RepID=F1QTL1_DANRE
SMAX5B011843	5148	4853.63	4688.41	69.5213	61.1699	71.5774	83.1046	70.9193		prpf31, MGC66177, zgc:66177; U4/U6 small nuclear ribonucleoprotein Prp31 n=2 Tax=Protacanthopterygii RepID=C0HBK9_SALSA
SMAX5B022043	5188	4893.63	4995	73.4621	68.8092	76.2683	64.6882	70.6675		cbsa, MGC174292, zgc:110199; PREDICTED: cystathionine beta-synthase-like n=1 Tax=Cynoglossus semilaevis RepID=UPI0004983023; 4.2.1.22
SMAX5B009098	3033	2738.63	2694	70.7984	65.0869	63.13	85.3824	70.596		tmx1, txndc, txndc1, wu:fc04g05; PREDICTED: thioredoxin-related transmembrane protein 1-like n=1 Tax=Stegastes partitus RepID=UPI000496BF94
SMAX5B012631	3301	3006.63	2967	71.0226	64.4798	69.9747	76.0369	70.2581		PREDICTED: mitochondrial pyruvate carrier 1 n=1 Tax=Larimichthys crocea RepID=UPI00054C578A
SMAX5B006929	12595	12300.6	11076	64.8059	60.6068	69.1567	89.2062	70.1603		Unassigned protein
SMAX5B014455	6881	6586.63	6246	68.2492	62.6312	74.5514	75.8973	70.1282		PREDICTED: KAT8 regulatory NSL complex subunit 2 isoform X1 n=2 Tax=Cynoglossus semilaevis RepID=UPI000497BE24
SMAX5B004054	5690	5395.63	5141.5	68.5815	66.34	64.826	81.6318	70.0483		PREDICTED: keratinocyte-associated transmembrane protein 2 n=1 Tax=Larimichthys crocea RepID=UPI00054BDEEE
SMAX5B015070	4956	4661.63	4317	66.6505	64.783	71.9475	77.339	70.0115		Zinc finger protein Gfi-1b-like; PREDICTED: zinc finger protein Gfi-1b n=1 Tax=Larimichthys crocea RepID=UPI00054B9F6A
SMAX5B016204	247	87.4975	124	101.996	94.0614	40.3931	61.7072	69.9293		unclassified
SMAX5B015057	3242	2947.63	3184.61	77.7575	68.8131	59.9781	74.4949	69.9251		arpc3, zgc:86828; Actin-related protein 2/3 complex subunit 3 n=15 Tax=Percomorphaceae RepID=I3J7C1_ORENI
SMAX5B007622	3148	2853.63	2685	67.7183	67.4645	69.163	75.6492	69.9222		HINT1, CHPKCI, HINTZ, PKCIZ; PREDICTED: histidine triad nucleotide-binding protein 1-like n=2 Tax=Pseudocrenilabrinae RepID=UPI0003BD2648
SMAX5B004834	6700	6405.63	6620	74.3798	64.5072	64.6584	76.8823	69.8841		STT3A; Dolichyl-diphosphooligosaccharide--protein glycosyltransferase subunit STT3A n=29 Tax=Amniota RepID=STT3A_MOUSE; 2.4.99.18
SMAX5B021303	5922	5627.63	5423	69.3543	59.9241	72.5729	78.1926	69.6873		TRNAU1AP, TRSPAP1; PREDICTED: tRNA selenocysteine 1-associated protein 1 isoform X1 n=3 Tax=Notothenia coriiceps RepID=UPI0005544808
SMAX5B021659	3897	3602.63	3385	67.6236	64.2209	66.9287	80.9567	69.6482		mki67ip, cb131, chunp6918, fb34b01, mki67ipl, sb:cb131, wu:fb34b01; PREDICTED: MKI67 FHA domain-interacting nucleolar phosphoprotein n=1 Tax=Larimichthys crocea RepID=UPI00054BFE79
SMAX5B011502	8244	7949.63	7414	67.122	58.0552	76.3417	78.7027	69.5608		PREDICTED: ras GTPase-activating protein-binding protein 2 isoform X3 n=2 Tax=Poecilia RepID=UPI000443A049
SMAX5B013399	4967	4672.63	4528.42	69.75	59.3491	64.1729	88.015	69.5371		tbcb, ckap1, ik:tdsubc_2e4, wu:fa56d03, xx:tdsubc_2e4, zgc:55620; PREDICTED: tubulin-folding cofactor B n=1 Tax=Larimichthys crocea RepID=UPI00054C0B04
SMAX5B019671	2624	2329.63	2244	69.3258	62.5961	72.2082	74.5267	69.5161		mrpl19, wu:ft69e01, zgc:100827; PREDICTED: 39S ribosomal protein L19, mitochondrial n=1 Tax=Stegastes partitus RepID=UPI0004984B8C
SMAX5B000904	4924	4629.63	4624	71.8837	61.2423	64.1948	82.6335	69.516		MGC56488, ddrgk1, zgc:77356; PREDICTED: DDRGK domain-containing protein 1 n=1 Tax=Notothenia coriiceps RepID=UPI0005598306
SMAX5B002997	4854	4559.63	4098.9	64.6989	57.8231	77.1001	80.6123	69.4406		PREDICTED: NAD kinase 2, mitochondrial isoform X2 n=1 Tax=Stegastes partitus RepID=UPI0004965251
SMAX5B008097	13890	13595.6	12960.9	68.6109	65.1603	62.4597	83.2653	69.4401		PRY domain containing protein
SMAX5B000582	159	29.1631	24	59.2293	66.1546	72.3795	81.9467	69.4322		PREDICTED: insulin-like growth factor 2 mRNA-binding protein 2 n=1 Tax=Notothenia coriiceps RepID=UPI000550E751
SMAX5B003343	234	77.9562	73	67.3956	63.1705	72.3247	75.4301	69.4215		Rho GTPase-activating protein 21 n=5 Tax=Percomorphaceae RepID=E6ZJC9_DICLA
SMAX5B004110	5980	5685.63	5489.83	69.4927	66.3746	66.4817	75.2256	69.303		Skp1, Skp1a; S-phase kinase-associated protein 1-like protein n=2 Tax=Callorhynchus milii RepID=V9KKR5_CALMI
SMAX5B005893	11794	11499.6	11244	70.3714	64.3471	66.1854	75.9999	69.0836		PREDICTED: leucine-rich repeat-containing protein 8D-like [Stegastes partitus]
SMAX5B012366	16629	16334.6	14220	62.6541	61.6477	77.6731	75.516	68.9912		ipo7, MGC66425, fb33d09, wu:fb33d09, zgc:66425, zgc:76878; Importin 7 n=29 Tax=Neopterygii RepID=Q6NYN3_DANRE
SMAX5B013326	387	195.355	163	60.0512	66.5565	81.3611	69.6655	68.9901		Gemin 7 n=1 Tax=Psetta maxima RepID=A0F019_PSEMX
SMAX5B018022	2999	2704.63	2360	62.8005	76.0388	64.4928	73.0453	68.8693		gstal, wu:fk08d06, zgc:73173; PREDICTED: glutathione S-transferase 3-like isoform X1 n=1 Tax=Maylandia zebra RepID=UPI000329A381; 2.5.1.18
SMAX5B020722	6357	6062.63	5956.26	70.7086	62.4553	65.4214	77.2914	68.7422		eif1a, MGC69243, ipp; Eukaryotic translation initiation factor 1A, X-chromosomal n=125 Tax=Gnathostomata RepID=IF1AX_HUMAN
SMAX5B017247	437	233.534	199.342	61.4337	46.9676	80.0539	96.1055	68.6411		PREDICTED: histone H1.5-like isoform X1 n=4 Tax=Heterocephalus glaber RepID=UPI00034F2AD4
SMAX5B010739	314	138.051	124	64.6459	60.9789	74.1872	75.8454	68.627		unclassified
SMAX5B021635	4649	4354.63	4229	69.8949	67.0092	65.8059	71.917	68.615		zgc:92903; Thioredoxin n=1 Tax=Oplegnathus fasciatus RepID=F7J050_OPLFA
SMAX5B003173	1749	1454.63	1380	68.2788	72.0544	59.46	75.5452	68.5637		PREDICTED: protein JTB n=1 Tax=Larimichthys crocea RepID=UPI00054B9D3F
SMAX5B020801	36896	36601.6	51911	102.075	72.8923	50.1398	59.2215	68.5592		immunoglobulin heavy chain secretory form [Scophthalmus maximus]
SMAX5B016418	3383	3088.63	3036	70.7449	68.8694	65.387	69.0929	68.4954		sec13, MGC174049, MGC63980, cb271, sb:cb271, sec13l1, wu:fa08f09, zgc:63980; SEC13 homolog (S. cerevisiae) n=19 Tax=Neopterygii RepID=Q7T2E1_DANRE
SMAX5B019043	1874	1579.63	1499	68.2976	77.6444	60.6492	68.3164	68.4647		PREDICTED: small integral membrane protein 19-like isoform X1 n=1 Tax=Maylandia zebra RepID=UPI00032A0414
SMAX5B013244	407	210.294	232.944	79.7233	66.6559	68.4799	60.2064	68.416		BTNL9, MGC157148; PREDICTED: butyrophilin-like protein 1, partial n=1 Tax=Cynoglossus semilaevis RepID=UPI0004954165
SMAX5B000348	4992	4697.63	4410.75	67.576	64.3579	72.7005	69.2422	68.4031		max, fa92b04, fb52a04, fb95h11, wu:fa92b04, wu:fb52a04, wu:fb95h11, zmax; PREDICTED: protein max-like isoform X1 n=1 Tax=Esox lucius RepID=UPI000577430A
SMAX5B011155	2282	1987.63	2008.35	72.7216	59.4763	64.2181	78.7437	68.3865		rnf113a, wu:fj91a07, zgc:110007, znf183; RING finger protein 113A n=3 Tax=Characiphysae RepID=W5UJG7_ICTPU
SMAX5B021584	1463	1168.63	1136	69.9617	68.6415	71.5484	63.0493	68.2232		FBXO48; PREDICTED: F-box only protein 48 n=1 Tax=Larimichthys crocea RepID=UPI00054BC216
SMAX5B021625	7411	7116.63	9051.95	91.5433	58.8138	65.6955	61.2359	68.22		f13a1, wu:fo83d04, zgc:153334; PREDICTED: coagulation factor XIII A chain-like isoform X1 n=2 Tax=Stegastes partitus RepID=UPI0004956BC4; 2.3.2.13
SMAX5B012133	2773	2478.63	3275	95.0952	76.4941	46.5009	63.943	68.1962		CD79a-like; PREDICTED: B-cell antigen receptor complex-associated protein alpha chain n=1 Tax=Larimichthys crocea RepID=UPI00054C045E
SMAX5B012132	4320	4025.63	3710	66.3283	57.0571	72.8871	78.284	68.1684		PREDICTED: zinc finger protein 628-like isoform X4 n=5 Tax=Percomorphaceae RepID=UPI0003946BBF
SMAX5B019454	6339	6044.63	5262.38	62.6573	62.8606	79.4023	68.9761	68.1507		EPB49, DMT, FLJ78462, FLJ98848; PREDICTED: dematin-like isoform X1 n=2 Tax=Larimichthys crocea RepID=UPI00054BE799
SMAX5B022373	3400	3105.63	2762	64.0078	67.9235	67.1671	73.8281	68.1409		DNA_repr_REX1B domain containing protein
SMAX5B010373	3931	3636.63	3474	68.7527	65.4642	64.3539	74.423	68.1387		UPF0600 protein C5orf51 homolog n=1 Tax=Danio rerio RepID=CE051_DANRE
SMAX5B017798	1003	708.629	688.657	69.9428	69.8088	63.6744	69.2921	68.128		Anaphase-promoting complex subunit 13-like; PREDICTED: anaphase-promoting complex subunit 13 n=1 Tax=Callorhynchus milii RepID=UPI0004573E96
SMAX5B015516	4145	3850.63	3635.57	67.9516	61.9789	62.2835	82.1262	68.1278		PREDICTED: zinc finger protein 706-like n=1 Tax=Notothenia coriiceps RepID=UPI000550A6C3
SMAX5B011539	6506	6211.63	5228	60.5744	64.8546	73.1461	74.9483	68.1233		casp3a, MGC100890, casp3, zgc:100890; Caspase-3 n=2 Tax=Pomacentridae RepID=F2YP48_9TELE; 3.4.22.56
SMAX5B009354	2778	2483.63	2315	67.0847	58.7212	69.2815	78.632	68.0626		nkapl, c6orf194l, wu:fj36d09, wu:fj49c09; PREDICTED: NF-kappa-B-activating protein n=1 Tax=Notothenia coriiceps RepID=UPI000556AEAC
SMAX5B001908	1868	1573.63	1304	59.6395	74.9736	54.26	87.7518	67.9273		PREDICTED: nuclear factor interleukin-3-regulated protein-like n=1 Tax=Larimichthys crocea RepID=UPI00054B82D0
SMAX5B010652	4133	3838.63	3735	70.0283	59.7753	67.2505	75.4206	67.8805		zgc:112427; PREDICTED: copper chaperone for superoxide dismutase n=1 Tax=Stegastes partitus RepID=UPI0004950A68
SMAX5B021113	1104	809.629	694	61.6925	57.42	86.0324	69.4498	67.8277		cast, MGC194249, sb:cb966, zgc:194249; PREDICTED: calpastatin isoform X10 n=1 Tax=Larimichthys crocea RepID=UPI00054BB1E5
SMAX5B007030	1783	1488.63	1224.97	59.2241	62.8219	65.7731	84.942	67.522		PREDICTED: transmembrane protein 251-like isoform X1 n=3 Tax=Pseudocrenilabrinae RepID=UPI00022B3949
SMAX5B021531	2385	2090.63	1997	68.748	67.1535	69.1393	64.8682	67.4561		PREDICTED: GTPase IMAP family member 8-like, partial n=1 Tax=Stegastes partitus RepID=UPI0004981191
SMAX5B012239	2266	1971.63	1859	67.8599	61.4907	70.4774	69.7395	67.2958		zmat2, MGC90011; Zmat2-prov protein n=64 Tax=Euteleostomi RepID=Q5RK37_XENLA
SMAX5B007679	415	216.54	210	69.7976	55.9535	67.4001	77.5486	67.2164		PREDICTED: androgen-induced gene 1 protein, partial n=1 Tax=Stegastes partitus RepID=UPI0004973805
SMAX5B001854	2607	2312.63	1892	58.8809	56.5983	78.7425	77.3516	67.1219		zfp438, MGC152875, wu:fi27h05, zgc:152875; PREDICTED: zinc finger protein 438 n=1 Tax=Stegastes partitus RepID=UPI000496CE28
SMAX5B021488	291	120.416	105	62.7573	62.5362	73.8164	69.8516	67.0705		PREDICTED: transcription factor IIIB 90 kDa subunit-like isoform X4 n=2 Tax=Haplochromini RepID=UPI0003BD020D
SMAX5B009193	872	588.604	487	59.5477	73.0347	65.8589	70.5523	67.0471		unclassified
SMAX5B004983	3312	3017.63	2680	63.9187	62.0353	62.2629	81.6944	67.015		PREDICTED: RNA-binding protein 4.1-like n=1 Tax=Notothenia coriiceps RepID=UPI00054DC41B
SMAX5B006358	4750	4455.63	3949	63.7877	57.6465	79.057	69.1487	66.9589		PREDICTED: DDB1- and CUL4-associated factor 8 isoform X1 n=2 Tax=Cynoglossus semilaevis RepID=UPI0004982FEA
SMAX5B019073	5300	5005.63	4687	67.39	55.9779	70.4634	74.4988	66.7085		canx, wu:fe06b12, zgc:63524; PREDICTED: calnexin isoform X1 n=2 Tax=Stegastes partitus RepID=UPI000496259E
SMAX5B006283	285	115.937	113	70.1483	51.6875	74.5399	73.212	66.695		MGC76867; PREDICTED: ralA-binding protein 1-like [Takifugu rubripes]
SMAX5B005413	4633	4338.63	3805	63.1191	65.449	63.6964	75.142	66.683		arl1, zgc:92883; PREDICTED: ADP-ribosylation factor-like protein 1 [Notothenia coriiceps]
SMAX5B004541	3024	2729.63	2599	68.527	64.0514	57.1825	78.7061	66.6677		similar to high-mobility group box 1; High mobility group protein B1 n=3 Tax=Cottioidei RepID=C3KH42_ANOFI
SMAX5B009303	17664	17369.6	15861	65.7202	60.7685	65.6352	75.3174	66.658		maea, wu:fb20a09, zgc:63708; Macrophage erythroblast attacher n=26 Tax=Gnathostomata RepID=MAEA_DANRE
SMAX5B016017	4971	4676.63	4566.76	70.2804	66.7908	63.3749	66.2551	66.6303		slc25a39, MGC63736, zgc:63736; PREDICTED: solute carrier family 25 member 39-like isoform X1 n=3 Tax=Percomorphaceae RepID=UPI000496C88E
SMAX5B017674	3022	2727.63	2517	66.4136	66.0931	63.5303	70.5397	66.5973		similar to RAB11B, member RAS oncogene family; PREDICTED: ras-related protein Rab-11B n=1 Tax=Calypte anna RepID=UPI0004BEE9EB
SMAX5B006200	3934	3639.63	3171	62.7044	53.6676	73.7356	78.9667	66.5323		pppde2a, MGC73066, fam152ba, zgc:73066; "pppde2a, MGC73066, fam152ba, zgc:73066; PPPDE peptidase domain containing 2a"
SMAX5B014852	3144	2849.63	2586	65.3129	64.484	62.3898	74.2673	66.4646		Glucose-induced degradation protein 8 homolog n=5 Tax=Euteleostomi RepID=GID8_DANRE
SMAX5B003363	333	153.002	198	93.1383	74.1813	42.5793	66.1525	66.4189		PREDICTED: myelin-oligodendrocyte glycoprotein-like n=1 Tax=Stegastes partitus RepID=UPI000498467C
SMAX5B004701	2393	2098.63	1919	65.811	62.8612	69.232	67.8657	66.3987		Unassigned protein
SMAX5B006722	6430	6135.63	5910.72	69.3331	59.8926	61.3496	76.201	66.3776		PREDICTED: NEDD4 family-interacting protein 2, partial n=3 Tax=Percomorphaceae RepID=UPI00054B9D0C
SMAX5B014790	8168	7873.63	6629.5	60.5989	63.5477	61.373	81.9432	66.3382		dnase1l3l, zgc:92699; PREDICTED: deoxyribonuclease gamma n=1 Tax=Stegastes partitus RepID=UPI0004967499; 3.1.21.-
SMAX5B011420	5700	5405.63	7206.77	95.9518	68.8869	50.9478	57.2927	66.2756		arpc1b, arpc1a, cb871, fj15h02, wu:fj08e12, wu:fj15h02, zgc:64056; Actin-related protein 2/3 complex subunit 1B n=3 Tax=Protacanthopterygii RepID=C0HBR6_SALSA
SMAX5B010623	1938	1643.63	1558	68.2217	58.9772	66.2508	72.1276	66.2178		PREDICTED: NADH dehydrogenase [ubiquinone] 1 alpha subcomplex subunit 12 n=1 Tax=Notothenia coriiceps RepID=UPI00055903BA; 1.6.5.3 1.6.99.3
SMAX5B001986	4545	4250.63	3872.51	65.569	55.1898	70.8475	74.841	66.1844		unclassified
SMAX5B010521	4481	4186.63	3709	63.7604	64.5758	68.6076	67.2916	66.0296		UFD1L, MGC142939; Ubiquitin fusion degradation protein 1 homolog n=1 Tax=Anoplopoma fimbria RepID=C3KGX8_ANOFI
SMAX5B017939	2694	2399.63	1852	55.5464	54.0714	77.433	80.2891	65.7357		ankrd2-a, MGC52621; PREDICTED: ankyrin repeat domain-containing protein 2 n=1 Tax=Larimichthys crocea RepID=UPI00054BB1F2
SMAX5B010897	4951	4656.63	3618	55.9185	66.482	68.4821	73.0109	65.6608		crata, hm:zeh0248, zgc:92317; PREDICTED: carnitine O-acetyltransferase-like n=2 Tax=Percomorphaceae RepID=UPI000497345F; 2.3.1.7
SMAX5B001040	7360	7065.63	6263.73	63.803	50.8557	86.2057	66.2118	65.6014		PREDICTED: mitotic interactor and substrate of PLK1 isoform X1 n=3 Tax=Larimichthys crocea RepID=UPI00054BD0B9
SMAX5B007099	4259	3964.63	3764.43	68.3369	53.0389	60.9197	83.6457	65.5561		PREDICTED: protein canopy homolog 3 n=1 Tax=Larimichthys crocea RepID=UPI00054B9F22
SMAX5B017676	5680	5385.63	5210	69.6242	63.6235	61.1195	67.8699	65.4725		prdx6, MGC73360, zgc:73360; Peroxiredoxin 6 n=4 Tax=Percomorphaceae RepID=D8X0S5_PSEMX; 1.11.1.7 1.11.1.15 3.1.1.-
SMAX5B003280	1687	1392.63	1328	68.6312	74.0801	51.2092	70.3538	65.4206		PREDICTED: selenoprotein K n=1 Tax=Stegastes partitus RepID=UPI00049697E5
SMAX5B001806	9302	9007.63	8341	66.6448	65.3055	60.8784	68.949	65.3773		PREDICTED: protein Wiz-like isoform X1 n=2 Tax=Stegastes partitus RepID=UPI0004981348
SMAX5B015665	5161	4866.63	4618.56	68.3026	55.2085	65.4311	73.9881	65.3653		Cilia- and flagella-associated protein 20 n=23 Tax=Euteleostomi RepID=CFA20_DANRE
SMAX5B004518	1398	1103.63	1169.49	76.2665	53.1118	65.9382	68.2086	65.3319		PREDICTED: NACHT, LRR and PYD domains-containing protein 12-like n=1 Tax=Oreochromis niloticus RepID=UPI00039430AA
SMAX5B010574	18961	18666.6	16496.9	63.6057	62.1347	68.4825	67.2823	65.3247		PREDICTED: vezatin isoform X1 n=2 Tax=Stegastes partitus RepID=UPI0004959276
SMAX5B012429	4718	4423.63	3854	62.7035	59.349	63.6475	76.1951	65.1784		COP9 constitutive photomorphogenic homolog subunit 2; COP9 signalosome complex subunit 2 n=141 Tax=Vertebrata RepID=CSN2_HUMAN
SMAX5B021944	2758	2463.63	2118	61.8742	60.3472	67.6111	71.4567	65.1714		eif5a2, EIF5A, wu:fb05b06, wu:fc23f04, wu:fc61c10, zgc:55504, zgc:77429; Eukaryotic translation initiation factor 5A n=5 Tax=Pseudocrenilabrinae RepID=I3IWX3_ORENI
SMAX5B020150	7217	6922.63	6803	70.7275	63.8555	53.4809	73.2108	64.847		MGC111904, wu:fc74d11, zgc:111904; Vacuolar ATP synthase 16 kDa proteolipid subunit n=30 Tax=Euteleostomi RepID=Q8JGS3_DANRE; 3.6.3.14
SMAX5B002950	3244	2949.63	2513	61.3174	63.0146	60.477	74.6151	64.619		kctd9, zgc:101020; PREDICTED: BTB/POZ domain-containing protein KCTD9-like isoform X1 n=2 Tax=Haplochromini RepID=UPI00032A21ED
SMAX5B011382	4579	4284.63	3452	57.9851	57.9125	63.1122	81.846	64.5357		ppa1, pyp; PREDICTED: inorganic pyrophosphatase-like n=1 Tax=Larimichthys crocea RepID=UPI00054B4871; 3.6.1.1
SMAX5B012071	3644	3349.63	4382	94.1531	73.5707	40.7288	60.7062	64.3307		PREDICTED: ictacalcin-like n=1 Tax=Xiphophorus maculatus RepID=UPI0003B30B8C
SMAX5B000201	2033	1738.63	1742	72.1108	67.1288	51.4398	68.6709	64.3051		NADH dehydrogenase (ubiquinone) 1 beta subcomplex, 1, 7kDa; PREDICTED: NADH dehydrogenase [ubiquinone] 1 beta subcomplex subunit 1-like n=1 Tax=Takifugu rubripes RepID=UPI0000365D74; 1.6.5.3 1.6.99.3
SMAX5B018197	2450	2155.63	1807	60.3314	63.1693	68.2473	65.3717	64.2142		dap1b, MGC136540, cb369, hm:zeh0189, zgc:136540; Death-associated protein-like 1-A n=2 Tax=Eupercaria RepID=C3KJ98_ANOFI
SMAX5B016478	2620	2325.63	2136.96	66.1325	57.271	62.0432	71.5349	64.031		zgc:92643; PREDICTED: 26S proteasome non-ATPase regulatory subunit 9 n=1 Tax=Larimichthys crocea RepID=UPI00054C1942
SMAX5B007916	2624	2329.63	1995.76	61.6568	64.5089	62.3521	67.3411	63.9268		nipa2, zgc:66088; PREDICTED: magnesium transporter NIPA2 isoform X1 [Larimichthys crocea]
SMAX5B014961	4509	4214.63	3762	64.2419	62.6312	58.1543	70.5785	63.7479		ssr4, wu:fe06a08, zgc:86940; Translocon-associated protein subunit delta n=10 Tax=Bilateria RepID=B5XBL0_SALSA
SMAX5B020049	7768	7473.63	6420.62	61.8308	56.5029	72.7956	64.867	63.7311		atxn2l, wu:fc31f08, wu:fi19h05, zgc:66471; PREDICTED: ataxin-2-like protein isoform X1 n=4 Tax=Stegastes partitus RepID=UPI0004983A66
SMAX5B017203	7425	7130.63	5983.34	60.3914	58.76	63.0209	73.704	63.7174		dvl3, dsh3; PREDICTED: LOW QUALITY PROTEIN: segment polarity protein dishevelled homolog DVL-3-like n=1 Tax=Larimichthys crocea RepID=UPI00054BEFBE
SMAX5B008010	4953	4658.63	5144.27	79.4739	57.4505	59.1652	60.7466	63.6468		pfn1, sb:cb813, wu:fa91a03; Profilin n=4 Tax=Pseudocrenilabrinae RepID=I3JKS3_ORENI
SMAX5B004599	1165	870.629	724.53	59.8938	46.2817	72.9996	80.9888	63.6259		Histone H4 n=1 Tax=Cricetulus griseus RepID=G3HPV7_CRIGR
SMAX5B014918	3559	3264.63	3001	66.1593	63.8233	71.209	54.501	63.6249		asb8, wu:fd16d08, zgc:64033; Ankyrin repeat and SOCS box-containing 8 n=20 Tax=Clupeocephala RepID=Q7T386_DANRE
SMAX5B010821	2669	2374.63	2379	72.1037	62.7593	54.8873	65.8767	63.6004		cox7c, wu:fj49c05, zgc:73316; Cytochrome c oxidase, subunit VIIc n=17 Tax=Clupeocephala RepID=Q6PBP0_DANRE; 1.9.3.1
SMAX5B006564	4951	4656.63	3818.18	59.0125	55.5945	64.8601	76.7405	63.5689		PREDICTED: multiple myeloma tumor-associated protein 2 n=2 Tax=Eupercaria RepID=UPI00054C01CF
SMAX5B017949	4315	4020.63	4455	79.7467	58.4533	52.8541	66.2092	63.5521		plek, MGC66013, zgc:66013; PREDICTED: pleckstrin n=1 Tax=Larimichthys crocea RepID=UPI00054B267E
SMAX5B017686	3683	3388.63	2950	62.6552	52.7865	67.0066	73.298	63.4852		PREDICTED: centrosomal protein of 19 kDa-like n=1 Tax=Larimichthys crocea RepID=UPI00054BF5FF
SMAX5B014978	6099	5804.63	5419	67.1898	58.8787	54.7764	74.2145	63.3266		PREDICTED: proliferation-associated protein 2G4-like [Stegastes partitus]
SMAX5B021140	1466	1171.63	1104	67.8169	55.6233	57.4223	73.9199	63.2571		Male-enhanced antigen 1 n=1 Tax=Osmerus mordax RepID=C1BL60_OSMMO
SMAX5B018769	3011	2716.63	2501	66.2586	59.583	61.1969	66.2416	63.2494		cox6a1, MGC85529, cox6a1b; PREDICTED: cytochrome c oxidase subunit 6A, mitochondrial n=1 Tax=Stegastes partitus RepID=UPI000496BBA5; 1.9.3.1
SMAX5B013038	2774	2479.63	2346	68.0927	60.8371	62.9958	61.1325	63.1994		PREDICTED: oxidative stress-responsive serine-rich protein 1 n=1 Tax=Larimichthys crocea RepID=UPI00054B398A
SMAX5B020066	2740	2445.63	2165	63.7127	55.5166	60.5485	74.3682	63.1735		Mitochondrial 39S ribosomal protein L27 n=2 Tax=Cottioidei RepID=C3KIL8_ANOFI
SMAX5B016568	4518	4223.63	4032	68.7059	63.1163	51.3439	71.1762	63.0943		tmed7, MGC76996, zgc:76996; Transmembrane emp24 domain-containing protein 7 n=2 Tax=Oncorhynchus mykiss RepID=C1BGN9_ONCMY
SMAX5B018908	2377	2082.63	2529	87.3969	39.4427	70.2387	64.1446	62.7769		unclassified
SMAX5B010084	4520	4225.63	3765.66	64.137	59.1602	58.4631	69.9322	62.7588		arf5, cb445, cb789, sb:cb445, wu:fa06c04, wu:fb16f02; PREDICTED: ADP-ribosylation factor 4-like n=1 Tax=Larimichthys crocea RepID=UPI00054C1A53
SMAX5B021334	425	224.23	191.992	61.6239	52.2584	69.8218	68.3306	62.6077		PREDICTED: cleavage and polyadenylation specificity factor subunit 3-like, partial [Fulmarus glacialis]_x0001_ref|XP_009965991.1| PREDICTED: cleavage and polyadenylation specificity factor subunit 3-like, partial [Tyto alba]
SMAX5B007701	14919	14624.6	11870	58.4151	61.0953	64.0844	66.7928	62.5178		slc25a3, wu:fb59a06, zgc:56226, zgc:85664; PREDICTED: phosphate carrier protein, mitochondrial isoform X1 n=2 Tax=Notothenia coriiceps RepID=UPI0005517C99
SMAX5B017648	47357	47062.6	38260.9	58.5111	56.0392	75.5745	61.3543	62.4436		PREDICTED: protein furry homolog-like n=1 Tax=Cynoglossus semilaevis RepID=UPI000496B884
SMAX5B018081	1610	1315.63	1130	61.8164	64.5237	57.3079	66.2886	62.3906		PREDICTED: LOW QUALITY PROTEIN: redox-regulatory protein FAM213A-like n=1 Tax=Stegastes partitus RepID=UPI000496FE43
SMAX5B016522	6478	6183.63	5160	60.0572	55.64	63.4245	70.8626	62.2525		mobkl1b, MOB1, mats1, mob4b, mobk1b; MOB kinase activator 1A (Fragment) n=4 Tax=Neognathae RepID=A0A093BGV7_CHAPE
SMAX5B017769	4538	4243.63	3347.94	56.7805	55.0227	61.1954	78.2756	62.1973		Pcgf5, MGC189388; PREDICTED: polycomb group RING finger protein 5 n=1 Tax=Cynoglossus semilaevis RepID=UPI0004968CFC
SMAX5B014574	8378	8083.63	6234.88	55.5112	60.8442	57.3225	77.1975	62.1773		PREDICTED: membrane cofactor protein-like isoform X1 n=4 Tax=Cynoglossus semilaevis RepID=UPI00049683CF
SMAX5B004328	10773	10478.6	9815	67.4132	45.5955	65.3538	74.3901	62.1746		stip1, zgc:92133; Stress-induced-phosphoprotein 1 (Hsp70/Hsp90-organizing protein) n=2 Tax=Otophysa RepID=Q5RKM3_DANRE
SMAX5B007195	337	155.985	217.913	100.545	39.6006	71.345	52.4473	62.128		PREDICTED: tripartite motif-containing protein 16-like n=1 Tax=Maylandia zebra RepID=UPI000329974B
SMAX5B011954	4283	3988.63	3252	58.6794	46.1654	78.2698	70.1187	62.0951		PREDICTED: leukocyte receptor cluster member 8 homolog n=2 Tax=Poeciliinae RepID=UPI0003B453E6
SMAX5B008791	8080	7785.63	6738	62.2868	50.9157	59.0767	79.3412	62.0927		PREDICTED: protein lunapark-B-like isoform X3 n=1 Tax=Stegastes partitus RepID=UPI000496B548
SMAX5B019373	3787	3492.63	3064.47	63.1483	60.1243	53.3744	73.0622	62.0311		Unassigned protein
SMAX5B016092	1613	1318.63	1188	64.8415	58.6248	58.4569	65.8953	61.8595		Transmembrane and ubiquitin-like domain-containing protein 2 n=3 Tax=Salmoninae RepID=B5X3V1_SALSA
SMAX5B022431	2331	2036.63	2167	76.5783	54.8124	57.4379	60.5578	61.8142		cyr61, MGC64237, Xcyr61; PREDICTED: protein CYR61 n=1 Tax=Cynoglossus semilaevis RepID=UPI000497216F
SMAX5B021154	2432	2137.63	1793	60.368	61.6922	58.9181	66.4887	61.8028		cst7; PREDICTED: cystatin-F n=1 Tax=Cynoglossus semilaevis RepID=UPI000496A939
SMAX5B009985	7999	7704.63	6445	60.2047	56.1448	66.9812	64.2773	61.7643		UBE2H; Ubiquitin-conjugating enzyme E2 H n=69 Tax=Gnathostomata RepID=UBE2H_HUMAN; 6.3.2.19
SMAX5B006784	4794	4499.63	3349.18	53.5699	58.0527	64.7933	72.0724	61.732		similar to high-mobility group box 1; High mobility group box 1 n=2 Tax=Eupercaria incertae sedis RepID=A0A076YF36_9TELE
SMAX5B016823	14985	14690.6	16792	82.2661	43.0165	58.4457	70.0532	61.6963		eif2ak2, pkr; Double-stranded RNA-dependent protein kinase n=1 Tax=Oplegnathus fasciatus RepID=B7TCB0_OPLFA; 2.7.11.1
SMAX5B013548	4501	4206.63	3347	57.2638	60.427	56.3452	74.0942	61.6507		PREDICTED: membrane-spanning 4-domains subfamily A member 8-like n=1 Tax=Larimichthys crocea RepID=UPI00054BC7CC
SMAX5B009532	3508	3213.63	2855	63.9395	57.7949	55.1767	70.6094	61.5984		PP1G; Serine/threonine-protein phosphatase PP1-gamma catalytic subunit n=34 Tax=Eukaryota RepID=PP1G_MOUSE; 3.1.3.16
SMAX5B018404	13558	13263.6	18346	99.5492	38.3845	61.8607	60.5842	61.5165		PREDICTED: poly [ADP-ribose] polymerase 14-like isoform X1 n=3 Tax=Larimichthys crocea RepID=UPI00054B95FC
SMAX5B003830	309	134.02	109	58.5349	47.1139	74.758	69.2474	61.469		unclassified
SMAX5B006877	4586	4291.63	3579.61	60.0305	60.1742	52.0304	75.5753	61.391		CEGT; Ceramide glucosyltransferase n=103 Tax=Euteleostomi RepID=CEGT_RAT; 2.4.1.80
SMAX5B009899	3198	2903.63	2265.83	56.1624	54.7698	58.909	77.9727	61.3095		similar to Small VCP/p97-interacting protein; PREDICTED: small VCP/p97-interacting protein-like n=1 Tax=Oryzias latipes RepID=UPI0002A4CD2F
SMAX5B018219	3624	3329.63	2406	52.0066	62.4569	55.6932	77.8508	61.2599		PREDICTED: CD302 antigen n=1 Tax=Notothenia coriiceps RepID=UPI00054F94FD
SMAX5B016650	1836	1541.63	1358	63.3985	59.5879	57.6095	64.6561	61.247		H2A histone family, member V; Histone H2A n=8 Tax=Euteleostomi RepID=I3IW01_ORENI
SMAX5B018877	3678	3383.63	3120	66.3637	63.9814	50.278	65.8716	61.2372		rnasekb, MGC153424, fj61g06, wu:fj61g06, zgc:153424; PREDICTED: ribonuclease kappa-B-like, partial n=1 Tax=Takifugu rubripes RepID=UPI000298A8BC
SMAX5B000239	4177	3882.63	3418.47	63.3673	62.8985	54.0573	65.1714	61.2145		Histone H2A n=1 Tax=Oncorhynchus mykiss RepID=A0A060XJK8_ONCMY
SMAX5B002787	5722	5427.63	4243.51	56.2696	57.7316	61.1463	70.5335	61.1805		nfs1, fb50g03, wu:fb50g03; PREDICTED: cysteine desulfurase, mitochondrial-like n=1 Tax=Cynoglossus semilaevis RepID=UPI000495F012; 2.8.1.7
SMAX5B005412	5895	5600.63	5388	69.2388	55.2723	53.1997	68.79	61.1748		PREDICTED: interferon-related developmental regulator 1 n=1 Tax=Cynoglossus semilaevis RepID=UPI000497F8F8
SMAX5B005188	329	149.698	149	71.6358	43.2549	73.4018	61.4055	61.1322		unclassified
SMAX5B011223	4684	4389.63	3466	56.8277	59.3162	54.5063	75.8886	61.1067		nucb1, MGC153192, zgc:153192; PREDICTED: nucleobindin-2-like n=1 Tax=Notothenia coriiceps RepID=UPI00054CFE1D
SMAX5B003290	5051	4756.63	3771	57.058	58.7868	54.6683	75.7906	61.0572		slmo2, c20orf45, sb:cb835, wu:fd54c05, zgc:56029; C20orf45 homolog (H. sapiens) n=5 Tax=Clupeocephala RepID=Q7ZVG4_DANRE
SMAX5B008362	7974	7679.63	6320.75	59.2362	53.5032	62.9431	69.4881	61.0178		phb2, bcap37, wu:fc28c08, zgc:73150; Prohibitin 2 n=3 Tax=Otophysa RepID=Q6PC13_DANRE
SMAX5B011201	2075	1780.63	1493	60.3456	57.1151	64.9876	61.1954	60.8466		nkiras2, zgc:92870; PREDICTED: NF-kappa-B inhibitor-interacting Ras-like protein 2 [Larimichthys crocea]
SMAX5B002365	4830	4535.63	3672.24	58.2709	61.4688	55.7081	68.4297	60.7879		SSU72; RNA polymerase II subunit A C-terminal domain phosphatase SSU72 n=11 Tax=Neopterygii RepID=SSU72_DANRE; 3.1.3.16
SMAX5B007274	1779	1484.63	1330	64.4752	57.0924	60.495	61.2084	60.7611		MGC77820; PREDICTED: NADH dehydrogenase [ubiquinone] 1 beta subcomplex subunit 7 n=1 Tax=Notothenia coriiceps RepID=UPI0005567532; 1.6.5.3 1.6.99.3
SMAX5B013416	3190	2895.63	2267	56.3466	57.8452	64.8209	64.4256	60.7403		PREDICTED: tristetraprolin-like n=1 Tax=Stegastes partitus RepID=UPI000496BA70
SMAX5B012920	3917	3622.63	3281.61	65.1961	56.6878	62.368	58.9498	60.714		PREDICTED: transmembrane protein 256 n=1 Tax=Larimichthys crocea RepID=UPI00054C4700
SMAX5B012224	421	221.207	138.987	45.2204	89.2169	56.0567	59.5187	60.5711		Histone H3 (Fragment) n=13 Tax=Eukaryota RepID=H2L6K8_ORYLA
SMAX5B016266	1461	1166.63	881	54.3503	53.1075	56.7754	82.046	60.5541		PREDICTED: membrane progestin receptor alpha-B-like n=4 Tax=Pseudocrenilabrinae RepID=UPI00032A2714
SMAX5B015250	1634	1339.63	1025	55.0679	64.2631	59.2795	63.9037	60.5094		Unassigned protein
SMAX5B018887	3067	2772.63	2375.7	61.6677	51.6556	65.0971	64.5555	60.4878		rbmx2, im:7141316, zgc:113884; PREDICTED: RNA-binding motif protein, X-linked 2, partial n=1 Tax=Larimichthys crocea RepID=UPI00054C762C
SMAX5B013602	4007	3712.63	3323.56	64.4289	55.9865	58.324	63.5896	60.4783		grpel1, MGC123352, zgc:123352; GrpE protein homolog n=6 Tax=Percomorphaceae RepID=I3IZ55_ORENI
SMAX5B008336	2407	2112.63	2029	69.1222	53.4277	62.081	58.1872	60.4356		nfkbiaa, ikbaA, wu:fj16a07, zgc:85769; I kappa B alpha n=4 Tax=Eupercaria RepID=A5HDZ0_SINCH
SMAX5B000920	171	35.4902	23	46.6421	52.5103	82.1503	66.2883	60.432		unclassified
SMAX5B021356	10954	10659.6	8962.58	60.5132	54.1915	57.684	70.5046	60.4315		PREDICTED: regulator of G-protein signaling 8-like n=1 Tax=Stegastes partitus RepID=UPI00049833C0
SMAX5B009682	2274	1979.63	1861.91	67.6916	51.0039	62.062	61.6778	60.2939		Unassigned protein
SMAX5B007273	6940	6645.63	5369.87	58.155	59.5334	58.0217	65.6996	60.2733		Ddx39, Ddxl, MGC105369; PREDICTED: ATP-dependent RNA helicase DDX39A [Stegastes partitus]; 3.6.4.13
SMAX5B017479	1230	935.629	841	64.6921	53.6821	56.1344	67.3486	60.1949		tbccl; PREDICTED: tubulin-specific chaperone C n=1 Tax=Stegastes partitus RepID=UPI00049868ED
SMAX5B012664	6158	5863.63	5086.43	62.4317	54.5664	59.8387	63.9839	60.096		similar to adaptor-related protein complex 1, sigma 2 subunit; 19 kDa Golgi adaptor protein adaptin n=82 Tax=Gnathostomata RepID=Q9W6R0_TAKRU
SMAX5B007405	3632	3337.63	3160.24	68.146	62.384	53.1318	57.7205	60.0896		atp5h, MGC73071, zgc:73071; PREDICTED: ATP synthase subunit d, mitochondrial-like n=1 Tax=Stegastes partitus RepID=UPI0004977339; 3.6.3.14
SMAX5B011364	901	615.158	492	57.5622	56.6835	55.669	71.1409	59.9559		PREDICTED: active regulator of SIRT1 n=1 Tax=Larimichthys crocea RepID=UPI00054C30D8
SMAX5B013126	10096	9801.63	8238.82	60.4959	49.3954	66.2823	65.1726	59.9403		lsm14a, MGC66203, fam61a, wu:fj52e11, zgc:63681, zgc:66203, zgc:77302; PREDICTED: protein LSM14 homolog A isoform X1 n=3 Tax=Stegastes partitus RepID=UPI000497A043
SMAX5B018750	5433	5138.63	4135	57.9145	51.161	58.8998	73.789	59.9043		ranbp1, hm:zeh1094, wu:fa96a09, wu:fj39g07, zeh1094, zgc:85649; Ran-specific GTPase-activating protein n=1 Tax=Anoplopoma fimbria RepID=C3KH80_ANOFI
SMAX5B020787	11311	11016.6	17411	113.745	39.1911	54.4963	52.8587	59.8619		PREDICTED: nuclear GTPase SLIP-GC-like isoform X2 n=4 Tax=Pseudocrenilabrinae RepID=UPI000393E1B3
SMAX5B015220	30985	30690.6	25893.4	60.7214	57.2067	61.714	59.8985	59.8614		ogdh, MGC73296, im:7045267, wu:fa06d01, wu:fb98a04, zgc:73296; PREDICTED: 2-oxoglutarate dehydrogenase, mitochondrial isoform X1 n=2 Tax=Poecilia reticulata RepID=UPI0004A4E2D3; 1.2.4.2
SMAX5B004205	10253	9958.63	7801	56.378	52.3865	62.9097	68.9933	59.8361		ddx46, fb39a03, wu:fb39a03; PREDICTED: probable ATP-dependent RNA helicase DDX46-like n=5 Tax=Percomorphaceae RepID=UPI0002A4CD38; 3.6.4.13
SMAX5B011146	3925	3630.63	3056	60.5802	55.752	50.3209	75.0342	59.7585		PREDICTED: coiled-coil domain-containing protein 47 [Stegastes partitus]
SMAX5B006282	5699	5404.63	4162	55.4237	56.5669	59.4472	68.1803	59.7052		kdsr, MGC55947, fvt1, zgc:55947; Ketodihydrosphingosine reductase (Fragment) n=1 Tax=Oryzias melastigma RepID=I1SRY0_9TELE; 1.1.1.102
SMAX5B000466	2569	2274.63	1953	61.7946	60.2688	54.1653	62.9371	59.6922		akirin2, MGC76154, c6orf166; Akirin-2 n=1 Tax=Ictalurus punctatus RepID=W5UJA4_ICTPU
SMAX5B018664	5012	4717.63	6543.22	99.8221	44.1991	54.9951	52.1795	59.6508		scrn3, wu:fd60b06, zgc:55430; PREDICTED: secernin-3 n=1 Tax=Stegastes partitus RepID=UPI00049746C9
SMAX5B005225	9235	8940.63	6395.41	51.4824	59.6768	60.1335	68.2073	59.5803		KRAP_IP3R_bind domain containing protein
SMAX5B021165	4603	4308.63	2615	43.6809	67.9744	64.1978	65.7773	59.5057		PREDICTED: death-associated protein kinase 3-like isoform X1 n=4 Tax=Percomorphaceae RepID=UPI0005517E4B
SMAX5B022282	11969	11674.6	9239.85	56.9614	53.6842	66.6097	61.5343	59.5005		mknk2b, mknk2, wu:fb37e05, wz5090; PREDICTED: MAP kinase-interacting serine/threonine-protein kinase 2-like n=1 Tax=Esox lucius RepID=UPI000577E7A5; 2.7.11.1
SMAX5B015910	6617	6322.63	4961	56.4717	57.3529	57.141	67.6635	59.487		sfpq, hm:zeh0027, wu:fa11h12, wu:fd10f03, zgc:85935; PREDICTED: splicing factor, proline- and glutamine-rich n=1 Tax=Larimichthys crocea RepID=UPI00054B4A11
SMAX5B018461	8501	8206.63	7117.78	62.4221	51.8563	61.9706	62.1959	59.4322		GPR155; PREDICTED: integral membrane protein GPR155 n=1 Tax=Larimichthys crocea RepID=UPI00054BC3F0
SMAX5B015552	268	103.257	89	62.0341	49.0946	64.5622	63.1368	59.3583		PREDICTED: ataxin-1 n=1 Tax=Stegastes partitus RepID=UPI000494F016
SMAX5B021355	4267	3972.63	3658	66.2712	62.1121	50.9988	59.0848	59.345		ssr2, TRAP[b], TRAPb, wu:fb75b04, zgc:92180; Translocon-associated protein subunit beta n=26 Tax=Clupeocephala RepID=F8W477_DANRE
SMAX5B021609	599	358.805	382	76.6239	49.4075	47.8611	68.2192	59.2941		PREDICTED: 28S ribosomal protein S28, mitochondrial n=1 Tax=Stegastes partitus RepID=UPI0004950037
SMAX5B016518	9257	8962.63	7028	56.4359	54.9799	58.2612	68.225	59.2612		ewsr1b, MGC55864, fb40b11, fusl, wu:fb40b11, wu:fb75g09, zgc:55864; PREDICTED: RNA-binding protein EWS n=1 Tax=Notothenia coriiceps RepID=UPI000556CED5
SMAX5B002111	2444	2149.63	2269	75.9679	62.8573	47.7706	54.0248	59.2495		ADP-ribosylation/crystallin J1; "ADP-ribosylation/crystallin J1; K05521 ADP-ribosylglycohydrolase [EC:3.2.-.-]"; 3.2.-.-
SMAX5B010366	7128	6833.63	5845.81	61.5676	50.5706	61.5199	64.2918	59.2387		PREDICTED: LOW QUALITY PROTEIN: endoplasmic reticulum aminopeptidase 1 n=1 Tax=Larimichthys crocea RepID=UPI00054C7F55
SMAX5B001989	2522	2227.63	2023	65.36	52.5151	54.7979	65.3816	59.218		PREDICTED: UPF0585 protein C16orf13 homolog n=1 Tax=Cynoglossus semilaevis RepID=UPI000496AA31
SMAX5B007020	3127	2832.63	2283.83	58.0274	54.5951	59.8951	64.7768	59.2106		Unassigned protein
SMAX5B004499	5311	5016.63	4456.45	63.9347	51.358	58.9045	63.4472	59.187		SRRT; PREDICTED: serrate RNA effector molecule homolog n=1 Tax=Cynoglossus semilaevis RepID=UPI000497361B
SMAX5B021365	1602	1307.63	1123.45	61.8339	55.5833	54.9252	64.7404	59.1261		TAF9 RNA polymerase II, TATA box binding protein-associated factor-like; Transcription initiation factor TFIID subunit 9 n=13 Tax=Euteleostomi RepID=B5X887_SALSA
SMAX5B013277	4719	4424.63	3284.15	53.4202	55.2097	60.1171	68.3229	58.9958		Ube2g2; Ubiquitin-conjugating enzyme E2 G2 n=2 Tax=Callorhynchus milii RepID=V9L8Q2_CALMI; 6.3.2.19
SMAX5B008055	14880	14585.6	11388.2	56.1936	55.9964	60.576	63.429	58.967		PREDICTED: protein FAM65C n=1 Tax=Larimichthys crocea RepID=UPI00054C0FF0
SMAX5B004999	468	257.823	221	61.6922	50.8103	58.7417	65.6263	58.9592		unclassified
SMAX5B003223	3220	2925.63	2629.97	64.6979	59.1175	67.3922	46.7042	58.9038		PREDICTED: tumor protein p53-inducible nuclear protein 2-like n=1 Tax=Stegastes partitus RepID=UPI0004977E71
SMAX5B011887	8714	8419.63	6926.23	59.2056	52.8581	59.8764	63.4788	58.7273		Double-strand-break repair protein rad21 homolog n=2 Tax=Protacanthopterygii RepID=B5X3C3_SALSA
SMAX5B012795	3466	3171.63	2619	59.4309	59.3982	57.6113	58.2199	58.6599		uqcrfs1, MGC174806, fb78f10, wu:fb05d11, wu:fb78f10, wu:fj05e12, zgc:73109, zgc:85614; PREDICTED: cytochrome b-c1 complex subunit Rieske, mitochondrial n=1 Tax=Larimichthys crocea RepID=UPI00054B361F; 1.10.2.2
SMAX5B004844	1625	1330.63	1037	56.0894	56.1368	64.8291	57.7432	58.5936		MGC123177, atg101, im:6904812; Autophagy-related protein 101 n=15 Tax=Euteleostomi RepID=ATGA1_DANRE
SMAX5B007366	6899	6604.63	5267.48	57.4002	60.2345	56.4557	60.244	58.5592		LRRC8E, FLJ23420; PREDICTED: leucine-rich repeat-containing protein 8C-like n=1 Tax=Cynoglossus semilaevis RepID=UPI000497C000
SMAX5B002998	3019	2724.63	3385.2	89.4202	50.2205	55.8507	46.6907	58.4984		Proteasome subunit beta type n=3 Tax=Percomorphaceae RepID=I3K0G8_ORENI; 3.4.25.1
SMAX5B007795	9698	9403.63	8062	61.703	47.0461	61.7	65.2632	58.4717		PREDICTED: fibroleukin n=1 Tax=Stegastes partitus RepID=UPI000497C72C
SMAX5B020813	8997	8702.63	6602	54.5989	54.2157	59.2456	66.4212	58.4209		tyk2, MGC83617; Tyrosine-protein kinase n=1 Tax=Siniperca chuatsi RepID=C7ATY9_SINCH; 2.7.10.2
SMAX5B003257	6243	5948.63	4868	58.8969	48.9887	60.669	66.1914	58.3431		similar to Eukaryotic translation initiation factor 2, subunit 2 beta, 38kDa; Eukaryotic translation initiation factor 2 subunit 2 n=2 Tax=Salmoninae RepID=B5X3A9_SALSA
SMAX5B000007	3702	3407.63	2525	53.3296	54.7473	58.3099	67.9124	58.3117		srsf5b, sfrs5b, wu:fe15e05, zgc:113907, zgc:92278; Splicing factor, arginine/serine-rich 5 n=2 Tax=Salmoninae RepID=B5X3D2_SALSA
SMAX5B012054	1335	1040.63	813.004	56.2284	58.2957	57.5355	60.8696	58.2079		PREDICTED: keratinocyte-associated protein 2-like isoform X1 n=1 Tax=Maylandia zebra RepID=UPI000329A8E9
SMAX5B006029	5440	5145.63	4292	60.0316	52.3605	56.1742	64.2393	58.0337		POLDIP3; PREDICTED: polymerase delta-interacting protein 3 n=1 Tax=Larimichthys crocea RepID=UPI00054C6CCE
SMAX5B012401	5508	5213.63	4333.63	59.8234	51.4011	56.9137	64.8055	58.0321		ctcf, im:7152666; PREDICTED: transcriptional repressor CTCF-like n=1 Tax=Pundamilia nyererei RepID=UPI0003AFC68F
SMAX5B004646	202	55.0779	34	44.4284	56.036	65.8816	69.0158	58.0043		PREDICTED: TM2 domain-containing protein 1 n=1 Tax=Cynoglossus semilaevis RepID=UPI0004979767
SMAX5B007304	8717	8422.63	6650.64	56.8296	51.1998	60.7569	64.0236	58.0022		pgam1a, pgam1, wu:fb81h05; Phosphoglycerate mutase 1 n=1 Tax=Ictalurus punctatus RepID=E3TDU2_ICTPU; 5.4.2.1
SMAX5B019930	1518	1223.63	1090	64.1115	51.2063	49.4979	69.3958	57.9489		NADH dehydrogenase [ubiquinone] 1 subunit C2 n=1 Tax=Oryzias latipes RepID=H2LCE1_ORYLA
SMAX5B005133	6412	6117.63	4072.79	47.9146	56.1446	61.8504	67.5391	57.8986		tarbp2, fj51e12, wu:fj51e12, zgc:63778; RISC-loading complex subunit tarbp2 n=15 Tax=Percomorphaceae RepID=TRBP2_TETNG
SMAX5B013001	3110	2815.63	2401.46	61.3844	57.0745	48.3187	66.1908	57.8566		Protein Asterix n=22 Tax=Boreoeutheria RepID=ASTER_HUMAN
SMAX5B009236	5569	5274.63	14232.3	194.197	24.1813	52.9043	45.0551	57.8415		ifit2, wu:fb58d07; Interferon-inducible protein 56 n=1 Tax=Larimichthys crocea RepID=B3TJI6_LARCR
SMAX5B014343	4994	4699.63	3759.89	57.5798	61.9754	52.5425	59.3399	57.7546		PREDICTED: ras-related protein Rab-7a-like n=1 Tax=Larimichthys crocea RepID=UPI00054B1AC6
SMAX5B011073	246	86.9014	71.0259	58.8232	45.2202	63.9969	65.0123	57.6778		PREDICTED: tripartite motif-containing protein 35-like isoform X1 n=2 Tax=Notothenia coriiceps RepID=UPI000553A6F3
SMAX5B006672	6965	6670.63	4884	52.6948	56.2718	61.0563	61.0502	57.6593		Protein-L-isoaspartate O-methyltransferase domain-containing protein 1 n=3 Tax=Protacanthopterygii RepID=C0HB87_SALSA
SMAX5B020823	6488	6193.63	4923.85	57.2161	53.1241	56.3801	64.4605	57.6511		bri3; PREDICTED: brain protein I3 n=1 Tax=Notothenia coriiceps RepID=UPI0005522046
SMAX5B021600	2715	2420.63	1750	52.0318	54.7563	56.5462	68.0212	57.5357		RAB1B member RAS oncogene family-like; Ras-related protein Rab-1A n=38 Tax=Eutheria RepID=RAB1A_HUMAN
SMAX5B020926	29134	28839.6	42866	106.975	32.7817	67.3372	46.3454	57.5167		rnf213, wu:fm55d09; PREDICTED: E3 ubiquitin-protein ligase RNF213 n=1 Tax=Stegastes partitus RepID=UPI000496480F
SMAX5B002542	2296	2001.63	1689	60.7302	48.0787	58.444	64.0308	57.4939		snip1, MGC114106; PREDICTED: smad nuclear-interacting protein 1 n=2 Tax=Percomorphaceae RepID=UPI00054BC2AD
SMAX5B002954	204	56.4096	36.8391	47.0019	46.1662	73.8574	68.0433	57.4652		PREDICTED: WD repeat-containing protein 7 n=1 Tax=Latimeria chalumnae RepID=UPI0003C0FECF
SMAX5B003150	4567	4272.63	3350.54	56.4389	51.7302	62.6141	59.0081	57.3095		PREDICTED: protein FAM63A n=1 Tax=Larimichthys crocea RepID=UPI00054C47EB
SMAX5B014641	3128	2833.63	2150.53	54.6212	53.3351	66.0897	55.6983	57.2252		slc48a1a, zgc:92662; PREDICTED: heme transporter HRG1 n=1 Tax=Cynoglossus semilaevis RepID=UPI0004958DD5
SMAX5B002846	5536	5241.63	4019.41	55.1893	51.7611	55.6555	66.4658	57.0153		PREDICTED: spermatogenesis-defective protein 39 homolog isoform X1 n=4 Tax=Percomorphaceae RepID=UPI00054C1841
SMAX5B006752	12504	12209.6	8007	47.1983	59.4423	48.1853	78.1612	57.0141		PREDICTED: SUMO-specific isopeptidase USPL1 isoform X1 n=2 Tax=Larimichthys crocea RepID=UPI00054B16DE
SMAX5B019280	315	138.928	107	55.4308	75.1556	46.5758	54.4094	57.0016		PREDICTED: protein RUFY3 isoform X1 n=2 Tax=Ovalentaria RepID=UPI000393E497
SMAX5B013024	787	510.9	611.741	86.1769	38.9317	57.8355	54.2683	56.9651		PREDICTED: tripartite motif-containing protein 16-like n=1 Tax=Larimichthys crocea RepID=UPI00054C59AD
SMAX5B013268	9566	9271.63	7386.24	57.3359	52.0221	59.8152	58.922	56.9411		PREDICTED: zinc finger E-box-binding homeobox 2 n=1 Tax=Stegastes partitus RepID=UPI000495CFF5
SMAX5B021835	4552	4257.63	3249	54.9213	54.492	50.6427	69.3144	56.9316		sfrs6, MGC52985; PREDICTED: serine/arginine-rich splicing factor 6-like isoform X1 n=2 Tax=Stegastes partitus RepID=UPI000496267D
SMAX5B004782	543	318.295	278.953	63.0754	46.4654	53.5547	66.8553	56.9155		ret finger protein-like; PREDICTED: tripartite motif-containing protein 35-like n=1 Tax=Larimichthys crocea RepID=UPI00054C1D32
SMAX5B017111	7337	7042.63	5116	52.2823	52.9613	58.6244	64.5186	56.8878		PREDICTED: zinc finger CCCH domain-containing protein 11A-like isoform X1 n=2 Tax=Larimichthys crocea RepID=UPI00054B9408
SMAX5B012220	2758	2463.63	2155	62.9551	44.2261	58.1737	64.3341	56.8158		PREDICTED: zinc finger HIT domain-containing protein 2 n=1 Tax=Notothenia coriiceps RepID=UPI000550790B
SMAX5B002055	9371	9076.63	7476.14	59.2805	47.2414	66.0764	56.2801	56.8079		PREDICTED: ferric-chelate reductase 1 n=1 Tax=Larimichthys crocea RepID=UPI00054B4DF3
SMAX5B017142	4967	4672.63	3658.49	56.3507	49.6375	55.2055	66.9004	56.6931		cdv3, MGC89265; PREDICTED: protein CDV3 homolog isoform X1 n=2 Tax=Cynoglossus semilaevis RepID=UPI0004962BE8
SMAX5B006892	3018	2723.63	2146	56.7075	51.2462	51.1938	69.1626	56.6367		slc25a46, zgc:92767; PREDICTED: solute carrier family 25 member 46 n=1 Tax=Cynoglossus semilaevis RepID=UPI0004977F2A
SMAX5B021548	3169	2874.63	2355	58.9614	46.7157	58.5534	63.6209	56.5973		ttc1, im:7143277, zgc:101838; PREDICTED: tetratricopeptide repeat protein 1 n=1 Tax=Larimichthys crocea RepID=UPI00054B46B6
SMAX5B018791	11207	10912.6	8788.53	57.9623	51.5291	62.7875	54.6575	56.5823		PREDICTED: RING finger protein 10 n=1 Tax=Larimichthys crocea RepID=UPI00054BCEED
SMAX5B004131	1852	1557.63	1231	56.8791	55.3136	54.6275	59.5824	56.569		spt4, supt4h1; Transcription elongation factor SPT4 n=19 Tax=Neopterygii RepID=SPT4H_DANRE
SMAX5B006246	2373	2078.63	1806	62.5316	49.1033	53.2457	62.2861	56.49		PREDICTED: peroxisome assembly protein 12 n=1 Tax=Cynoglossus semilaevis RepID=UPI00049833EE
SMAX5B007239	3410	3115.63	2608.17	60.249	53.0201	49.6147	63.8053	56.3916		Lipase n=1 Tax=Rachycentron canadum RepID=D2CLZ8_9TELE
SMAX5B021921	845	563.598	436	55.677	57.6316	48.2268	65.228	56.3657		unclassified
SMAX5B022399	3622	3327.63	2720.51	58.8403	53.048	56.4427	57.1488	56.33		cpox, cb535, cpo, sb:cb535, wu:fc43a01; PREDICTED: oxygen-dependent coproporphyrinogen-III oxidase, mitochondrial n=1 Tax=Stegastes partitus RepID=UPI000495C45C; 1.3.3.3
SMAX5B004889	222	69.2187	95.0892	98.8704	34.2435	43.8088	67.3298	56.2151		Unassigned protein
SMAX5B009203	6582	6287.63	5180.44	59.2978	58.6992	50.9912	56.2041	56.1996		mdh1b, fk59d03, mdh1, mdhB, wu:fk59d03, zgc:56234; Malate dehydrogenase n=16 Tax=Percomorphaceae RepID=I3KGB1_ORENI; 1.1.1.37
SMAX5B010222	2303	2008.63	1507	53.9974	50.4107	57.129	63.9327	56.1525		bcl7b, zgc:103501; PREDICTED: B-cell CLL/lymphoma 7 protein family member B-B-like isoform X2 n=1 Tax=Oreochromis niloticus RepID=UPI000393EB6B
SMAX5B022700	10578	10283.6	7625.83	53.3703	51.0703	54.6077	66.5035	56.0908		wu:fi35e03; PREDICTED: lysosomal acid phosphatase n=1 Tax=Stegastes partitus RepID=UPI000494E584; 3.1.3.2
SMAX5B015939	3658	3363.63	2636.68	56.4169	53.0159	58.8119	56.2127	56.0762		PREDICTED: protein asteroid homolog 1 n=1 Tax=Larimichthys crocea RepID=UPI00054C725F
SMAX5B005277	17046	16751.6	13208.1	56.7469	57.3605	55.4967	54.1709	55.9303		tmod4, Sk-Tmod, sktmod; PREDICTED: tropomodulin-4 n=1 Tax=Poecilia reticulata RepID=UPI0004A30FB6
SMAX5B010974	7749	7454.63	5757.85	55.5896	51.4642	56.8368	60.1596	55.9253		zfand5a, id:ibd2892, wu:fb16d02, wu:fc67h07, za20d2, zgc:73363; PREDICTED: AN1-type zinc finger protein 5-like n=1 Tax=Notothenia coriiceps RepID=UPI0005591F00
SMAX5B017169	845	563.598	399	50.9521	51.5391	56.6333	65.3422	55.833		unclassified
SMAX5B002218	5096	4801.63	3744	56.1185	54.5645	57.0651	55.3612	55.7697		ip6k2, cb1087, ihpk2, wu:fb47g07, wu:fi24d03; PREDICTED: inositol hexakisphosphate kinase 2-like n=1 Tax=Cynoglossus semilaevis RepID=UPI000498477A; 2.7.4.21
SMAX5B022348	4600	4305.63	3610.77	60.3562	47.7947	53.9959	61.9029	55.7241		MGC171538, fk30b12, wu:fk30b12; PREDICTED: UDP-GlcNAc:betaGal beta-1,3-N-acetylglucosaminyltransferase 3 n=1 Tax=Stegastes partitus RepID=UPI0004975DD3; 2.4.1.-
SMAX5B013043	2537	2242.63	1801	57.7983	53.4132	52.5516	59.4312	55.7238		DYNLRB1, DNCL2A; PREDICTED: dynein light chain roadblock-type 1 n=4 Tax=Neognathae RepID=UPI000386F254
SMAX5B010987	546	320.808	268	60.1242	48.3834	47.3199	69.6431	55.6438		DUSP18, MGC134377; PREDICTED: dual specificity protein phosphatase 18-like n=1 Tax=Larimichthys crocea RepID=UPI00054B360C; 3.1.3.48
SMAX5B020864	4144	3849.63	3241	60.5925	46.8745	51.4714	65.2002	55.5639		PREDICTED: suppressor of SWI4 1 homolog n=1 Tax=Larimichthys crocea RepID=UPI00054BAA2E
SMAX5B019866	4525	4230.63	3347.23	56.9429	51.7168	49.7944	64.8361	55.5287		fa93g07, fb17c09, fb49a10, wu:fa93g07, wu:fb17c09, wu:fb49a10; 26S proteasome non-ATPase regulatory subunit 1 (Fragment) n=1 Tax=Epinephelus coioides RepID=G8G901_EPICO
SMAX5B001034	1186	891.629	730	58.9247	47.6231	54.6792	61.8318	55.4993		Unassigned protein
SMAX5B020692	4466	4171.63	3008.47	51.9038	50.6016	55.6536	64.7061	55.4562		MGC111904, wu:fc74d11, zgc:111904; Vacuolar ATP synthase 16 kDa proteolipid subunit n=30 Tax=Euteleostomi RepID=Q8JGS3_DANRE; 3.6.3.14
SMAX5B009171	2384	2089.63	1816	62.5469	56.8531	47.7682	55.4937	55.4097		fb96e04, fb96e10, wu:fb96e04, wu:fb96e10; PREDICTED: ganglioside GM2 activator n=1 Tax=Stegastes partitus RepID=UPI00049608BB
SMAX5B021183	2586	2291.63	1811	56.8765	53.2488	53.3734	57.7392	55.2726		PREDICTED: mitochondrial import receptor subunit TOM20 homolog n=1 Tax=Bubalus bubalis RepID=UPI00042D0108
SMAX5B015062	6265	5970.63	4183	50.4228	50.2058	58.0726	63.4607	55.2668		prkab1a, zgc:92228; Protein kinase, AMP-activated, beta 1 non-catalytic subunit, a n=3 Tax=Otophysa RepID=Q6DHM2_DANRE
SMAX5B019228	5308	5013.63	3625	52.0373	53.7677	48.1686	69.0983	55.2417		hnrnph1, MGC77712, zgc:77712; Heterogeneous nuclear ribonucleoprotein H n=2 Tax=Salmoninae RepID=C0HAA5_SALSA
SMAX5B003489	5747	5452.63	4150	54.7774	52.7438	51.2469	62.77	55.2139		np-a; PREDICTED: pinin n=1 Tax=Larimichthys crocea RepID=UPI00054B27C3
SMAX5B014361	11705	11410.6	9054	57.1071	49.2766	56.703	58.1972	55.2026		eif4ba, eif4b; PREDICTED: eukaryotic translation initiation factor 4B isoform X2 n=2 Tax=Larimichthys crocea RepID=UPI00054B3F4B
SMAX5B013681	5744	5449.63	4017.83	53.0619	53.323	51.4293	63.7938	55.1978		PREDICTED: dysbindin-A-like n=1 Tax=Cynoglossus semilaevis RepID=UPI0004969EEB
SMAX5B012107	15826	15531.6	11614.5	53.82	49.0429	56.4029	61.2831	54.9592		tax1bp1b, tax1bp1, wu:fc20c12, wu:fc56e11, zgc:73219, zgc:77129; PREDICTED: tax1-binding protein 1 homolog B-like isoform X1 n=1 Tax=Notothenia coriiceps RepID=UPI000553B3A8
SMAX5B005993	1041	746.629	584.755	56.3674	55.2904	52.907	55.1773	54.9209		CCDC16, ZNF830; PREDICTED: zinc finger protein 830 n=1 Tax=Stegastes partitus RepID=UPI000497CFB8
SMAX5B020531	240	82.1782	63	55.1751	44.1484	61.8341	60.1109	54.8542		unclassified
SMAX5B020695	6214	5919.63	4411	53.6292	50.3475	53.1929	62.6532	54.7702		PREDICTED: luc7-like protein 3-like n=1 Tax=Oryzias latipes RepID=UPI0002A4B040
SMAX5B006879	5068	4773.63	3612.98	54.4723	53.2254	55.8246	55.5941	54.7693		fktn, MGC162828, fcmd, im:7163166, zgc:162828; PREDICTED: fukutin isoform X1 n=3 Tax=Stegastes partitus RepID=UPI00049552EC
SMAX5B019776	10471	10176.6	7292.24	51.5722	47.6986	53.7809	66.6289	54.4883		clgn, MGC153946, canx, fj49d10, wu:fj24b04, wu:fj49d10, zgc:153946; PREDICTED: calmegin isoform X1 n=2 Tax=Larimichthys crocea RepID=UPI00054C5FBE
SMAX5B001201	480	267.144	172.786	46.5504	30.5973	73.1628	83.5564	54.3212		PREDICTED: LOW QUALITY PROTEIN: histone H1-like, partial n=1 Tax=Cynoglossus semilaevis RepID=UPI000494E911
SMAX5B017985	6127	5832.63	4091.41	50.4856	43.7329	60.3477	65.3273	54.3166		PREDICTED: zinc finger protein 883-like isoform X1 n=2 Tax=Cynoglossus semilaevis RepID=UPI000494E7A2
SMAX5B010127	10182	9887.63	7078	51.5202	48.7972	57.3213	60.0728	54.2427		caprin1b, caprin1, fe25d09, gpiap1l, ik:tdsubc_2d9, wu:fa96f04, wu:fe25d09, wu:fj66h11, xx:tdsubc_2d9, zgc:55902; PREDICTED: caprin-1 isoform X1 n=2 Tax=Cynoglossus semilaevis RepID=UPI000495D15A
SMAX5B006278	7389	7094.63	9715	98.5535	36.487	52.6305	45.637	54.2115		PREDICTED: CD9 antigen-like isoform X1 n=2 Tax=Stegastes partitus RepID=UPI000495D176
SMAX5B022654	9084	8789.63	7240.88	59.2898	52.4684	50.8822	54.4533	54.1835		PREDICTED: thrombopoietin receptor n=1 Tax=Larimichthys crocea RepID=UPI00054BDCEB
SMAX5B019995	2922	2627.63	2221	60.8336	45.8988	57.9337	53.2152	54.1661		dync1h1, fk70a07, wu:fk70a07; Cytoplasmic dynein 1 heavy chain 1 n=1 Tax=Ophiophagus hannah RepID=V8NAJ8_OPHHA
SMAX5B013701	536	312.486	395	90.9757	59.7942	32.7724	48.1308	54.1226		interferon-inducible protein Gig1, partial [Epinephelus coioides]
SMAX5B021437	475	263.217	204	55.7795	50.3931	51.5619	58.2166	53.8959		PREDICTED: cytochrome c oxidase assembly factor 6 homolog n=1 Tax=Stegastes partitus RepID=UPI0004960C5D
SMAX5B000588	1215	920.629	685	53.5507	49.8836	53.7599	58.3332	53.799		pisd, wu:fd05a08, zgc:158135; PREDICTED: phosphatidylserine decarboxylase proenzyme n=1 Tax=Stegastes partitus RepID=UPI000495B89C; 4.1.1.65
SMAX5B013455	552	325.255	220.563	48.8055	50.0748	59.8826	56.7992	53.6949		rap2b, MGC55550, wu:fi34c06, zgc:55550; Ras-related protein Rap-2b n=98 Tax=Euteleostomi RepID=RAP2B_HUMAN
SMAX5B017404	2024	1729.63	1293	53.8028	44.1553	56.3252	62.0946	53.6891		unclassified
SMAX5B014225	2909	2614.63	2107	57.9981	53.8526	46.2403	57.5017	53.6822		arpc4l, wu:fb63b05, zgc:101093; Actin-related protein 2/3 complex subunit 4 n=18 Tax=Boreoeutheria RepID=ARPC4_HUMAN
SMAX5B022172	3389	3094.63	2229	51.8395	45.5303	58.2297	60.1648	53.6244		PREDICTED: nuclear speckle splicing regulatory protein 1 n=1 Tax=Larimichthys crocea RepID=UPI00054BD581
SMAX5B009131	10106	9811.63	7629	55.961	43.4188	50.3563	67.2425	53.5569		PREDICTED: LOW QUALITY PROTEIN: RNA-binding protein 25-like n=1 Tax=Poecilia formosa RepID=UPI000443FC67
SMAX5B022040	353	169.072	131.262	55.8764	45.9743	46.729	68.4132	53.5325		arpc2, fk84a07, wu:fa22f07, wu:fk84a07, zgc:77769; PREDICTED: actin-related protein 2/3 complex subunit 2 [Poecilia reticulata]
SMAX5B019822	9984	9689.63	7200.68	53.4841	54.1091	52.9504	53.5783	53.5289		PREDICTED: phospholipase D3-like n=1 Tax=Stegastes partitus RepID=UPI000496375A
SMAX5B010327	3915	3620.63	2558	50.8482	49.6555	52.7045	61.5633	53.4999		isca1, zgc:114185; PREDICTED: iron-sulfur cluster assembly 1 homolog, mitochondrial-like n=6 Tax=Percomorphaceae RepID=UPI0003941241
SMAX5B006462	11659	11364.6	8983.47	56.8916	49.8687	51.3612	55.7611	53.3901		ap2m1a, Ap2m1, cb34, dpy-23, sb:cb34, wu:fa97a10, zgc:55711, zgc:85653; AP-2 complex subunit mu n=16 Tax=Tetrapoda RepID=AP2M1_XENTR
SMAX5B018436	4307	4012.63	2839.27	50.9256	49.4573	47.3585	67.394	53.2472		ssb, wu:fb17f11, zgc:55588; PREDICTED: lupus La protein n=2 Tax=Percomorphaceae RepID=UPI00054C3012
SMAX5B020136	8553	8258.63	6065	52.8545	53.4957	49.2093	57.6506	53.2185		tef, tefa, tefb, tefbeta, wu:fa12f02, wu:fb11h02, zTEF[a]; PREDICTED: thyrotroph embryonic factor-like isoform X1 n=3 Tax=Stegastes partitus RepID=UPI0004979A32
SMAX5B008751	4526	4231.63	3727	63.3885	49.4687	46.4698	54.5471	53.0971		tk2, zgc:100948; PREDICTED: thymidine kinase 2, mitochondrial isoform X1 n=2 Tax=Larimichthys crocea RepID=UPI00054B65F7; 2.7.1.21
SMAX5B022720	4323	4028.63	2747	49.075	51.315	53.7329	58.4338	53.0276		SYAP1; PREDICTED: synapse-associated protein 1 n=1 Tax=Cynoglossus semilaevis RepID=UPI000495F505
SMAX5B015625	5040	4745.63	3281.3	49.7635	51.9995	52.7936	57.8462	53.0202		PREDICTED: major histocompatibility complex class I-related gene protein-like n=1 Tax=Larimichthys crocea RepID=UPI00054B609A
SMAX5B005564	5855	5560.63	4045.77	52.3644	47.3105	55.3173	57.6157	53.0089		PCIF1; PREDICTED: phosphorylated CTD-interacting factor 1 isoform X1 n=2 Tax=Cynoglossus semilaevis RepID=UPI0004961BBE
SMAX5B011067	2017	1722.63	1322.66	55.2607	48.9605	49.2826	59.1069	52.9845		PREDICTED: ribonuclease inhibitor-like n=1 Tax=Stegastes partitus RepID=UPI00049755BB
SMAX5B013929	2918	2623.63	1935.67	53.0992	47.1	55.6115	56.502	52.9461		edf1, MGC82687; Endothelial differentiation-related factor 1 homolog n=2 Tax=Anoplopoma fimbria RepID=C3KHX7_ANOFI
SMAX5B015929	9859	9564.63	6159	46.3448	48.0384	56.1617	62.7377	52.9224		PREDICTED: pre-B-cell leukemia transcription factor-interacting protein 1-like n=1 Tax=Larimichthys crocea RepID=UPI00054B6EF1
SMAX5B018433	1587	1292.63	1840	102.448	34.6491	52.8006	41.8359	52.9171		ZNF436; PREDICTED: zinc finger protein 888-like n=1 Tax=Larimichthys crocea RepID=UPI00054C62EE
SMAX5B007914	2555	2260.63	1399	44.5397	55.744	53.9529	58.3108	52.8661		glulb, fb11d08, gso2, hm:zehn1949, im:7153900, wu:fb11d08; Glutamine synthetase n=13 Tax=Percomorphaceae RepID=I3KSV7_ORENI; 6.3.1.2
SMAX5B021171	15604	15309.6	10940.2	51.4305	48.1607	55.684	56.5178	52.8393		cul9, parc; PREDICTED: cullin-9 isoform X1 n=3 Tax=Percomorphaceae RepID=UPI00054BD7F8
SMAX5B016485	2813	2518.63	1927	55.0651	52.4863	55.5238	48.5375	52.8287		PREDICTED: iron-sulfur cluster assembly enzyme ISCU, mitochondrial n=1 Tax=Notothenia coriiceps RepID=UPI0005593E41
SMAX5B008105	175	37.9488	27	51.2065	44.3452	48.8389	69.6746	52.7234		unclassified
SMAX5B002138	3535	3240.63	2399	53.2795	49.9616	53.8754	53.7346	52.6878		rgn, rgn-A, smp30, xsmp30; PREDICTED: regucalcin isoform X1 n=2 Tax=Larimichthys crocea RepID=UPI00054B13F9
SMAX5B008072	4826	4531.63	3975.67	63.1415	47.4479	45.9074	56.0277	52.6871		Psmf1, AW048666, BC012260, MGC18784, PI31; PREDICTED: proteasome inhibitor PI31 subunit n=1 Tax=Larimichthys crocea RepID=UPI00054B0A9B
SMAX5B011562	11063	10768.6	7429	49.6511	48.9226	51.5405	61.2192	52.6161		TRIM2, KIAA0517, RNF86; PREDICTED: LOW QUALITY PROTEIN: tripartite motif-containing protein 2 n=1 Tax=Cynoglossus semilaevis RepID=UPI0004963943
SMAX5B007077	348	165.175	131	57.0802	45.4694	54.8658	53.4994	52.5368		PREDICTED: cbp/p300-interacting transactivator 1-like n=1 Tax=Takifugu rubripes RepID=UPI000298E027
SMAX5B014298	3664	3369.63	2939	62.7735	54.2819	39.3838	56.5895	52.4954		PSA5; Proteasome subunit alpha type-5 n=41 Tax=Eutheria RepID=PSA5_HUMAN; 3.4.25.1
SMAX5B008892	279	111.348	87	56.2338	36.5449	73.1631	50.0261	52.3695		unclassified
SMAX5B020506	2614	2319.63	1593	49.4261	47.8167	48.8382	65.07	52.3503		PREDICTED: serine palmitoyltransferase small subunit A-like n=2 Tax=Pseudocrenilabrinae RepID=UPI00022B4B91
SMAX5B004114	2823	2528.63	2002	56.982	55.6793	44.2471	53.4547	52.339		PREDICTED: cytochrome c oxidase subunit 7B, mitochondrial-like n=1 Tax=Stegastes partitus RepID=UPI000497D4E3
SMAX5B007406	1926	1631.63	1213	53.5055	47.0379	51.2629	57.4834	52.1853		PREDICTED: putative protein TPRXL n=1 Tax=Stegastes partitus RepID=UPI00049598B2
SMAX5B020869	5564	5269.63	5953	81.3045	30.4433	53.7422	55.6617	52.1638		PREDICTED: sterile alpha motif domain-containing protein 9-like n=1 Tax=Neolamprologus brichardi RepID=UPI0003EC202F
SMAX5B002294	2358	2063.63	1486.67	51.8493	45.4936	53.4945	58.657	52.1592		PREDICTED: 39S ribosomal protein L20, mitochondrial n=1 Tax=Notothenia coriiceps RepID=UPI0005572C5B
SMAX5B005214	7401	7106.63	5206	52.7229	47.8095	50.862	57.6274	52.1356		DUF1279 domain containing protein
SMAX5B011684	5040	4745.63	3320	50.3504	55.8935	49.3667	53.1128	52.1194		PREDICTED: serum paraoxonase/arylesterase 2-like n=1 Tax=Larimichthys crocea RepID=UPI00054B5A2E
SMAX5B022310	2102	1807.63	1455	57.9312	47.586	52.9297	50.5162	52.1051		fh, Fh1, MGC66253, ns:zf-e152, zf-e152, zgc:66253, zgc:77498; Fumarate hydratase, mitochondrial n=2 Tax=Neopterygii RepID=W5U6K0_ICTPU; 4.2.1.2
SMAX5B017205	9296	9001.63	6683.51	53.437	48.7181	52.6108	53.7593	52.0913		eif4h, wbscr1, wscr1; PREDICTED: eukaryotic translation initiation factor 4H isoform X1 n=2 Tax=Chrysemys picta bellii RepID=UPI00046BEF64
SMAX5B012868	8371	8076.63	5860.89	52.2267	45.8021	52.431	58.6001	52.0674		similar to colon cancer-associated protein Mic1
SMAX5B000740	10424	10129.6	7531.79	53.5135	49.665	53.2172	51.9361	52.0606		PREDICTED: von Willebrand factor A domain-containing protein 5A n=1 Tax=Cynoglossus semilaevis RepID=UPI000495CB07
SMAX5B003191	274	107.581	94	62.8856	40.5331	55.4364	51.8325	52.0223		unclassified
SMAX5B006605	3280	2985.63	2150	51.8277	46.5699	47.5925	63.4723	51.9634		Acyl carrier protein n=3 Tax=Percomorphaceae RepID=I3KF61_ORENI
SMAX5B010188	8027	7732.63	5833	54.2905	51.9519	45.6153	56.6052	51.9485		psmd2, MGC65921, zgc:65921; PREDICTED: 26S proteasome non-ATPase regulatory subunit 2-like isoform X3 n=1 Tax=Myotis brandtii RepID=UPI0003BBECB9
SMAX5B014712	3224	2929.63	2223	54.6117	48.4298	51.3963	53.4334	51.9142		PREDICTED: partner of Y14 and mago n=1 Tax=Stegastes partitus RepID=UPI0004976B70
SMAX5B009662	3270	2975.63	2183.77	52.8185	54.3547	43.7219	57.6667	51.8695		shfm1, Shfdg1, wu:fb55c02, zgc:56203, zgc:85901; PREDICTED: 26S proteasome complex subunit DSS1-like n=1 Tax=Tupaia chinensis RepID=UPI0003C8F21E
SMAX5B009066	2815	2520.63	1649	47.0837	45.6489	54.6734	61.4151	51.8308		PREDICTED: cell division cycle-associated protein 4 n=1 Tax=Poecilia reticulata RepID=UPI0004A35D44
SMAX5B019276	183	42.9248	27	45.2704	55.7438	41.7933	68.2216	51.7917		PREDICTED: thioredoxin-like protein AAED1 n=1 Tax=Larimichthys crocea RepID=UPI00054B6D92
SMAX5B021361	201	54.404	37.23	49.2517	37.3428	66.9484	58.3893	51.7816		PREDICTED: AP-5 complex subunit sigma-1-like isoform X1 n=3 Tax=Maylandia zebra RepID=UPI000329ED1D
SMAX5B015768	14487	14192.6	13310.5	67.4981	87.3688	39.9413	30.5204	51.7804		fhl3, fd57e01, wu:fd57e01; PREDICTED: four and a half LIM domains protein 3-like n=1 Tax=Stegastes partitus RepID=UPI0004964736
SMAX5B019605	6408	6113.63	4254.56	50.0858	46.046	54.5121	56.6424	51.6577		laptm4a, MGC63847, wu:fb57c07, wu:fj99e08; Lysosomal-associated transmembrane protein 4A n=3 Tax=Salmoninae RepID=B5X3T6_SALSA
SMAX5B021035	998	703.629	529	54.1092	52.9089	42.4893	58.1244	51.5655		fahd1, MGC109929, wu:fj09c02, zgc:109929; PREDICTED: acylpyruvase FAHD1, mitochondrial n=1 Tax=Cynoglossus semilaevis RepID=UPI0004982396
SMAX5B009446	2380	2085.63	1567	54.0743	58.4856	40.3231	55.3879	51.5528		PREDICTED: heterogeneous nuclear ribonucleoprotein A0-like n=1 Tax=Stegastes partitus RepID=UPI000497960A
SMAX5B018938	2772	2477.63	1773.58	51.5198	48.1108	41.3954	68.6704	51.521		Transmembrane protein 32 n=11 Tax=Percomorphaceae RepID=C3KK46_ANOFI
SMAX5B007014	431	229.01	194	60.9686	51.5455	44.7404	49.8291	51.4482		PREDICTED: intraflagellar transport protein 57 homolog n=1 Tax=Larimichthys crocea RepID=UPI00054C6322
SMAX5B000207	4465	4170.63	2816	48.5948	53.9659	44.0495	60.4407	51.4038		PREDICTED: KATNB1-like protein 1 n=1 Tax=Larimichthys crocea RepID=UPI00054BC099
SMAX5B016372	3259	2964.63	2076	50.3983	50.3327	51.7272	53.1865	51.398		zgc:92784; PREDICTED: transcription initiation factor TFIID subunit 11 n=1 Tax=Stegastes partitus RepID=UPI000496A116
SMAX5B002993	4513	4218.63	2859.55	48.7848	51.4548	51.2084	53.9199	51.3098		ccng2, cb438, wu:fa08f07, wu:fk28c06, wu:fk91a03, zgc:77125; PREDICTED: cyclin-G2-like n=2 Tax=Percomorphaceae RepID=UPI0004956F91
SMAX5B006466	9230	8935.63	6095.19	49.0932	49.1133	51.2933	55.9493	51.2884		PREDICTED: serine/threonine-protein kinase OSR1-like isoform X1 n=1 Tax=Neolamprologus brichardi RepID=UPI0003EC3E31
SMAX5B016698	2578	2283.63	1721.03	54.2404	46.6231	51.4793	52.8107	51.2059		tubb2c, fa91f09, fb16e09, tubb2, wu:fa91f09, wu:fa92d05, wu:fb16e09, wu:fb97a11; Tubulin beta-4B chain n=132 Tax=Metazoa RepID=TBB4B_HUMAN
SMAX5B009543	4171	3876.63	2636	48.9384	51.7712	49.566	54.6961	51.1941		novel protein similar to vertebrate anaphase promoting complex subunit 7 (ANAPC7); Anaphase-promoting complex subunit 7 n=176 Tax=Euteleostomi RepID=APC7_HUMAN
SMAX5B014665	4503	4208.63	3020.94	51.6607	45.4704	47.4758	61.4524	51.1652		PREDICTED: 45 kDa calcium-binding protein n=1 Tax=Cynoglossus semilaevis RepID=UPI000497C94B
SMAX5B012377	20819	20524.6	13771.4	48.2905	42.0613	59.0007	57.1824	51.1642		synj1, fb02f11, fi15a11, nrc, wu:fb02f11, wu:fi15a11; PREDICTED: synaptojanin-1 n=1 Tax=Larimichthys crocea RepID=UPI00054B6C0B; 3.1.3.36
SMAX5B002355	201	54.404	25	33.0726	51.3342	55.5862	72.4958	51.1433		unclassified
SMAX5B000402	3653	3358.63	2553	54.7076	53.4201	42.6261	54.8541	51.1281		Epididymal secretory protein E1 (Fragment) n=1 Tax=Epinephelus bruneus RepID=G1FKK4_EPIBR
SMAX5B012270	6590	6295.63	5557	63.5273	45.9112	48.4496	47.8293	50.9877		PREDICTED: GTPase IMAP family member 8-like n=1 Tax=Cynoglossus semilaevis RepID=UPI0004960EB7
SMAX5B004702	14585	14290.6	14914.8	75.1147	33.1146	55.8834	48.5134	50.9592		PREDICTED: poly [ADP-ribose] polymerase 14-like n=1 Tax=Stegastes partitus RepID=UPI000495347B
SMAX5B000962	177	39.2017	19	34.8825	55.6223	73.7753	46.7695	50.8666		cryptochrome 2 (photolyase-like); Cryptochrome 2 variant 2 (Fragment) n=3 Tax=Passeroidea RepID=Q2NNQ4_PASDO
SMAX5B012084	2899	2604.63	1810	50.014	60.0284	46.2467	47.9929	50.8073		sec61b, sec61beta; PREDICTED: protein transport protein Sec61 subunit beta isoform X1 n=1 Tax=Chrysemys picta bellii RepID=UPI00046C2554
SMAX5B015122	264	100.287	64	45.9299	58.2734	41.6744	59.6975	50.7981		unclassified
SMAX5B007634	2054	1759.63	1459.85	59.71	38.1455	55.6192	52.4892	50.7804		PREDICTED: protein NLRC3-like, partial n=5 Tax=Larimichthys crocea RepID=UPI00054BF8D4
SMAX5B012885	2105	1810.63	1349	53.6218	46.773	48.4863	54.6025	50.7624		pop7, MGC103779, fj61g07, wu:fj61g07, zgc:103779; Ribonuclease p protein subunit p20 n=1 Tax=Ictalurus punctatus RepID=E3TFI5_ICTPU; 3.1.26.5
SMAX5B008794	3274	2979.63	2292	55.362	45.6358	44.4782	58.9273	50.7277		ubfd1, MGC162578, im:6905175, zgc:162578; PREDICTED: ubiquitin domain-containing protein UBFD1 isoform X1 n=2 Tax=Cynoglossus semilaevis RepID=UPI00049599E8
SMAX5B017984	6503	6208.63	4525.16	52.4563	49.3425	46.2014	54.9476	50.6297		vdac2, wu:fa01a08, wu:fa98a10, wu:fb50g11, zgc:55795, zgc:77621; PREDICTED: voltage-dependent anion-selective channel protein 2 n=1 Tax=Poecilia reticulata RepID=UPI0004A475C0
SMAX5B008378	590	351.688	285	58.3239	44.9268	46.3663	53.8994	50.5865		timm50, MGC66357, zgc:66357; PREDICTED: mitochondrial import inner membrane translocase subunit TIM50-like [Neolamprologus brichardi]
SMAX5B003453	7189	6894.63	4780	49.8972	46.6026	49.8837	56.1597	50.5205		syf2, MGC113871, hm:zeh0031, zeh0031, zgc:113871, zgc:92835; Pre-mRNA-splicing factor syf2 n=3 Tax=Percomorphaceae RepID=C3KI45_ANOFI
SMAX5B019199	12914	12619.6	8522	48.602	44.9184	54.9498	54.0217	50.4549		O-GlcNAc transferase variant 1 n=73 Tax=Neopterygii RepID=Q5GA13_DANRE; 2.4.1.-
SMAX5B002949	11061	10766.6	7166.97	47.9087	46.1278	49.4616	59.0556	50.4053		il6st, gp130; PREDICTED: interleukin-6 receptor subunit beta-like isoform X1 n=2 Tax=Larimichthys crocea RepID=UPI00054B1396
SMAX5B004495	931	642.494	428	47.944	56.3798	44.0147	54.1675	50.3847		Unassigned protein
SMAX5B002420	8427	8132.63	4806.35	42.5347	49.8406	54.2507	55.7274	50.3153		PREDICTED: sodium- and chloride-dependent GABA transporter 2-like isoform X1 n=3 Tax=Notothenia coriiceps RepID=UPI000550B24E
SMAX5B015735	4912	4617.63	2894	45.1064	47.3738	49.6631	60.1051	50.2551		PREDICTED: serine/arginine-rich splicing factor 10-like n=1 Tax=Notothenia coriiceps RepID=UPI00055798A7
SMAX5B005299	3740	3445.63	2639.04	55.1233	44.2634	51.731	50.5081	50.2485		Unassigned protein
SMAX5B018277	3465	3170.63	2299	52.1858	48.7044	46.2349	54.2267	50.243		PREDICTED: ceroid-lipofuscinosis neuronal protein 5 n=1 Tax=Cynoglossus semilaevis RepID=UPI0004972E97
SMAX5B005939	5526	5231.63	3494	48.0668	46.8482	44.986	62.565	50.1749		thoc1, p84; PREDICTED: THO complex subunit 1 [Esox lucius]
SMAX5B019751	8220	7925.63	6844.47	62.1535	43.5382	50.4331	46.2586	50.1258		PREDICTED: NEDD4-binding protein 1-like n=1 Tax=Stegastes partitus RepID=UPI000497DE44
SMAX5B015600	3590	3295.63	2407	52.565	44.0198	45.3666	60.0533	50.1077		PREDICTED: zinc finger protein 706-like [Larimichthys crocea]
SMAX5B001650	7951	7656.63	5265	49.4903	42.791	51.3854	57.8936	50.0998		sr140; PREDICTED: U2 snRNP-associated SURP motif-containing protein isoform X1 n=4 Tax=Cynoglossus semilaevis RepID=UPI0004986030
SMAX5B011512	2319	2024.63	1202	42.7285	57.2783	45.2875	56.4086	50.0044		lsm6, zgc:92379; LSM6 homolog, U6 small nuclear RNA associated (S. cerevisiae) n=7 Tax=Euteleostomi RepID=Q6IMW9_DANRE

## Sheet: KEGG enrichment
#Term	Database	ID	Input number	Background number	P-Value	Corrected P-Value	Input	Hyperlink
Ribosome	KEGG PATHWAY	ko03010	71	108	3.50697e-44	9.53895e-42	SMAX5B006885|SMAX5B015573|SMAX5B011302|SMAX5B010602|SMAX5B017388|SMAX5B010113|SMAX5B014920|SMAX5B020723|SMAX5B019220|SMAX5B003840|SMAX5B001755|SMAX5B016223|SMAX5B014336|SMAX5B003121|SMAX5B013601|SMAX5B001533|SMAX5B000064|SMAX5B018640|SMAX5B016075|SMAX5B015504|SMAX5B021508|SMAX5B012056|SMAX5B000679|SMAX5B015640|SMAX5B021258|SMAX5B006130|SMAX5B005561|SMAX5B009352|SMAX5B006124|SMAX5B016441|SMAX5B012…	http://www.genome.jp/kegg-bin/show_pathway?ko03010/K02886%09red/K02908%09red/K02880%09red/K02983%09red/K02929%09red/K02883%09red/K02903%09red/K02957%09red/K02930%09red/K02955%09red/K02918%09red/K02889%09red/K02934%09red/K02951%09red/K02949%09red/K02885%09red/K02912%09red/K02887%09red/K02868%09red/K02881%09red/K02936%09red/K02915%09red/K02958%09red/K02993%09red/K02882%09red/K02991%09red/K02979%09r…
Oxidative phosphorylation	KEGG PATHWAY	ko00190	32	120	1.16631e-11	1.58619e-09	SMAX5B010672|SMAX5B006865|SMAX5B009450|SMAX5B011124|SMAX5B004114|SMAX5B011382|SMAX5B007405|SMAX5B005835|SMAX5B018769|SMAX5B007158|SMAX5B020201|SMAX5B011123|SMAX5B007274|SMAX5B015626|SMAX5B010821|SMAX5B020692|SMAX5B010623|SMAX5B016086|SMAX5B014915|SMAX5B003667|SMAX5B003918|SMAX5B003273|SMAX5B019930|SMAX5B022290|SMAX5B013614|SMAX5B000201|SMAX5B012278|SMAX5B020150|SMAX5B006605|SMAX5B013949|SMAX5B012…	http://www.genome.jp/kegg-bin/show_pathway?ko00190/K02256%09red/K02133%09red/K01507%09red/K02138%09red/K02272%09red/K02273%09red/K02155%09red/K02271%09red/K02135%09red/K02152%09red/K02151%09red/K02136%09red/K03963%09red/K03948%09red/K02132%09red/K03968%09red/K03945%09red/K03881%09red/K11352%09red/K02265%09red/K02127%09red/K02267%09red/K02266%09red/K00416%09red/K00417%09red/K00411%09red/K03955%09r…
Parkinson's disease	KEGG PATHWAY	ko05012	33	137	5.61519e-11	5.0911e-09	SMAX5B000450|SMAX5B010672|SMAX5B009450|SMAX5B011124|SMAX5B004114|SMAX5B007405|SMAX5B005835|SMAX5B018769|SMAX5B007158|SMAX5B020201|SMAX5B011123|SMAX5B007274|SMAX5B015626|SMAX5B011539|SMAX5B010821|SMAX5B010623|SMAX5B013277|SMAX5B016086|SMAX5B014915|SMAX5B003667|SMAX5B003918|SMAX5B003273|SMAX5B019930|SMAX5B022290|SMAX5B004262|SMAX5B017984|SMAX5B013614|SMAX5B000201|SMAX5B006605|SMAX5B013949|SMAX5B012…	http://www.genome.jp/kegg-bin/show_pathway?ko05012/K02256%09red/K10575%09red/K04555%09red/K00419%09red/K02138%09red/K02272%09red/K02273%09red/K02133%09red/K02271%09red/K02135%09red/K02136%09red/K03963%09red/K03948%09red/K02132%09red/K03968%09red/K05863%09red/K03945%09red/K02187%09red/K03881%09red/K11352%09red/K02265%09red/K02127%09red/K02267%09red/K02266%09red/K00416%09red/K00417%09red/K00411%09r…
Spliceosome	KEGG PATHWAY	ko03040	31	123	8.22217e-11	5.59108e-09	SMAX5B008285|SMAX5B021835|SMAX5B014757|SMAX5B004794|SMAX5B000007|SMAX5B005939|SMAX5B010234|SMAX5B008060|SMAX5B006675|SMAX5B018171|SMAX5B011843|SMAX5B014991|SMAX5B015627|SMAX5B016067|SMAX5B002302|SMAX5B011512|SMAX5B020260|SMAX5B021048|SMAX5B015735|SMAX5B004867|SMAX5B015189|SMAX5B011395|SMAX5B004287|SMAX5B001650|SMAX5B013946|SMAX5B006741|SMAX5B003453|SMAX5B009131|SMAX5B012239|SMAX5B004205|SMAX5B022…	http://www.genome.jp/kegg-bin/show_pathway?ko03040/K12863%09red/K12848%09red/K12844%09red/K12845%09red/K12868%09red/K11088%09red/K12842%09red/K12828%09red/K12822%09red/K11984%09red/K12881%09red/K12887%09red/K12741%09red/K12622%09red/K12625%09red/K12811%09red/K12876%09red/K12878%09red/K12850%09red/K12838%09red/K12900%09red/K12833%09red/K12893%09red/K12892%09red/K12891%09red/K03283%09red
RNA transport	KEGG PATHWAY	ko03013	33	144	1.72105e-10	9.3625e-09	SMAX5B011305|SMAX5B000849|SMAX5B015982|SMAX5B016418|SMAX5B020719|SMAX5B017996|SMAX5B005939|SMAX5B002837|SMAX5B016029|SMAX5B000200|SMAX5B007196|SMAX5B005752|SMAX5B014712|SMAX5B012885|SMAX5B015931|SMAX5B014361|SMAX5B005730|SMAX5B009370|SMAX5B003489|SMAX5B016765|SMAX5B011606|SMAX5B020722|SMAX5B021518|SMAX5B008698|SMAX5B013946|SMAX5B015920|SMAX5B021048|SMAX5B020175|SMAX5B016227|SMAX5B003257|SMAX5B008…	http://www.genome.jp/kegg-bin/show_pathway?ko03013/K03754%09red/K18644%09red/K10577%09red/K12876%09red/K12160%09red/K03231%09red/K03242%09red/K14328%09red/K03262%09red/K03246%09red/K03248%09red/K03249%09red/K12881%09red/K03251%09red/K14004%09red/K03238%09red/K03258%09red/K03257%09red/K12878%09red/K03254%09red/K03253%09red/K03252%09red/K03237%09red/K03236%09red/K13135%09red/K13126%09red/K13114%09r…
Proteasome	KEGG PATHWAY	ko03050	19	46	5.10707e-10	2.3152e-08	SMAX5B001222|SMAX5B017697|SMAX5B020183|SMAX5B001771|SMAX5B000737|SMAX5B015619|SMAX5B015760|SMAX5B012060|SMAX5B002998|SMAX5B015577|SMAX5B012620|SMAX5B009662|SMAX5B015674|SMAX5B010188|SMAX5B005736|SMAX5B019866|SMAX5B012556|SMAX5B008072|SMAX5B014298	http://www.genome.jp/kegg-bin/show_pathway?ko03050/K02740%09red/K03065%09red/K03066%09red/K10881%09red/K06697%09red/K03031%09red/K11599%09red/K02741%09red/K02739%09red/K02738%09red/K02729%09red/K03028%09red/K02732%09red/K02731%09red/K02730%09red/K03033%09red/K02726%09red/K06700%09red
Systemic lupus erythematosus	KEGG PATHWAY	ko05322	23	80	2.76634e-09	1.07492e-07	SMAX5B004599|SMAX5B015318|SMAX5B015319|SMAX5B015314|SMAX5B020801|SMAX5B018721|SMAX5B000678|SMAX5B020165|SMAX5B010559|SMAX5B012224|SMAX5B012246|SMAX5B004273|SMAX5B011298|SMAX5B018436|SMAX5B004848|SMAX5B003004|SMAX5B000239|SMAX5B015189|SMAX5B016349|SMAX5B016650|SMAX5B020309|SMAX5B014545|SMAX5B013347	http://www.genome.jp/kegg-bin/show_pathway?ko05322/K11254%09red/K06856%09red/K06752%09red/K11252%09red/K11251%09red/K06498%09red/K11253%09red/K11090%09red/K03160%09red/K11088%09red
Phagosome	KEGG PATHWAY	ko04145	34	176	4.33295e-09	1.4732e-07	SMAX5B006948|SMAX5B016698|SMAX5B012084|SMAX5B001229|SMAX5B018740|SMAX5B006865|SMAX5B015882|SMAX5B006673|SMAX5B020801|SMAX5B012767|SMAX5B001777|SMAX5B005207|SMAX5B012265|SMAX5B015625|SMAX5B010559|SMAX5B013233|SMAX5B002263|SMAX5B015755|SMAX5B020692|SMAX5B014343|SMAX5B008653|SMAX5B019995|SMAX5B005345|SMAX5B019073|SMAX5B009464|SMAX5B012773|SMAX5B018730|SMAX5B011110|SMAX5B019324|SMAX5B012278|SMAX5B020…	http://www.genome.jp/kegg-bin/show_pathway?ko04145/K06751%09red/K08054%09red/K06752%09red/K09481%09red/K06498%09red/K01365%09red/K05692%09red/K07374%09red/K07375%09red/K07342%09red/K16857%09red/K10413%09red/K06856%09red/K02151%09red/K05654%09red/K02155%09red/K06503%09red/K02152%09red/K07897%09red
Antigen processing and presentation	KEGG PATHWAY	ko04612	20	62	5.92798e-09	1.79157e-07	SMAX5B019324|SMAX5B001222|SMAX5B000852|SMAX5B001229|SMAX5B008960|SMAX5B004867|SMAX5B012265|SMAX5B015625|SMAX5B004794|SMAX5B010559|SMAX5B019073|SMAX5B011110|SMAX5B015755|SMAX5B000178|SMAX5B005084|SMAX5B012773|SMAX5B015882|SMAX5B008837|SMAX5B014757|SMAX5B015940	http://www.genome.jp/kegg-bin/show_pathway?ko04612/K06751%09red/K08055%09red/K08056%09red/K06752%09red/K01369%09red/K06697%09red/K01365%09red/K06505%09red/K08058%09red/K04079%09red/K05654%09red/K08054%09red/K03283%09red
Protein processing in endoplasmic reticulum	KEGG PATHWAY	ko04141	33	192	8.6449e-08	2.35141e-06	SMAX5B014961|SMAX5B016418|SMAX5B012084|SMAX5B004834|SMAX5B010521|SMAX5B004794|SMAX5B014923|SMAX5B000178|SMAX5B004110|SMAX5B001777|SMAX5B000200|SMAX5B016883|SMAX5B008979|SMAX5B005084|SMAX5B020432|SMAX5B014757|SMAX5B021355|SMAX5B011517|SMAX5B014246|SMAX5B006288|SMAX5B013277|SMAX5B009899|SMAX5B016148|SMAX5B016823|SMAX5B021804|SMAX5B010180|SMAX5B004867|SMAX5B020971|SMAX5B019073|SMAX5B012869|SMAX5B018…	http://www.genome.jp/kegg-bin/show_pathway?ko04141/K16194%09red/K16195%09red/K06689%09red/K10575%09red/K04555%09red/K05638%09red/K09481%09red/K07151%09red/K13250%09red/K13251%09red/K04374%09red/K14004%09red/K12666%09red/K12667%09red/K03094%09red/K08056%09red/K09487%09red/K09027%09red/K03237%09red/K08054%09red/K09507%09red/K07342%09red/K13249%09red/K04571%09red/K04079%09red/K14016%09red/K14014%09r…
Huntington's disease	KEGG PATHWAY	ko05016	34	214	2.88255e-07	7.12775e-06	SMAX5B010672|SMAX5B004262|SMAX5B009450|SMAX5B022290|SMAX5B004114|SMAX5B007405|SMAX5B005835|SMAX5B018769|SMAX5B007158|SMAX5B020201|SMAX5B011123|SMAX5B007274|SMAX5B015626|SMAX5B012406|SMAX5B011539|SMAX5B010821|SMAX5B010623|SMAX5B016086|SMAX5B014915|SMAX5B003667|SMAX5B003918|SMAX5B003273|SMAX5B019930|SMAX5B018963|SMAX5B006462|SMAX5B017984|SMAX5B013614|SMAX5B000201|SMAX5B006605|SMAX5B019682|SMAX5B013…	http://www.genome.jp/kegg-bin/show_pathway?ko05016/K02256%09red/K00419%09red/K02138%09red/K02272%09red/K02273%09red/K02133%09red/K02271%09red/K02135%09red/K02136%09red/K03963%09red/K03948%09red/K02132%09red/K03968%09red/K05863%09red/K03945%09red/K04564%09red/K04565%09red/K02187%09red/K04645%09red/K11352%09red/K02265%09red/K02127%09red/K02267%09red/K02266%09red/K00416%09red/K00417%09red/K00411%09r…
Herpes simplex infection	KEGG PATHWAY	ko05168	30	189	1.46046e-06	3.31037e-05	SMAX5B016883|SMAX5B010405|SMAX5B021835|SMAX5B001229|SMAX5B000007|SMAX5B015882|SMAX5B009532|SMAX5B004110|SMAX5B011110|SMAX5B016823|SMAX5B016067|SMAX5B000200|SMAX5B002302|SMAX5B020432|SMAX5B012265|SMAX5B015625|SMAX5B015627|SMAX5B010559|SMAX5B011539|SMAX5B015755|SMAX5B001490|SMAX5B021048|SMAX5B003603|SMAX5B017694|SMAX5B011624|SMAX5B012773|SMAX5B008336|SMAX5B020813|SMAX5B008837|SMAX5B018281	http://www.genome.jp/kegg-bin/show_pathway?ko05168/K16194%09red/K16195%09red/K04734%09red/K03127%09red/K06751%09red/K06752%09red/K12881%09red/K05425%09red/K04447%09red/K06081%09red/K15412%09red/K02187%09red/K06269%09red/K03094%09red/K05654%09red/K11219%09red/K03237%09red/K06505%09red/K02633%09red/K12893%09red/K12892%09red/K12891%09red
Pathogenic Escherichia coli infection	KEGG PATHWAY	ko05130	18	88	9.70109e-06	0.000202977	SMAX5B006948|SMAX5B014225|SMAX5B016698|SMAX5B011420|SMAX5B022640|SMAX5B006524|SMAX5B018740|SMAX5B005345|SMAX5B005207|SMAX5B013233|SMAX5B022040|SMAX5B009464|SMAX5B015057|SMAX5B008653|SMAX5B002226|SMAX5B001262|SMAX5B018730|SMAX5B012767	http://www.genome.jp/kegg-bin/show_pathway?ko05130/K04513%09red/K11294%09red/K05692%09red/K07374%09red/K07375%09red/K05758%09red/K05754%09red/K05755%09red/K05756%09red/K05757%09red
Non-alcoholic fatty liver disease (NAFLD)	KEGG PATHWAY	ko04932	27	189	2.65055e-05	0.000514963	SMAX5B009450|SMAX5B011539|SMAX5B022290|SMAX5B004114|SMAX5B005835|SMAX5B018769|SMAX5B000200|SMAX5B007158|SMAX5B020201|SMAX5B011123|SMAX5B012150|SMAX5B007274|SMAX5B015626|SMAX5B011517|SMAX5B010821|SMAX5B006288|SMAX5B010623|SMAX5B016148|SMAX5B016086|SMAX5B003667|SMAX5B019930|SMAX5B013614|SMAX5B000201|SMAX5B006605|SMAX5B012795|SMAX5B008539|SMAX5B015062	http://www.genome.jp/kegg-bin/show_pathway?ko04932/K02256%09red/K02272%09red/K07199%09red/K08524%09red/K02273%09red/K02271%09red/K03963%09red/K03948%09red/K03968%09red/K03945%09red/K03237%09red/K02187%09red/K04374%09red/K09027%09red/K11352%09red/K02265%09red/K02267%09red/K02266%09red/K00416%09red/K00417%09red/K00411%09red/K03955%09red/K03957%09red/K00419%09red/K03934%09red
Allograft rejection	KEGG PATHWAY	ko05330	10	31	3.91482e-05	0.000709888	SMAX5B010405|SMAX5B001229|SMAX5B012265|SMAX5B015625|SMAX5B010559|SMAX5B015882|SMAX5B014545|SMAX5B012773|SMAX5B011110|SMAX5B020801	http://www.genome.jp/kegg-bin/show_pathway?ko05330/K06751%09red/K06752%09red/K05425%09red/K06856%09red/K03160%09red
Alzheimer's disease	KEGG PATHWAY	ko05010	28	217	9.50547e-05	0.00161593	SMAX5B010672|SMAX5B009450|SMAX5B008245|SMAX5B022290|SMAX5B004114|SMAX5B007405|SMAX5B005835|SMAX5B018769|SMAX5B007158|SMAX5B020201|SMAX5B011123|SMAX5B007274|SMAX5B015626|SMAX5B011539|SMAX5B010821|SMAX5B010623|SMAX5B016086|SMAX5B014915|SMAX5B003667|SMAX5B003918|SMAX5B003273|SMAX5B019930|SMAX5B013614|SMAX5B000201|SMAX5B006605|SMAX5B013949|SMAX5B012795|SMAX5B008539	http://www.genome.jp/kegg-bin/show_pathway?ko05010/K02256%09red/K02138%09red/K02272%09red/K02273%09red/K02133%09red/K02271%09red/K02135%09red/K02136%09red/K03963%09red/K03948%09red/K02132%09red/K03968%09red/K03945%09red/K02187%09red/K02183%09red/K11352%09red/K02265%09red/K02127%09red/K02267%09red/K02266%09red/K00416%09red/K00417%09red/K00411%09red/K03955%09red/K03957%09red/K00419%09red/K03934%09r…
Autoimmune thyroid disease	KEGG PATHWAY	ko05320	9	36	0.000476604	0.00762566	SMAX5B001229|SMAX5B012265|SMAX5B015625|SMAX5B010559|SMAX5B015882|SMAX5B014545|SMAX5B012773|SMAX5B011110|SMAX5B020801	http://www.genome.jp/kegg-bin/show_pathway?ko05320/K06751%09red/K06856%09red/K06752%09red/K03160%09red
Alcoholism	KEGG PATHWAY	ko05034	21	165	0.000804342	0.0121545	SMAX5B011517|SMAX5B015319|SMAX5B004273|SMAX5B006288|SMAX5B016349|SMAX5B016650|SMAX5B009532|SMAX5B000678|SMAX5B020165|SMAX5B004599|SMAX5B015318|SMAX5B012224|SMAX5B000239|SMAX5B008245|SMAX5B004848|SMAX5B003004|SMAX5B011298|SMAX5B020309|SMAX5B018721|SMAX5B015314|SMAX5B012246	http://www.genome.jp/kegg-bin/show_pathway?ko05034/K11254%09red/K11251%09red/K11252%09red/K11253%09red/K06269%09red/K04374%09red/K02183%09red
Graft-versus-host disease	KEGG PATHWAY	ko05332	7	25	0.0011583	0.0161706	SMAX5B001229|SMAX5B012265|SMAX5B015625|SMAX5B010559|SMAX5B015882|SMAX5B012773|SMAX5B011110	http://www.genome.jp/kegg-bin/show_pathway?ko05332/K06751%09red/K06752%09red
Lysosome	KEGG PATHWAY	ko04142	19	147	0.00118901	0.0161706	SMAX5B016830|SMAX5B019324|SMAX5B007239|SMAX5B020150|SMAX5B008960|SMAX5B013777|SMAX5B016979|SMAX5B022700|SMAX5B013458|SMAX5B000402|SMAX5B009185|SMAX5B020692|SMAX5B012664|SMAX5B019605|SMAX5B018963|SMAX5B009171|SMAX5B018903|SMAX5B015680|SMAX5B018277	http://www.genome.jp/kegg-bin/show_pathway?ko04142/K12394%09red/K12383%09red/K12390%09red/K01379%09red/K01365%09red/K12384%09red/K06501%09red/K12373%09red/K01052%09red/K01275%09red/K12387%09red/K12382%09red/K01074%09red/K01369%09red/K02155%09red/K13443%09red/K14410%09red/K04645%09red
Viral myocarditis	KEGG PATHWAY	ko05416	12	74	0.0017675	0.0228933	SMAX5B005581|SMAX5B001229|SMAX5B014545|SMAX5B012265|SMAX5B015625|SMAX5B010559|SMAX5B011539|SMAX5B015882|SMAX5B006524|SMAX5B012773|SMAX5B011110|SMAX5B020801	http://www.genome.jp/kegg-bin/show_pathway?ko05416/K06751%09red/K06856%09red/K06752%09red/K05692%09red/K04006%09red/K03160%09red/K02187%09red
Epstein-Barr virus infection	KEGG PATHWAY	ko05169	25	228	0.00187072	0.023129	SMAX5B016883|SMAX5B001229|SMAX5B012265|SMAX5B004794|SMAX5B015882|SMAX5B008336|SMAX5B016823|SMAX5B020432|SMAX5B014757|SMAX5B015625|SMAX5B020801|SMAX5B009662|SMAX5B017755|SMAX5B010188|SMAX5B017697|SMAX5B020183|SMAX5B004867|SMAX5B012773|SMAX5B011110|SMAX5B020813|SMAX5B014070|SMAX5B019272|SMAX5B014545|SMAX5B019866|SMAX5B012556	http://www.genome.jp/kegg-bin/show_pathway?ko05169/K06751%09red/K06856%09red/K16194%09red/K16195%09red/K04692%09red/K10881%09red/K06643%09red/K06492%09red/K03066%09red/K04734%09red/K03065%09red/K03160%09red/K03028%09red/K11219%09red/K03033%09red/K03031%09red/K03283%09red
Legionellosis	KEGG PATHWAY	ko05134	11	71	0.00369935	0.0437488	SMAX5B010405|SMAX5B002485|SMAX5B021600|SMAX5B004867|SMAX5B014757|SMAX5B004794|SMAX5B011539|SMAX5B021518|SMAX5B016765|SMAX5B008336|SMAX5B015920	http://www.genome.jp/kegg-bin/show_pathway?ko05134/K04734%09red/K07874%09red/K05425%09red/K03231%09red/K03233%09red/K02187%09red/K03283%09red
Type I diabetes mellitus	KEGG PATHWAY	ko04940	8	44	0.00548922	0.0622112	SMAX5B010405|SMAX5B001229|SMAX5B012265|SMAX5B015625|SMAX5B010559|SMAX5B015882|SMAX5B012773|SMAX5B011110	http://www.genome.jp/kegg-bin/show_pathway?ko04940/K06751%09red/K06752%09red/K05425%09red
Protein export	KEGG PATHWAY	ko03060	5	18	0.00609347	0.066297	SMAX5B001777|SMAX5B012084|SMAX5B021783|SMAX5B000366|SMAX5B004708	http://www.genome.jp/kegg-bin/show_pathway?ko03060/K03106%09red/K03105%09red/K03104%09red/K09481%09red/K07342%09red
Collecting duct acid secretion	KEGG PATHWAY	ko04966	6	29	0.00917649	0.0960002	SMAX5B001319|SMAX5B020150|SMAX5B012278|SMAX5B006865|SMAX5B020692|SMAX5B016078	http://www.genome.jp/kegg-bin/show_pathway?ko04966/K02155%09red/K18245%09red/K02152%09red/K02151%09red/K06573%09red
mRNA surveillance pathway	KEGG PATHWAY	ko03015	11	85	0.0120247	0.121138	SMAX5B013946|SMAX5B010761|SMAX5B021334|SMAX5B003489|SMAX5B004696|SMAX5B002365|SMAX5B009370|SMAX5B014712|SMAX5B009532|SMAX5B015931|SMAX5B021048	http://www.genome.jp/kegg-bin/show_pathway?ko03015/K06269%09red/K04382%09red/K12881%09red/K14328%09red/K00565%09red/K12876%09red/K13114%09red/K14294%09red/K15544%09red/K14403%09red/K13126%09red
Measles	KEGG PATHWAY	ko05162	16	148	0.0128542	0.121701	SMAX5B016823|SMAX5B016883|SMAX5B000200|SMAX5B010405|SMAX5B003603|SMAX5B004867|SMAX5B020432|SMAX5B014757|SMAX5B014070|SMAX5B004794|SMAX5B005708|SMAX5B018389|SMAX5B008870|SMAX5B008336|SMAX5B020813|SMAX5B020801	http://www.genome.jp/kegg-bin/show_pathway?ko05162/K06856%09red/K16194%09red/K16195%09red/K04692%09red/K04722%09red/K04734%09red/K07899%09red/K05425%09red/K04447%09red/K14753%09red/K11219%09red/K03237%09red/K03283%09red
Viral carcinogenesis	KEGG PATHWAY	ko05203	23	242	0.0129755	0.121701	SMAX5B016883|SMAX5B001229|SMAX5B004599|SMAX5B015318|SMAX5B015319|SMAX5B015882|SMAX5B008336|SMAX5B016823|SMAX5B011539|SMAX5B012265|SMAX5B015625|SMAX5B011517|SMAX5B006288|SMAX5B011298|SMAX5B002226|SMAX5B015298|SMAX5B012773|SMAX5B011110|SMAX5B014070|SMAX5B019272|SMAX5B016349|SMAX5B002949|SMAX5B018750	http://www.genome.jp/kegg-bin/show_pathway?ko05203/K06751%09red/K11254%09red/K16195%09red/K04692%09red/K11252%09red/K05060%09red/K06643%09red/K04734%09red/K11594%09red/K02187%09red/K15306%09red/K04374%09red/K04513%09red
Transcriptional misregulation in cancer	KEGG PATHWAY	ko05202	19	197	0.0198691	0.180146	SMAX5B019272|SMAX5B001524|SMAX5B016518|SMAX5B012150|SMAX5B000678|SMAX5B020165|SMAX5B012334|SMAX5B004118|SMAX5B012224|SMAX5B002061|SMAX5B010029|SMAX5B020309|SMAX5B003004|SMAX5B007408|SMAX5B015009|SMAX5B013347|SMAX5B014545|SMAX5B020801|SMAX5B000348	http://www.genome.jp/kegg-bin/show_pathway?ko05202/K06856%09red/K15604%09red/K06498%09red/K01403%09red/K06643%09red/K11253%09red/K10048%09red/K04453%09red/K08524%09red/K03160%09red/K10053%09red/K15626%09red/K13209%09red/K15612%09red/K15617%09red
Cardiac muscle contraction	KEGG PATHWAY	ko04260	12	106	0.0215575	0.18915	SMAX5B005835|SMAX5B018769|SMAX5B003667|SMAX5B007158|SMAX5B020201|SMAX5B011123|SMAX5B015626|SMAX5B012795|SMAX5B010821|SMAX5B008539|SMAX5B022290|SMAX5B004114	http://www.genome.jp/kegg-bin/show_pathway?ko04260/K00416%09red/K00417%09red/K00411%09red/K00419%09red/K02256%09red/K02272%09red/K02273%09red/K02271%09red/K02265%09red/K02267%09red/K02266%09red
Ubiquitin mediated proteolysis	KEGG PATHWAY	ko04120	15	146	0.0228591	0.194302	SMAX5B006886|SMAX5B001033|SMAX5B019272|SMAX5B009442|SMAX5B008979|SMAX5B022008|SMAX5B005752|SMAX5B020848|SMAX5B015167|SMAX5B009543|SMAX5B017798|SMAX5B004110|SMAX5B013498|SMAX5B013277|SMAX5B009985	http://www.genome.jp/kegg-bin/show_pathway?ko04120/K10609%09red/K10582%09red/K04694%09red/K06689%09red/K10579%09red/K10576%09red/K03094%09red/K10615%09red/K10575%09red/K04555%09red/K06643%09red/K03354%09red/K10577%09red/K12456%09red/K03359%09red
Plant-pathogen interaction	KEGG PATHWAY	ko04626	3	10	0.0280137	0.2309	SMAX5B000178|SMAX5B008245|SMAX5B009951	http://www.genome.jp/kegg-bin/show_pathway?ko04626/K04079%09red/K09487%09red/K02183%09red
Apoptosis - fly	KEGG PATHWAY	ko04214	9	75	0.0322964	0.258371	SMAX5B000450|SMAX5B006076|SMAX5B015355|SMAX5B002257|SMAX5B011517|SMAX5B006288|SMAX5B017010|SMAX5B008948|SMAX5B004926	http://www.genome.jp/kegg-bin/show_pathway?ko04214/K08669%09red/K01527%09red/K03386%09red/K03262%09red/K09428%09red/K04374%09red/K05770%09red
Influenza A	KEGG PATHWAY	ko05164	18	198	0.0366498	0.284822	SMAX5B016823|SMAX5B016883|SMAX5B000200|SMAX5B003603|SMAX5B010405|SMAX5B004867|SMAX5B019816|SMAX5B020432|SMAX5B014757|SMAX5B017776|SMAX5B004794|SMAX5B010559|SMAX5B020971|SMAX5B005708|SMAX5B006524|SMAX5B009696|SMAX5B020813|SMAX5B008336	http://www.genome.jp/kegg-bin/show_pathway?ko05164/K16194%09red/K06752%09red/K04722%09red/K15047%09red/K05692%09red/K16195%09red/K09507%09red/K04734%09red/K10652%09red/K05425%09red/K04447%09red/K11219%09red/K03237%09red/K03283%09red
Glutathione metabolism	KEGG PATHWAY	ko00480	7	56	0.0469811	0.354968	SMAX5B016382|SMAX5B005904|SMAX5B003474|SMAX5B018022|SMAX5B002217|SMAX5B022336|SMAX5B022510	http://www.genome.jp/kegg-bin/show_pathway?ko00480/K00036%09red/K05361%09red/K00432%09red/K00799%09red
Salmonella infection	KEGG PATHWAY	ko05132	10	97	0.0553684	0.407033	SMAX5B014225|SMAX5B011420|SMAX5B008010|SMAX5B019995|SMAX5B001262|SMAX5B002263|SMAX5B022040|SMAX5B006524|SMAX5B015057|SMAX5B014343	http://www.genome.jp/kegg-bin/show_pathway?ko05132/K05692%09red/K05758%09red/K05759%09red/K10413%09red/K05756%09red/K05754%09red/K05755%09red/K07897%09red/K05757%09red
Porphyrin and chlorophyll metabolism	KEGG PATHWAY	ko00860	5	36	0.0627064	0.448846	SMAX5B019970|SMAX5B014634|SMAX5B005205|SMAX5B017409|SMAX5B022399	http://www.genome.jp/kegg-bin/show_pathway?ko00860/K01719%09red/K05901%09red/K00643%09red/K00228%09red
Asthma	KEGG PATHWAY	ko05310	3	15	0.0658426	0.45921	SMAX5B010559|SMAX5B020801|SMAX5B014545	http://www.genome.jp/kegg-bin/show_pathway?ko05310/K06856%09red/K03160%09red/K06752%09red
Tuberculosis	KEGG PATHWAY	ko05152	16	190	0.0777396	0.506966	SMAX5B010405|SMAX5B003603|SMAX5B001524|SMAX5B020150|SMAX5B008837|SMAX5B020801|SMAX5B010559|SMAX5B011539|SMAX5B002263|SMAX5B004723|SMAX5B009185|SMAX5B020692|SMAX5B013347|SMAX5B014343|SMAX5B002226|SMAX5B008245	http://www.genome.jp/kegg-bin/show_pathway?ko05152/K06856%09red/K06752%09red/K04513%09red/K06498%09red/K01379%09red/K06505%09red/K10049%09red/K10048%09red/K05425%09red/K04447%09red/K02155%09red/K02187%09red/K07897%09red/K02183%09red
Apoptosis	KEGG PATHWAY	ko04210	17	205	0.0782474	0.506966	SMAX5B011517|SMAX5B019324|SMAX5B005284|SMAX5B008653|SMAX5B002979|SMAX5B000450|SMAX5B006524|SMAX5B006948|SMAX5B011539|SMAX5B005708|SMAX5B009185|SMAX5B006288|SMAX5B009464|SMAX5B000200|SMAX5B008336|SMAX5B006497|SMAX5B013458	http://www.genome.jp/kegg-bin/show_pathway?ko04210/K08669%09red/K01379%09red/K01365%09red/K02539%09red/K05692%09red/K07374%09red/K04402%09red/K04734%09red/K04722%09red/K01275%09red/K06114%09red/K02187%09red/K04374%09red/K03237%09red
Circadian rhythm	KEGG PATHWAY	ko04710	6	51	0.0782815	0.506966	SMAX5B000962|SMAX5B017107|SMAX5B015062|SMAX5B010581|SMAX5B004110|SMAX5B001490	http://www.genome.jp/kegg-bin/show_pathway?ko04710/K07199%09red/K03094%09red/K02295%09red/K02633%09red
Longevity regulating pathway - worm	KEGG PATHWAY	ko04212	9	91	0.0806352	0.510064	SMAX5B018877|SMAX5B005118|SMAX5B019682|SMAX5B011902|SMAX5B011517|SMAX5B006288|SMAX5B014923|SMAX5B001494|SMAX5B018202	http://www.genome.jp/kegg-bin/show_pathway?ko04212/K03781%09red/K05638%09red/K19770%09red/K04564%09red/K08341%09red/K04374%09red
Hematopoietic cell lineage	KEGG PATHWAY	ko04640	8	79	0.0872714	0.539496	SMAX5B005581|SMAX5B010434|SMAX5B014467|SMAX5B020801|SMAX5B006673|SMAX5B013347|SMAX5B005779|SMAX5B006278	http://www.genome.jp/kegg-bin/show_pathway?ko04640/K06856%09red/K06460%09red/K06498%09red/K05079%09red/K04006%09red/K06503%09red/K06263%09red/K06262%09red
Shigellosis	KEGG PATHWAY	ko05131	8	80	0.0918237	0.555023	SMAX5B014225|SMAX5B022040|SMAX5B008010|SMAX5B001262|SMAX5B011420|SMAX5B006524|SMAX5B015057|SMAX5B008336	http://www.genome.jp/kegg-bin/show_pathway?ko05131/K05692%09red/K04734%09red/K05758%09red/K05759%09red/K05754%09red/K05755%09red/K05756%09red/K05757%09red
Vibrio cholerae infection	KEGG PATHWAY	ko05110	7	67	0.094119	0.55653	SMAX5B001777|SMAX5B012084|SMAX5B012278|SMAX5B020150|SMAX5B006865|SMAX5B006524|SMAX5B020692	http://www.genome.jp/kegg-bin/show_pathway?ko05110/K09481%09red/K05692%09red/K07342%09red/K02155%09red/K02152%09red/K02151%09red
