# Supplementary material for: Blood Transcriptomics of Turbot Scophthalmus maximus: A Tool for Health Monitoring and Disease Studies
Source: Animals (Basel). 2021 Apr 30;11(5):1296. doi: 10.3390/ani11051296 (PMC8147184; doi:10.3390/ani11051296)
Supplement: Supplementary file 1 [file animals-11-01296-s001.zip › Table S2_Blood expression in turbot enteromyxosis.xlsx]

## Sheet: DEGs_Moderate infection
target_id	ensembl_name	annot	annot_ensembl	gene_name	fc	pval	qval	test_stat	rss	degrees_free	mean_obs	var_obs	tech_var	sigma_sq	smooth_sigma_sq	final_sigma_sq
SMAX5B006084	ENSSMAG00000019476	PREDICTED: CCAAT/enhancer-binding protein delta			1.53949	5.57502e-05	0.013781	16.2418	11.1097	1	6.92197	0.740649	0.00144986	0.739199	0.0170623	0.739199
SMAX5B002180	ENSSMAG00000020806	PREDICTED: peptidyl-prolyl cis-trans isomerase FKBP5-like	FKBP prolyl isomerase 5 [Source:ZFIN;Acc:ZDB-GENE-030616-630]	fkbp5	1.10039	2.23364e-05	0.00794414	17.9789	5.36553	1	9.72955	0.357702	7.04664e-05	0.357632	0.0217359	0.357632
SMAX5B018279	ENSSMAG00000005204	PREDICTED: cyclic nucleotide-gated cation channel alpha-4-like	cyclic nucleotide gated channel subunit alpha 4 [Source:ZFIN;Acc:ZDB-GENE-070912-292]	cnga4	1.02736	0.000202898	0.0278432	13.8041	5.4524	1	4.51918	0.363493	0.0149437	0.348549	0.0669826	0.348549
SMAX5B018011	ENSSMAG00000020652	PREDICTED: otoraplin	otoraplin [Source:HGNC Symbol;Acc:HGNC:8517]	OTOR	0.969326	0.000862976	0.0696513	11.1006	5.59776	1	4.19165	0.373184	0.0187165	0.354467	0.0777975	0.354467
SMAX5B005293	ENSSMAG00000017928	PREDICTED: GSK-3-binding protein-like	glycogen synthase kinase binding protein [Source:ZFIN;Acc:ZDB-GENE-990714-7]	gbp	0.777095	4.77407e-05	0.0131069	16.5358	2.80205	1	6.33247	0.186803	0.00179189	0.185011	0.0216544	0.185011
SMAX5B002632	ENSSMAG00000009403	PREDICTED: UDP-GlcNAc:betaGal beta-1-3-N-acetylglucosaminyltransferase 7-like	UDP-GlcNAc:betaGal beta-1,3-N-acetylglucosaminyltransferase 7, like [Source:ZFIN;Acc:ZDB-GENE-040718-143]	b3gnt7l	0.634277	0.00133956	0.0923472	10.2872	2.52284	1	4.10933	0.168189	0.0180085	0.150181	0.0807114	0.150181
SMAX5B005818	ENSSMAG00000005861	PREDICTED: thyrotroph embryonic factor	TEF transcription factor, PAR bZIP family member b [Source:ZFIN;Acc:ZDB-GENE-050522-224]	tefb	0.632999	9.85728e-05	0.0188118	15.1638	1.95492	1	7.92925	0.130328	0.000367604	0.12996	0.0159809	0.12996
SMAX5B022422	ENSSMAG00000010645	PREDICTED: RNA polymerase II elongation factor ELL	elongation factor RNA polymerase II [Source:ZFIN;Acc:ZDB-GENE-030131-3946]	ell	0.616916	0.000816287	0.0683105	11.2038	2.25311	1	7.9561	0.150207	0.000393865	0.149813	0.0160166	0.149813
SMAX5B018203	ENSSMAG00000005220	PREDICTED: FTS and Hook-interacting protein	family with sequence similarity 160 member A2 [Source:NCBI gene;Acc:100001896]	fam160a2	0.605034	0.000224919	0.0290889	13.6105	1.90782	1	6.38148	0.127188	0.00187069	0.125317	0.0210816	0.125317
SMAX5B012790	ENSSMAG00000009531	PREDICTED: MOB kinase activator 2-like	MOB kinase activator 2a [Source:ZFIN;Acc:ZDB-GENE-040718-56]	mob2a	0.579592	1.77382e-06	0.00240278	22.8257	1.32354	1	7.39722	0.0882358	0.000631259	0.0876046	0.0157641	0.0876046
SMAX5B001490	ENSSMAG00000008060	Period 1	period circadian clock 1b [Source:ZFIN;Acc:ZDB-GENE-040419-1]	per1b	0.556428	6.44498e-05	0.014832	15.9672	1.46562	1	9.67303	0.0977077	6.36853e-05	0.0976441	0.0214263	0.0976441
SMAX5B001472	ENSSMAG00000008051	PREDICTED: RELT-like protein 1	RELT like 1 [Source:ZFIN;Acc:ZDB-GENE-161213-2]	rell1	0.517788	0.00150614	0.0977991	10.0711	1.68071	1	4.69629	0.112047	0.00970991	0.102337	0.0615195	0.102337
SMAX5B011532	ENSSMAG00000003555	PREDICTED: F-box/WD repeat-containing protein 7-like	F-box and WD repeat domain containing 7 [Source:ZFIN;Acc:ZDB-GENE-090313-79]	fbxw7	0.495407	0.000867916	0.0696513	11.0901	1.46312	1	7.21924	0.0975416	0.000760115	0.0967815	0.0160408	0.0967815
SMAX5B016041	ENSSMAG00000012803	PREDICTED: hepatic leukemia factor-like	HLF transcription factor, PAR bZIP family member a [Source:ZFIN;Acc:ZDB-GENE-061013-159]	hlfa	0.492068	0.00146303	0.0953954	10.1246	1.5379	1	6.82067	0.102526	0.00112698	0.1014	0.0175759	0.1014
SMAX5B005869	ENSSMAG00000006020	PREDICTED: abhydrolase domain-containing protein 8-like	abhydrolase domain containing 8a [Source:ZFIN;Acc:ZDB-GENE-080204-70]	abhd8a	0.444728	0.000643092	0.0583346	11.6469	1.14058	1	6.95411	0.0760384	0.000936736	0.0751016	0.0169175	0.0751016
SMAX5B018144	ENSSMAG00000014016	PREDICTED: nuclear receptor subfamily 1 group D member 2-like	nuclear receptor subfamily 1, group D, member 2a [Source:ZFIN;Acc:ZDB-GENE-040504-1]	nr1d2a	0.432512	1.82314e-06	0.00240278	22.773	0.662837	1	9.43999	0.0441892	8.5215e-05	0.0441039	0.0202574	0.0441039
SMAX5B022282	ENSSMAG00000020917	PREDICTED: MAP kinase-interacting serine/threonine-protein kinase 2-like	MAPK interacting serine/threonine kinase 2b [Source:ZFIN;Acc:ZDB-GENE-030829-2]	mknk2b	0.429079	0.000112187	0.0206543	14.9197	0.906983	1	9.47683	0.0604655	7.69778e-05	0.0603886	0.0204311	0.0603886
SMAX5B015827	ENSSMAG00000002523	PREDICTED: circadian-associated transcriptional repressor-like	circadian associated repressor of transcription a [Source:ZFIN;Acc:ZDB-GENE-030131-7016]	ciarta	0.400287	0.00112838	0.0825139	10.6041	0.985207	1	6.04854	0.0656805	0.00241207	0.0632684	0.0256106	0.0632684
SMAX5B019218	ENSSMAG00000008823	PREDICTED: dihydropteridine reductase	quinoid dihydropteridine reductase a [Source:ZFIN;Acc:ZDB-GENE-070705-197]	qdpra	0.366534	0.000835086	0.0684202	11.1616	0.797403	1	6.78611	0.0531602	0.00118199	0.0519782	0.0177715	0.0519782
SMAX5B021301	ENSSMAG00000020833	Thioredoxin-interacting protein	thioredoxin interacting protein a [Source:ZFIN;Acc:ZDB-GENE-030804-10]	txnipa	0.358207	0.00136402	0.0928067	10.2538	0.676913	1	11.4026	0.0451275	1.15564e-05	0.0451159	0.0373921	0.0451159
SMAX5B002351	ENSSMAG00000020814	PREDICTED: ras and EF-hand domain-containing protein -like			0.356689	0.000732487	0.0640374	11.4049	0.744152	1	8.33285	0.0496101	0.000252892	0.0493572	0.016653	0.0493572
SMAX5B008160	ENSSMAG00000011606	PREDICTED: sorting nexin-17	sorting nexin 17 [Source:NCBI gene;Acc:568263]	snx17	0.351614	8.4064e-05	0.0175402	15.4646	0.588275	1	8.88857	0.0392183	0.000133611	0.0390847	0.0181019	0.0390847
SMAX5B017994	ENSSMAG00000020653	PREDICTED: GTP-binding protein 2			0.336474	0.000101519	0.0191407	15.1082	0.546922	1	8.46414	0.0364614	0.000199115	0.0362623	0.0169374	0.0362623
SMAX5B004934	ENSSMAG00000016678	PREDICTED: transcription factor jun-B-like	peroxiredoxin 2 [Source:ZFIN;Acc:ZDB-GENE-030326-2]	prdx2	0.335736	0.000126253	0.0213576	14.6969	0.560159	1	7.49591	0.0373439	0.000592764	0.0367512	0.0157027	0.0367512
SMAX5B011667	ENSSMAG00000001005	PREDICTED: intermediate conductance calcium-activated potassium channel protein 4-like	si:dkey-79d12.5 [Source:ZFIN;Acc:ZDB-GENE-131127-429]	si:dkey-79d12.5	0.334982	0.00052758	0.0506342	12.0156	0.633794	1	9.03519	0.042253	0.00013489	0.0421181	0.0185987	0.0421181
SMAX5B011747	ENSSMAG00000000948	PREDICTED: zinc finger protein 44-like	potassium intermediate/small conductance calcium-activated channel, subfamily N, member 4 [Source:ZFIN;Acc:ZDB-GENE-131127-192]	kcnn4	0.318629	0.000353327	0.0390015	12.7641	0.551187	1	8.31719	0.0367458	0.000237462	0.0365083	0.0166213	0.0365083
SMAX5B022529	ENSSMAG00000008843	Si:ch211-81i17.1	TLE family member 2, transcriptional corepressor a [Source:ZFIN;Acc:ZDB-GENE-030131-2826]	tle2a	0.312657	0.000372319	0.0404612	12.6662	0.521615	1	6.75034	0.0347743	0.00125382	0.0335205	0.0179853	0.0335205
SMAX5B011834	ENSSMAG00000012878	PREDICTED: hepatic leukemia factor-like	D site albumin promoter binding protein b [Source:ZFIN;Acc:ZDB-GENE-100922-6]	dbpb	0.282082	0.00140498	0.0935644	10.1992	0.502779	1	8.56108	0.0335186	0.000214469	0.0333041	0.0171695	0.0333041
SMAX5B020747	ENSSMAG00000011143	Small G protein signaling modulator 3	GTP binding protein 1 [Source:ZFIN;Acc:ZDB-GENE-030909-12]	gtpbp1	0.277211	0.00121625	0.0869088	10.4655	0.472379	1	6.87343	0.0314919	0.00134242	0.0301495	0.0172974	0.0301495
SMAX5B018844	ENSSMAG00000000111	PREDICTED: small acidic protein	chromosome 11 open reading frame 58 [Source:HGNC Symbol;Acc:HGNC:16990]	zgc:56106	0.271596	0.00082076	0.0683196	11.1937	0.43289	1	7.37302	0.0288593	0.000677816	0.0281815	0.0157885	0.0281815
SMAX5B019953	ENSSMAG00000020551	N-ethylmaleimide sensitive fusion protein attachment protein alpha	N-ethylmaleimide-sensitive factor attachment protein, alpha b [Source:ZFIN;Acc:ZDB-GENE-030131-5290]	napab	0.255488	0.000428952	0.0438737	12.4017	0.271686	1	7.63378	0.0181124	0.000472551	0.0176399	0.0157076	0.0176399
SMAX5B017849	ENSSMAG00000011562	PREDICTED: bcl-2-like protein 13	BCL2 like 13 [Source:ZFIN;Acc:ZDB-GENE-050419-215]	bcl2l13	0.243945	0.000767477	0.0656105	11.3183	0.266129	1	7.60677	0.0177419	0.000488512	0.0172534	0.0156991	0.0172534
SMAX5B001451	ENSSMAG00000009807	Coronin	coronin, actin binding protein, 1B [Source:ZFIN;Acc:ZDB-GENE-040123-3]	coro1b	-0.256878	0.000413274	0.0427753	12.4712	0.255298	1	7.48675	0.0170199	0.000585425	0.0164345	0.0157059	0.0164345
SMAX5B015258	ENSSMAG00000002936	PREDICTED: zinc finger protein 513-like	epoxide hydrolase 2, cytoplasmic [Source:ZFIN;Acc:ZDB-GENE-041212-70]	ephx2	-0.28321	0.00021687	0.0285193	13.679	0.383093	1	7.68437	0.0255395	0.000455175	0.0250843	0.0157323	0.0250843
SMAX5B000201	ENSSMAG00000001946	PREDICTED: NADH dehydrogenase	ribosomal oxygenase 1 [Source:NCBI gene;Acc:560815]	riox1	-0.289445	0.000891269	0.0704418	11.0408	0.500973	1	7.10467	0.0333982	0.000817423	0.0325807	0.016351	0.0325807
SMAX5B008292	ENSSMAG00000004954	Peptidyl-prolyl cis-trans isomerase	FKBP prolyl isomerase 1B [Source:ZFIN;Acc:ZDB-GENE-040426-1785]	fkbp1b	-0.309506	7.75177e-05	0.0167043	15.6179	0.414582	1	7.25188	0.0276388	0.00072417	0.0269146	0.0159723	0.0269146
SMAX5B016674	ENSSMAG00000003983	PREDICTED: leucine-rich repeat and calponin -likey domain-containing protein 4	leucine-rich repeats and calponin homology (CH) domain containing 4 [Source:ZFIN;Acc:ZDB-GENE-060503-749]	lrch4	-0.31854	0.00103035	0.0775193	10.7722	0.617126	1	6.43869	0.0411418	0.00152746	0.0396143	0.0204614	0.0396143
SMAX5B022382	ENSSMAG00000011141	PREDICTED: cytochrome b-c1 complex subunit 10-like	transcription factor 3b [Source:ZFIN;Acc:ZDB-GENE-051113-64]	tcf3b	-0.336425	0.000672969	0.0598369	11.5625	0.589196	1	6.04547	0.0392797	0.00251153	0.0367682	0.0256583	0.0367682
SMAX5B001324	ENSSMAG00000011751	PREDICTED: ankyrin repeat domain-containing protein 27			-0.345614	0.000268884	0.0326184	13.2756	0.623711	1	6.50147	0.0415807	0.00159	0.0399907	0.0198437	0.0399907
SMAX5B001910	ENSSMAG00000008177	Glutaryl-Coenzyme A dehydrogenase	glutaryl-CoA dehydrogenase a [Source:ZFIN;Acc:ZDB-GENE-040426-1855]	gcdha	-0.34611	0.00139807	0.0935644	10.2083	0.756449	1	6.22544	0.0504299	0.00208372	0.0483462	0.023028	0.0483462
SMAX5B008659	ENSSMAG00000018945				-0.351581	0.000503998	0.0496042	12.1008	0.631051	1	6.01301	0.04207	0.00276236	0.0393077	0.0261663	0.0393077
SMAX5B009431	ENSSMAG00000012393	PREDICTED: tyrosine-protein kinase BTK-like	Bruton agammaglobulinemia tyrosine kinase [Source:ZFIN;Acc:ZDB-GENE-070531-1]	btk	-0.371618	0.000232884	0.0298722	13.5452	0.721909	1	7.36224	0.0481273	0.000637845	0.0474894	0.0158006	0.0474894
SMAX5B008388	ENSSMAG00000018954	PREDICTED: flotillin-2-like	info solute carrier family 35 member F2, like [Source:ZFIN;Acc:ZDB-GENE-130530-1004]	slc35f2l	-0.376156	0.000147025	0.0225569	14.4099	0.696379	1	6.34084	0.0464253	0.00182173	0.0446035	0.021554	0.0446035
SMAX5B016078	ENSSMAG00000012131	Solute carrier family 4 member a1 anion exchanger	solute carrier family 4 member 1a (Diego blood group) [Source:ZFIN;Acc:ZDB-GENE-010525-1]	slc4a1a	-0.413027	0.000533324	0.0506342	11.9954	0.9646	1	10.6229	0.0643067	2.62056e-05	0.0642805	0.0282733	0.0642805
SMAX5B007847	ENSSMAG00000001138	phosphatidylinositol-3-4-5-trisphosphate 5-phosphatase 1-like	inositol polyphosphate-5-phosphatase D [Source:ZFIN;Acc:ZDB-GENE-100922-30]	inpp5d	-0.414596	0.00131763	0.0912374	10.3177	1.07732	1	7.18011	0.0718216	0.000872899	0.0709487	0.0161345	0.0709487
SMAX5B008252	ENSSMAG00000002672	PREDICTED: protein FAM177A1-like			-0.419606	0.00120172	0.0862649	10.4877	1.07984	1	5.45675	0.0719894	0.00447234	0.067517	0.0386192	0.067517
SMAX5B014573	ENSSMAG00000018092	PREDICTED: phosphatidylinositol 4-5-bisphosphate 3-kinase catalytic subunit delta			-0.435575	0.000533877	0.0506342	11.9935	1.07291	1	6.39311	0.0715273	0.00164379	0.0698835	0.0209512	0.0698835
SMAX5B012063	ENSSMAG00000008613	PREDICTED: C-X-C chemokine receptor type 3-like	C-X-C motif chemokine receptor 3 [Source:HGNC Symbol;Acc:HGNC:4540]	CXCR3	-0.443467	0.00144853	0.0952438	10.143	1.24751	1	6.40534	0.0831674	0.00158106	0.0815863	0.0208165	0.0815863
SMAX5B016737	ENSSMAG00000002919	PREDICTED: ankyrin repeat and sterile alpha motif domain-containing protein 1B	ankyrin repeat and sterile alpha motif domain containing 1B [Source:NCBI gene;Acc:565408]	anks1b	-0.444948	0.00107445	0.0796874	10.6947	1.02211	1	5.09993	0.0681408	0.00681889	0.0613219	0.0496493	0.0613219
SMAX5B010016	ENSSMAG00000009497	PREDICTED: receptor-type tyrosine-protein phosphatase eta-like			-0.446421	0.000878897	0.0698165	11.0667	1.1898	1	6.93474	0.0793198	0.00102312	0.0782967	0.0170037	0.0782967
SMAX5B008363	ENSSMAG00000003285	PREDICTED: protein FAM49B-like	general transcription factor IIA, 2 [Source:ZFIN;Acc:ZDB-GENE-050522-513]	gtf2a2	-0.457693	0.000995649	0.0762536	10.8356	1.26892	1	7.06617	0.0845944	0.000921422	0.083673	0.0164786	0.083673
SMAX5B003583	ENSSMAG00000004320	PREDICTED: retroviral integration site protein Fli-1 -like	Fli-1 proto-oncogene, ETS transcription factor b [Source:ZFIN;Acc:ZDB-GENE-031114-3]	fli1b	-0.477686	0.00123692	0.0879841	10.4344	1.41892	1	6.6022	0.0945947	0.00134379	0.0932509	0.0189978	0.0932509
SMAX5B002457	ENSSMAG00000019639	PREDICTED: myb-like protein X-like	TBC1 domain family, member 10C [Source:ZFIN;Acc:ZDB-GENE-130125-1]	tbc1d10c	-0.482928	0.00082926	0.0684202	11.1746	1.38315	1	5.50335	0.0922101	0.00491696	0.0872932	0.0372588	0.0872932
SMAX5B015224	ENSSMAG00000017460	PREDICTED: rap guanine nucleotide exchange factor 1			-0.484726	0.000351368	0.0390015	12.7745	1.27495	1	6.49737	0.0849966	0.00151398	0.0834827	0.0198819	0.0834827
SMAX5B000006	ENSSMAG00000007683	Serine/threonine-protein kinase D	protein kinase D3 [Source:HGNC Symbol;Acc:HGNC:9408]	PRKD3	-0.497694	0.000480243	0.0481751	12.1909	1.35937	1	5.23447	0.0906249	0.0060426	0.0845823	0.045491	0.0845823
SMAX5B014938	ENSSMAG00000018034	PREDICTED: CMRF35-like molecule 8			-0.506124	0.000741317	0.0642793	11.3827	1.50027	1	6.0421	0.100018	0.00256139	0.0974567	0.0257106	0.0974567
SMAX5B004978	ENSSMAG00000007591	PREDICTED: mitogen-activated protein kinase kinase kinase kinase 2	mitogen-activated protein kinase kinase kinase kinase 2 [Source:ZFIN;Acc:ZDB-GENE-030616-163]	map4k2	-0.5095	3.39696e-05	0.0103934	17.1817	1.17902	1	6.20878	0.0786015	0.00212767	0.0764739	0.0232559	0.0764739
SMAX5B015532	ENSSMAG00000018570	PREDICTED: fatty acid-binding protein liver-like	fatty acid binding protein 10b, liver basic [Source:ZFIN;Acc:ZDB-GENE-100217-2]	fabp10b	-0.515212	0.00077983	0.0656105	11.2886	1.55031	1	5.02798	0.103354	0.00729844	0.0960557	0.051752	0.0960557
SMAX5B009160	ENSSMAG00000010017	T cell receptor alpha chain			-0.517332	0.000905137	0.0711783	11.0122	1.60322	1	5.45284	0.106881	0.00444831	0.102433	0.0387352	0.102433
SMAX5B012595	ENSSMAG00000000428	PREDICTED: transcription factor 12	transcription factor 12 [Source:ZFIN;Acc:ZDB-GENE-040516-11]	tcf12	-0.532836	5.23356e-06	0.004095	20.7499	1.15323	1	6.13084	0.0768819	0.00202843	0.0748535	0.0243669	0.0748535
SMAX5B012918	ENSSMAG00000012625	PREDICTED: transmembrane 4 L6 family member 5	anoctamin 5a [Source:ZFIN;Acc:ZDB-GENE-091013-2]	ano5a	-0.543354	0.00155092	0.0994688	10.0171	1.88941	1	5.13022	0.125961	0.00762891	0.118332	0.0487325	0.118332
SMAX5B014736	ENSSMAG00000009438	PREDICTED: dedicator of cytokinesis protein 3-like			-0.554642	0.000774665	0.0656105	11.301	1.26204	1	4.36947	0.0841361	0.0133375	0.0707986	0.0717908	0.0717908
SMAX5B012974	ENSSMAG00000021139	PREDICTED: beta-1-3-N-acetylglucosaminyltransferase manic fringe-like	MFNG O-fucosylpeptide 3-beta-N-acetylglucosaminyltransferase [Source:NCBI gene;Acc:493633]	mfng	-0.565802	0.000528403	0.0506342	12.0127	1.80844	1	6.30019	0.120563	0.00221939	0.118344	0.0220516	0.118344
SMAX5B010952	ENSSMAG00000011482	PREDICTED: pleckstrin -likey domain-containing family A member 2	si:ch211-204d2.4 [Source:ZFIN;Acc:ZDB-GENE-081105-163]	si:ch211-204d2.4	-0.567435	4.89591e-05	0.0132097	16.488	1.49648	1	6.27936	0.0997652	0.00208818	0.097677	0.0223159	0.097677
SMAX5B018901	ENSSMAG00000003714	PREDICTED: disintegrin and metalloproteinase domain-containing protein 19-like	ADAM metallopeptidase domain 19a [Source:ZFIN;Acc:ZDB-GENE-070813-1]	adam19a	-0.57592	0.000661418	0.0591459	11.5946	1.73189	1	4.42253	0.11546	0.0138128	0.101647	0.0700639	0.101647
SMAX5B018345	ENSSMAG00000010513	PREDICTED: UPF0524 protein C3orf70 -like	zgc:162707 [Source:NCBI gene;Acc:100002095]	zgc:162707	-0.58418	0.000266494	0.032581	13.2923	1.8053	1	5.23476	0.120353	0.00552199	0.114831	0.0454821	0.114831
SMAX5B008509	ENSSMAG00000014259	PREDICTED: B-cell linker protein			-0.584556	3.42742e-05	0.0103934	17.1647	1.55283	1	7.09663	0.103522	0.000946036	0.102576	0.0163767	0.102576
SMAX5B015911	ENSSMAG00000010521	F-box and leucine-rich repeat protein 2	F-box and leucine-rich repeat protein 2 [Source:ZFIN;Acc:ZDB-GENE-030925-12]	fbxl2	-0.591215	0.000396791	0.0422407	12.5472	1.89189	1	4.75759	0.126126	0.00951875	0.116607	0.0596746	0.116607
SMAX5B009036	ENSSMAG00000010923	Solute carrier family 4 sodium borate transporter member 11B	olfactomedin 1b [Source:ZFIN;Acc:ZDB-GENE-040801-228]	olfm1b	-0.591983	0.000459297	0.0466723	12.2741	1.89107	1	4.60027	0.126071	0.0107199	0.115351	0.0644547	0.115351
SMAX5B018912	ENSSMAG00000004676	PREDICTED: ribonuclease T2-like	ribonuclease T2, like [Source:ZFIN;Acc:ZDB-GENE-090819-2]	rnaset2l	-0.592818	6.60014e-06	0.0046948	20.3058	1.46281	1	6.65156	0.0975204	0.0015185	0.0960019	0.018637	0.0960019
SMAX5B009857	ENSSMAG00000009142	PREDICTED: USP6 N-terminal-like protein	si:dkeyp-19e1.3 [Source:ZFIN;Acc:ZDB-GENE-081104-56]	si:dkeyp-19e1.3	-0.60661	0.000128965	0.0213576	14.6569	1.83226	1	5.65072	0.122151	0.00401486	0.118136	0.0332798	0.118136
SMAX5B003600	ENSSMAG00000019946	PREDICTED: spermatid perinuclear RNA-binding protein-like	spermatid perinuclear RNA binding protein [Source:ZFIN;Acc:ZDB-GENE-030729-18]	strbp	-0.606759	0.000324674	0.037359	12.9224	1.98296	1	5.92582	0.132197	0.00279183	0.129405	0.0275657	0.129405
SMAX5B001992	ENSSMAG00000008085	PREDICTED: choline transporter-like protein 2	solute carrier family 44 member 2 [Source:ZFIN;Acc:ZDB-GENE-030131-3065]	slc44a2	-0.60978	1.49228e-05	0.00667218	18.7474	1.6116	1	6.29711	0.10744	0.00223219	0.105207	0.0220902	0.105207
SMAX5B014638	ENSSMAG00000013423	PREDICTED: sushi domain-containing protein 3			-0.610184	0.000181166	0.0257733	14.017	1.9052	1	6.32017	0.127013	0.00194724	0.125066	0.0218039	0.125066
SMAX5B008117	ENSSMAG00000007553	PREDICTED: rho-related GTP-binding protein RhoV	ras homolog family member V [Source:ZFIN;Acc:ZDB-GENE-031002-10]	rhov	-0.611785	0.000300396	0.0350814	13.0679	1.67846	1	4.32891	0.111897	0.0133259	0.0985712	0.0731298	0.0985712
SMAX5B002897	ENSSMAG00000007332	PREDICTED: gamma-parvin	parvin, gamma [Source:ZFIN;Acc:ZDB-GENE-070410-67]	parvg	-0.614491	0.0011978	0.0862649	10.4937	2.33874	1	6.0665	0.155916	0.00250418	0.153412	0.0253338	0.153412
SMAX5B014802	ENSSMAG00000019391		DEF6 guanine nucleotide exchange factor a [Source:NCBI gene;Acc:394015]	def6a	-0.618591	0.000123493	0.0213576	14.7386	1.89897	1	5.96363	0.126598	0.00276721	0.123831	0.0269534	0.123831
SMAX5B004503	ENSSMAG00000015923	PREDICTED: Fc receptor-like protein 5-like			-0.62144	0.000642514	0.0583346	11.6486	2.05888	1	4.17463	0.137259	0.0167005	0.120558	0.0783924	0.120558
SMAX5B022407	ENSSMAG00000021187	PREDICTED: tyrosine-protein kinase JAK2-like	Janus kinase 3 (a protein tyrosine kinase, leukocyte) [Source:ZFIN;Acc:ZDB-GENE-070725-4]	jak3	-0.629623	0.000493351	0.0488636	12.1406	2.22379	1	6.37962	0.148253	0.00206809	0.146184	0.0211027	0.146184
SMAX5B015315	ENSSMAG00000010703	PREDICTED: neutrophil cytosol factor 1	neutrophil cytosolic factor 1 [Source:ZFIN;Acc:ZDB-GENE-031006-6]	ncf1	-0.629796	0.000383745	0.0414153	12.6097	2.17046	1	6.84266	0.144697	0.00104853	0.143649	0.0174569	0.143649
SMAX5B008929	ENSSMAG00000009534				-0.637934	0.000561844	0.0523351	11.8983	2.25874	1	4.32512	0.150583	0.0159654	0.134617	0.0732558	0.134617
SMAX5B011196	ENSSMAG00000010058	PREDICTED: GPI-anchored adhesin-like protein PGA55			-0.638419	0.00111123	0.0816413	10.6324	2.50144	1	4.81335	0.166763	0.00930674	0.157456	0.0580135	0.157456
SMAX5B002013	ENSSMAG00000010378	PREDICTED: potassium voltage-gated channel subfamily KQT member 5	potassium voltage-gated channel, KQT-like subfamily, member 5b [Source:ZFIN;Acc:ZDB-GENE-090312-178]	kcnq5b	-0.640578	0.000367293	0.0401941	12.6916	2.22204	1	4.54586	0.148136	0.011307	0.136829	0.0661457	0.136829
SMAX5B012990	ENSSMAG00000021149		cytohesin 4b [Source:ZFIN;Acc:ZDB-GENE-080219-45]	cyth4b	-0.646312	0.00154857	0.0994688	10.0199	2.67276	1	6.97618	0.178184	0.0010199	0.177164	0.016823	0.177164
SMAX5B005909	ENSSMAG00000007599	PREDICTED: interleukin-2 receptor subunit beta			-0.64941	0.000560308	0.0523351	11.9034	2.39689	1	5.27636	0.159793	0.00568504	0.154108	0.0441726	0.154108
SMAX5B009898	ENSSMAG00000012625	PREDICTED: anoctamin-5	anoctamin 5a [Source:ZFIN;Acc:ZDB-GENE-091013-2]	ano5a	-0.65118	0.00129231	0.0898814	10.3535	2.6512	1	4.33666	0.176746	0.0143877	0.162359	0.0728726	0.162359
SMAX5B000008	ENSSMAG00000003540	PREDICTED: DNA (cytosine-5)-methyltransferase 3A-like	DNA (cytosine-5-)-methyltransferase 3 alpha a [Source:ZFIN;Acc:ZDB-GENE-050314-5]	dnmt3aa	-0.653636	5.61834e-05	0.013781	16.2271	2.00377	1	5.83571	0.133585	0.00330377	0.130281	0.0291611	0.130281
SMAX5B015798	ENSSMAG00000002911		regulator of telomere elongation helicase 1 [Source:NCBI gene;Acc:503732]	rtel1	-0.655861	0.0010646	0.0795903	10.7117	2.62642	1	7.97022	0.175094	0.000384777	0.17471	0.0160358	0.17471
SMAX5B001508	ENSSMAG00000014600	PREDICTED: protocadherin Fat 3			-0.659028	0.000775852	0.0656105	11.2981	2.55659	1	4.69839	0.170439	0.0097199	0.160719	0.0614558	0.160719
SMAX5B021466	ENSSMAG00000016526	novel protein similar to vertebrate solute carrier family 16 (monocarboxylic acid transporters) member 3 (SLC16A3)			-0.659479	0.000463382	0.0467836	12.2575	2.42433	1	5.55873	0.161622	0.00436561	0.157256	0.0357011	0.157256
SMAX5B015761	ENSSMAG00000007804	PREDICTED: phosphoprotein associated with glycosphingolipid-enriched microdomains 1	phosphoprotein membrane anchor with glycosphingolipid microdomains 1 [Source:ZFIN;Acc:ZDB-GENE-060503-586]	pag1	-0.662859	0.00018455	0.0257859	13.9822	2.23933	1	4.68902	0.149289	0.0102341	0.139055	0.0617397	0.139055
SMAX5B012644	ENSSMAG00000021411	PREDICTED: tripartite motif-containing protein 66	tripartite motif containing 66 [Source:ZFIN;Acc:ZDB-GENE-040724-145]	trim66	-0.668074	0.00100379	0.0762536	10.8206	2.60798	1	3.91254	0.173865	0.0251007	0.148765	0.0880861	0.148765
SMAX5B012362	ENSSMAG00000021424	PREDICTED: protein MRVI1	murine retrovirus integration site 1 homolog [Source:ZFIN;Acc:ZDB-GENE-120221-4]	mrvi1	-0.670523	0.000351672	0.0390015	12.7729	2.43985	1	5.23866	0.162657	0.0057775	0.156879	0.0453594	0.156879
SMAX5B020407	ENSSMAG00000003895	PREDICTED: protein unc-13 -like D	unc-13 homolog D (C. elegans) [Source:ZFIN;Acc:ZDB-GENE-110411-188]	unc13d	-0.671524	0.000389519	0.0417505	12.5818	2.47115	1	6.44567	0.164744	0.0016645	0.163079	0.0203894	0.163079
SMAX5B007275	ENSSMAG00000014340	PREDICTED: forkhead box protein D2-like			-0.672391	0.000768258	0.0656105	11.3164	2.33291	1	3.77655	0.155527	0.0261069	0.12942	0.0933709	0.12942
SMAX5B000661	ENSSMAG00000002952	PREDICTED: transforming protein p68/c-ets-1-like	v-ets avian erythroblastosis virus E26 oncogene homolog 1 [Source:ZFIN;Acc:ZDB-GENE-021115-5]	ets1	-0.676287	0.00064489	0.0583346	11.6417	2.63832	1	4.93395	0.175888	0.0079066	0.167981	0.0544719	0.167981
SMAX5B002445	ENSSMAG00000018931	PREDICTED: dedicator of cytokinesis protein 2			-0.684703	0.000209449	0.0280142	13.7444	2.42842	1	6.65879	0.161895	0.00141516	0.160479	0.0185862	0.160479
SMAX5B010580	ENSSMAG00000003893	PREDICTED: basement membrane-specific heparan sulfate proteoglycan core protein-like			-0.684837	1.41847e-06	0.00240278	23.2555	1.83263	1	7.67399	0.122175	0.000468061	0.121707	0.0157263	0.121707
SMAX5B004297	ENSSMAG00000013262	PREDICTED: transcription factor 7-like 2-like	basic leucine zipper and W2 domains 1b [Source:NCBI gene;Acc:406812]	bzw1b	-0.687349	0.000331773	0.0376226	12.8819	2.54983	1	4.51213	0.169989	0.0124842	0.157505	0.0672049	0.157505
SMAX5B008679	ENSSMAG00000013274	PREDICTED: phosphoinositide 3-kinase adapter protein 1	phosphoinositide-3-kinase adaptor protein 1 [Source:ZFIN;Acc:ZDB-GENE-090313-250]	pik3ap1	-0.688748	0.000183162	0.0257859	13.9964	2.42961	1	5.8811	0.161974	0.00323076	0.158743	0.0283221	0.158743
SMAX5B000317	ENSSMAG00000005417	PREDICTED: RAS guanyl-releasing protein 1-like	RAS guanyl releasing protein 1 [Source:HGNC Symbol;Acc:HGNC:9878]	RASGRP1	-0.695082	0.00116861	0.0846649	10.5393	2.68343	1	3.52835	0.178895	0.0324043	0.146491	0.103489	0.146491
SMAX5B018325	ENSSMAG00000003858	PREDICTED: regulator of nonsense transcripts 3A	UPF3A regulator of nonsense mediated mRNA decay [Source:NCBI gene;Acc:566608]	upf3a	-0.696142	0.00126448	0.0887346	10.3937	2.96713	1	3.70483	0.197808	0.0277382	0.17007	0.0962134	0.17007
SMAX5B018915	ENSSMAG00000008463	PREDICTED: pleckstrin -likey domain-containing family G member 2-like	transducin (beta)-like 1 X-linked receptor 1b [Source:ZFIN;Acc:ZDB-GENE-040426-1192]	tbl1xr1b	-0.700721	0.000937458	0.0726252	10.9472	2.95332	1	6.01726	0.196888	0.00261269	0.194275	0.0260993	0.194275
SMAX5B021646	ENSSMAG00000018811	Signal transducer and activator of transcription	ATP/GTP binding protein-like 1 [Source:ZFIN;Acc:ZDB-GENE-110207-1]	agbl1	-0.703441	0.000176738	0.0255955	14.0635	2.52689	1	6.25547	0.168459	0.00218344	0.166276	0.0226265	0.166276
SMAX5B014572	ENSSMAG00000005154	PREDICTED: neuron navigator 1	neuron navigator 1 [Source:HGNC Symbol;Acc:HGNC:15989]	NAV1	-0.708357	0.000353902	0.0390015	12.7611	2.72458	1	5.62426	0.181639	0.00434927	0.177289	0.0339531	0.177289
SMAX5B016004	ENSSMAG00000013913	PREDICTED: cytohesin-2-like	cytohesin 4a [Source:ZFIN;Acc:ZDB-GENE-090624-6]	cyth4a	-0.709894	8.52738e-06	0.0051325	19.8158	2.12322	1	5.50075	0.141548	0.00503049	0.136518	0.0373336	0.136518
SMAX5B020354	ENSSMAG00000013184	PREDICTED: protein NLRC3	NLR family, CARD domain containing 3 [Source:ZFIN;Acc:ZDB-GENE-071119-1]	NLRC3a	-0.712367	9.4812e-05	0.0184844	15.2373	2.4688	1	4.90218	0.164586	0.00911262	0.155474	0.0553986	0.155474
SMAX5B016350	ENSSMAG00000017412	PREDICTED: T-cell receptor beta chain T17T-22-like			-0.716481	0.000298392	0.0350814	13.0805	2.74351	1	6.1349	0.182901	0.00221934	0.180682	0.0243072	0.180682
SMAX5B022571	ENSSMAG00000020818	F-BAR domain only protein 1	FCH and mu domain containing endocytic adaptor 1 [Source:NCBI gene;Acc:100913078]	fcho1	-0.716614	0.000145122	0.0225569	14.4345	2.58088	1	5.33947	0.172059	0.00527624	0.166782	0.0421945	0.166782
SMAX5B014780	ENSSMAG00000001421	PREDICTED: rho GTPase-activating protein 4-like	Rho GTPase activating protein 4a [Source:ZFIN;Acc:ZDB-GENE-040426-1229]	arhgap4a	-0.719188	0.000649474	0.0584116	11.6285	2.98594	1	6.65798	0.199062	0.00147877	0.197584	0.0185918	0.197584
SMAX5B014041	ENSSMAG00000003185	ITPR1 DKFZp313E1334 DKFZp313N1434 INSP3R1 IP3R IP3R1 SCA15 SCA16	inositol 1,4,5-trisphosphate receptor, type 1a [Source:ZFIN;Acc:ZDB-GENE-070604-3]	itpr1a	-0.72474	5.63602e-05	0.013781	16.2212	2.46395	1	5.64322	0.164263	0.00429355	0.15997	0.0334686	0.15997
SMAX5B006464	ENSSMAG00000006824	PREDICTED: caspase recruitment domain-containing protein 11			-0.726498	1.06448e-06	0.00240278	23.8078	2.04142	1	6.53341	0.136095	0.00155599	0.134539	0.0195557	0.134539
SMAX5B013371	ENSSMAG00000015051	PREDICTED: dedicator of cytokinesis protein 10-like	dedicator of cytokinesis 10 [Source:ZFIN;Acc:ZDB-GENE-130530-773]	dock10	-0.728154	0.000176451	0.0255955	14.0666	2.70719	1	5.82873	0.180479	0.00336236	0.177117	0.0292965	0.177117
SMAX5B009606	ENSSMAG00000015938	PREDICTED: guanine nucleotide exchange factor DBS-like			-0.730244	0.000413226	0.0427753	12.4714	2.93904	1	5.76754	0.195936	0.00355834	0.192378	0.0305525	0.192378
SMAX5B018246	ENSSMAG00000019713	PREDICTED: beta-galactoside alpha-2-6-sialyltransferase 2	ST6 beta-galactosamide alpha-2,6-sialyltranferase 2a [Source:NCBI gene;Acc:403116]	st6gal2a	-0.742259	0.00134672	0.0924336	10.2774	3.4626	1	4.42305	0.23084	0.0164828	0.214358	0.070047	0.214358
SMAX5B004038	ENSSMAG00000020230	PREDICTED: calcium/calmodulin-dependent protein kinase kinase 1			-0.745412	0.000743469	0.0642793	11.3773	3.25528	1	5.31748	0.217018	0.00544451	0.211574	0.0428812	0.211574
SMAX5B017498	ENSSMAG00000015681	PREDICTED: SH3 and multiple ankyrin repeat domains protein 2-like			-0.746802	0.00145698	0.0953954	10.1322	3.54044	1	4.36832	0.236029	0.0155256	0.220504	0.0718286	0.220504
SMAX5B017771	ENSSMAG00000004362	PREDICTED: spectrin beta chain non-erythrocytic 1-like	spectrin beta, non-erythrocytic 1 [Source:HGNC Symbol;Acc:HGNC:11275]	SPTBN1	-0.751669	0.00125098	0.0885822	10.4135	3.51831	1	6.09572	0.234554	0.00311145	0.231443	0.0248895	0.231443
SMAX5B005203	ENSSMAG00000010275	PREDICTED: nuclear factor of activated T-cells cytoplasmic 2-like			-0.752148	0.00041548	0.0427753	12.4613	3.11966	1	4.44786	0.207977	0.0140648	0.193912	0.0692486	0.193912
SMAX5B011270	ENSSMAG00000001604	PREDICTED: zinc finger protein 831			-0.753007	0.000166343	0.0250298	14.1776	2.88116	1	4.85799	0.192078	0.00903237	0.183045	0.0566951	0.183045
SMAX5B015192	ENSSMAG00000020341	PREDICTED: guanine nucleotide exchange factor VAV2			-0.754029	1.87506e-05	0.0073357	18.3122	2.34084	1	4.5459	0.156056	0.0111434	0.144912	0.0661444	0.144912
SMAX5B001464	ENSSMAG00000007911	PREDICTED: arf-GAP with Rho-GAP domain ANK repeat and PH domain-containing protein 2			-0.755757	1.5811e-05	0.00687296	18.6371	2.4832	1	5.70806	0.165546	0.00397124	0.161575	0.0318892	0.161575
SMAX5B020640	ENSSMAG00000010925	PREDICTED: UDP-glucuronosyltransferase 2B31-like	si:ch73-334d15.1 [Source:ZFIN;Acc:ZDB-GENE-091118-35]	si:ch73-334d15.1	-0.758756	5.16987e-05	0.0132628	16.3848	2.62857	1	4.46183	0.175238	0.0123921	0.162846	0.0688014	0.162846
SMAX5B013301	ENSSMAG00000018831	PREDICTED: FCH and double SH3 domains protein 2			-0.761285	9.0986e-05	0.0180233	15.3151	2.80809	1	4.52738	0.187206	0.0135573	0.173649	0.0667249	0.173649
SMAX5B003332	ENSSMAG00000000931				-0.773432	0.000327894	0.0374541	12.9039	3.22496	1	5.0534	0.214997	0.00706284	0.207934	0.0510211	0.207934
SMAX5B022402	ENSSMAG00000021194				-0.78128	2.51843e-05	0.00856759	17.7506	2.72345	1	5.17523	0.181564	0.00636493	0.175199	0.0473454	0.175199
SMAX5B018632	ENSSMAG00000003451	PREDICTED: N-arachidonyl glycine receptor	G protein-coupled receptor 18 [Source:ZFIN;Acc:ZDB-GENE-070912-159]	gpr18	-0.783343	0.000924633	0.0719879	10.9727	3.68492	1	5.43065	0.245662	0.00534011	0.240321	0.039398	0.240321
SMAX5B007557	ENSSMAG00000010886		kelch-like family member 5 [Source:ZFIN;Acc:ZDB-GENE-080424-7]	klhl5	-0.785341	2.22375e-05	0.00794414	17.9874	2.66574	1	4.57858	0.177716	0.0118275	0.165888	0.0651261	0.165888
SMAX5B011939	ENSSMAG00000009157	POU domain class 2 transcription factor 2-like	POU class 2 homeobox 2a [Source:ZFIN;Acc:ZDB-GENE-060310-2]	pou2f2a	-0.795392	0.000487583	0.0486	12.1626	3.54469	1	4.73869	0.236312	0.00993244	0.22638	0.060241	0.22638
SMAX5B020543	ENSSMAG00000009189	T-box brain protein 1	T-box transcription factor 21 [Source:ZFIN;Acc:ZDB-GENE-080104-3]	tbx21	-0.805848	0.00102625	0.0775193	10.7796	3.76954	1	3.2298	0.251303	0.0492437	0.202059	0.117373	0.202059
SMAX5B001938	ENSSMAG00000010766	similar to IKAROS family zinc finger 3 (Aiolos)			-0.806383	0.000252693	0.0319626	13.3921	3.42361	1	5.12029	0.228241	0.00637276	0.221868	0.0490348	0.221868
SMAX5B007422	ENSSMAG00000002791				-0.806865	2.03357e-05	0.00757698	18.1576	2.86962	1	6.97092	0.191308	0.00101422	0.190294	0.0168452	0.190294
SMAX5B006088	ENSSMAG00000017814	PREDICTED: SH2 domain-containing protein 1A-like	RAB29, member RAS oncogene family [Source:HGNC Symbol;Acc:HGNC:9789]	RAB29	-0.816961	0.00125868	0.0887259	10.4022	4.15926	1	4.44405	0.277284	0.0134956	0.263788	0.0693708	0.263788
SMAX5B003363		PREDICTED: myelin-oligodendrocyte glycoprotein-like			-0.822761	0.000105553	0.0196643	15.0347	3.31956	1	4.28046	0.221304	0.0165375	0.204766	0.0747523	0.204766
SMAX5B020394	ENSSMAG00000007424	PREDICTED: SH3 domain-binding protein 1-like	SH3-domain binding protein 1 [Source:ZFIN;Acc:ZDB-GENE-121128-2]	sh3bp1	-0.827242	1.23742e-05	0.00605138	19.1047	2.93718	1	6.16303	0.195812	0.00225171	0.19356	0.0238994	0.19356
SMAX5B011815	ENSSMAG00000018314	PREDICTED: h-2 class II histocompatibility antigen A-B alpha chain-like			-0.827913	0.00110044	0.0812301	10.6505	4.20182	1	5.83543	0.280121	0.00370166	0.27642	0.0291666	0.27642
SMAX5B000292	ENSSMAG00000019715	DNA-binding protein inhibitor ID-3	inhibitor of DNA binding 3 [Source:ZFIN;Acc:ZDB-GENE-020515-1]	id3	-0.837359	5.14969e-05	0.0132628	16.3922	3.26961	1	5.56951	0.217974	0.00419577	0.213778	0.035406	0.213778
SMAX5B002548	ENSSMAG00000003971	PREDICTED: protocadherin Fat 3			-0.841889	7.79159e-05	0.0167043	15.6082	3.35562	1	4.08306	0.223708	0.0215828	0.202125	0.0816619	0.202125
SMAX5B004061	ENSSMAG00000018550		kinase suppressor of ras 1a [Source:ZFIN;Acc:ZDB-GENE-091113-34]	ksr1a	-0.842741	0.000831834	0.0684202	11.1688	4.21352	1	6.04646	0.280902	0.00281411	0.278088	0.0256428	0.278088
SMAX5B007052	ENSSMAG00000003593	PREDICTED: P2Y purinoceptor 1-like			-0.849752	0.000176514	0.0255955	14.0659	3.68697	1	5.28788	0.245798	0.006276	0.239522	0.0438103	0.239522
SMAX5B017651	ENSSMAG00000018344	PREDICTED: interleukin-12 receptor subunit beta-2-like	cytochrome P450, family 2, subfamily P, polypeptide 6 [Source:ZFIN;Acc:ZDB-GENE-040426-790]	cyp2p6	-0.850525	8.75494e-05	0.0178793	15.3879	3.4989	1	4.68851	0.23326	0.0104844	0.222775	0.0617552	0.222775
SMAX5B007560	ENSSMAG00000010448	PREDICTED: rho-related GTP-binding protein RhoH	ras homolog family member H [Source:ZFIN;Acc:ZDB-GENE-060228-7]	rhoh	-0.852392	0.000999686	0.0762536	10.8281	3.77418	1	2.92239	0.251612	0.0660791	0.185533	0.135341	0.185533
SMAX5B018174	ENSSMAG00000011461	PREDICTED: cytohesin-interacting protein	cytohesin 1 interacting protein [Source:ZFIN;Acc:ZDB-GENE-140106-76]	cytip	-0.861006	0.000117012	0.0212921	14.8402	3.66376	1	5.08799	0.244251	0.00630228	0.237949	0.050006	0.237949
SMAX5B016669	ENSSMAG00000018682	PREDICTED: disintegrin and metalloproteinase domain-containing protein 19-like	hemojuvelin BMP co-receptor [Source:ZFIN;Acc:ZDB-GENE-030131-651]	hjv	-0.861432	0.000298283	0.0350814	13.0811	3.89036	1	3.47758	0.259358	0.0351237	0.224234	0.105683	0.224234
SMAX5B020801	ENSSMAG00000010727	immunoglobulin heavy chain secretory form			-0.864623	0.000865002	0.0696513	11.0963	4.45496	1	9.79172	0.296998	6.58041e-05	0.296932	0.0220889	0.296932
SMAX5B016837	ENSSMAG00000010663	PREDICTED: integral membrane protein GPR137B-like	G protein-coupled receptor 137B [Source:HGNC Symbol;Acc:HGNC:11862]	GPR137B	-0.874672	0.000126942	0.0213576	14.6867	3.80475	1	5.58205	0.25365	0.00424019	0.24941	0.0350665	0.24941
SMAX5B003677	ENSSMAG00000019931	PREDICTED: SH2 domain-containing protein 3C-like	SH2 domain containing 3Ca [Source:ZFIN;Acc:ZDB-GENE-080102-1]	sh2d3ca	-0.879929	0.000162547	0.0246961	14.221	3.92689	1	4.7047	0.261793	0.0107793	0.251014	0.0612651	0.251014
SMAX5B022614	ENSSMAG00000009316	PREDICTED: mucosa-associated lymphoid tissue lymphoma translocation protein 1 -like	scaffold attachment factor B [Source:ZFIN;Acc:ZDB-GENE-030131-698]	safb	-0.88358	4.7337e-05	0.0131069	16.5519	3.6206	1	5.70817	0.241373	0.00370085	0.237673	0.0318866	0.237673
SMAX5B018949	ENSSMAG00000010107				-0.88399	0.0014261	0.0942368	10.1717	4.94707	1	3.18466	0.329805	0.0605619	0.269243	0.119727	0.269243
SMAX5B011910	ENSSMAG00000004702	Chemokine receptor 5	chemokine (C-C motif) receptor 8.1 [Source:ZFIN;Acc:ZDB-GENE-070302-1]	ccr8.1	-0.886694	0.000146441	0.0225569	14.4174	3.63982	1	3.38751	0.242655	0.039446	0.203209	0.109724	0.203209
SMAX5B014955	ENSSMAG00000008850	PREDICTED: deoxynucleoside triphosphate triphosphohydrolase SAMHD1	SAM domain and HD domain 1 [Source:NCBI gene;Acc:553453]	samhd1	-0.887738	2.32892e-06	0.00242968	22.3026	3.13766	1	5.36184	0.209177	0.00534538	0.203832	0.0414995	0.203832
SMAX5B021923	ENSSMAG00000014797	Amino acid transporter			-0.890427	0.000915559	0.0716379	10.991	4.75582	1	4.66272	0.317055	0.0104972	0.306558	0.0625391	0.306558
SMAX5B011795	ENSSMAG00000004713	PREDICTED: c-C chemokine receptor type 2-like	chemokine (C-C motif) receptor 2 [Source:ZFIN;Acc:ZDB-GENE-151216-1]	ccr2	-0.895211	0.000212348	0.0281613	13.7185	4.15604	1	3.7161	0.277069	0.0272024	0.249867	0.0957633	0.249867
SMAX5B001526	ENSSMAG00000014993	CD83 antigen			-0.901035	8.40083e-05	0.0175402	15.4659	3.91515	1	4.68017	0.26101	0.00982069	0.251189	0.0620083	0.251189
SMAX5B022032	ENSSMAG00000013906	PREDICTED: B- and T-lymphocyte attenuator-like			-0.901579	7.79228e-05	0.0167043	15.608	3.89893	1	5.19958	0.259929	0.00611006	0.253819	0.0465861	0.253819
SMAX5B015478	ENSSMAG00000013404	immunoglobulin light chain	proopiomelanocortin [Source:HGNC Symbol;Acc:HGNC:9201]	POMC	-0.901621	0.00153463	0.099237	10.0366	5.1953	1	8.37553	0.346353	0.000253382	0.3461	0.0167417	0.3461
SMAX5B005983	ENSSMAG00000014915	PREDICTED: leucine-rich repeat-containing protein 16B-like	capping protein regulator and myosin 1 linker 3 [Source:ZFIN;Acc:ZDB-GENE-070912-183]	carmil3	-0.905017	5.78123e-05	0.0139185	16.173	3.5655	1	3.55721	0.2377	0.0313334	0.206367	0.102264	0.206367
SMAX5B022638	ENSSMAG00000012375	PREDICTED: myocyte-specific enhancer factor 2B	myocyte enhancer factor 2b [Source:ZFIN;Acc:ZDB-GENE-050208-357]	mef2b	-0.914598	0.000600996	0.0556508	11.7729	4.76952	1	3.20263	0.317968	0.0525745	0.265394	0.11878	0.265394
SMAX5B021029	ENSSMAG00000018712	PREDICTED: Ig heavy chain Mem5-like			-0.915573	0.000522978	0.0506342	12.0319	4.73044	1	7.33715	0.315363	0.000689694	0.314673	0.0158319	0.314673
SMAX5B005929	ENSSMAG00000020141	Interferon regulatory factor-4	dual specificity phosphatase 22b [Source:NCBI gene;Acc:100002272]	dusp22b	-0.922901	0.000123672	0.0213576	14.7358	4.22736	1	5.07147	0.281824	0.00734071	0.274484	0.0504943	0.274484
SMAX5B017375	ENSSMAG00000005103	PREDICTED: synaptopodin 2-like protein	synaptopodin 2-like b [Source:ZFIN;Acc:ZDB-GENE-090828-5]	synpo2lb	-0.9253	0.00020676	0.0278929	13.7686	4.36935	1	3.40428	0.29129	0.0394075	0.251882	0.108956	0.251882
SMAX5B017314	ENSSMAG00000005223	PREDICTED: NACHT LRR and PYD domains-containing protein 3-like			-0.927	0.000133247	0.0217206	14.5953	4.28977	1	6.40341	0.285985	0.00203026	0.283954	0.0208376	0.283954
SMAX5B018656	ENSSMAG00000019713	multiple tissue opsin-like	ST6 beta-galactosamide alpha-2,6-sialyltranferase 2a [Source:NCBI gene;Acc:403116]	st6gal2a	-0.928575	4.17006e-05	0.0123127	16.7924	3.96643	1	5.33248	0.264429	0.0101781	0.254251	0.0424122	0.254251
SMAX5B004099	ENSSMAG00000020046	PREDICTED: adenosine receptor A2b	adenosine A2b receptor [Source:ZFIN;Acc:ZDB-GENE-060511-1]	adora2b	-0.928789	0.000220459	0.0287497	13.6481	4.48808	1	3.5723	0.299205	0.033392	0.265813	0.10163	0.265813
SMAX5B012136	ENSSMAG00000017137	PREDICTED: phospholipid-transporting ATPase ID (ATPase class I type 8B member 2)			-0.940108	0.000257155	0.0319626	13.3592	4.66049	1	6.16032	0.310699	0.00250767	0.308191	0.0239383	0.308191
SMAX5B003039	ENSSMAG00000013139	PREDICTED: transcription factor 4-like	transcription factor 4 [Source:HGNC Symbol;Acc:HGNC:11634]	TCF4	-0.94254	0.000999014	0.0762536	10.8294	5.3834	1	4.04131	0.358893	0.0231514	0.335742	0.083194	0.335742
SMAX5B022627	ENSSMAG00000021202	K04659 thrombospondin"	transmembrane protein 38A [Source:NCBI gene;Acc:393874]	tmem38a	-0.959144	0.00129203	0.0898814	10.3539	5.75171	1	7.21382	0.383447	0.000904101	0.382543	0.016053	0.382543
SMAX5B022313	ENSSMAG00000021186	PREDICTED: sodium/iodide cotransporter	solute carrier family 5 member 5 [Source:ZFIN;Acc:ZDB-GENE-060503-585]	slc5a5	-0.964067	0.000317823	0.0368416	12.9623	4.31856	1	2.87033	0.287904	0.0708289	0.217075	0.138923	0.217075
SMAX5B007084	ENSSMAG00000001348	PREDICTED: tripartite motif-containing protein 7-like			-0.985913	1.34631e-06	0.00240278	23.3559	3.79101	1	6.27093	0.252734	0.00210845	0.250626	0.0224246	0.250626
SMAX5B015403	ENSSMAG00000000827	PREDICTED: spondin-1-like	storkhead box 2a [Source:ZFIN;Acc:ZDB-GENE-090313-101]	stox2a	-0.986158	0.000256085	0.0319626	13.367	4.80487	1	3.08123	0.320324	0.0708889	0.249436	0.125455	0.249436
SMAX5B013116	ENSSMAG00000008682	PREDICTED: solute carrier family 12 member 4	solute carrier family 12 member 4 [Source:ZFIN;Acc:ZDB-GENE-090218-27]	slc12a4	-0.989234	0.00137205	0.0929493	10.243	5.83601	1	2.70307	0.389067	0.115625	0.273442	0.151652	0.273442
SMAX5B014540	ENSSMAG00000018875	PREDICTED: P2Y purinoceptor 1-like	si:dkey-78k11.9 [Source:ZFIN;Acc:ZDB-GENE-060503-929]	si:dkey-78k11.9	-1.00376	0.00135783	0.0927892	10.2622	6.33868	1	3.68201	0.422579	0.0335188	0.38906	0.0971293	0.38906
SMAX5B020990	ENSSMAG00000000946	PREDICTED: protein tweety -like 2-like	tweety homolog 2, like [Source:NCBI gene;Acc:406540]	ttyh2l	-1.01343	3.18908e-05	0.0101849	17.3017	4.64687	1	4.39199	0.309791	0.0140173	0.295774	0.0710546	0.295774
SMAX5B011511	ENSSMAG00000002587	Protein kinase C	protein kinase C, beta a [Source:ZFIN;Acc:ZDB-GENE-040426-1354]	prkcba	-1.01671	5.06889e-07	0.00210763	25.2374	3.9017	1	6.86009	0.260113	0.00126585	0.258847	0.0173655	0.258847
SMAX5B011423	ENSSMAG00000001352	Toll-like receptor 3	toll-like receptor 3 [Source:ZFIN;Acc:ZDB-GENE-040219-7]	tlr3	-1.02103	1.99605e-06	0.00240278	22.5988	4.09968	1	4.49467	0.273312	0.013199	0.260113	0.0677567	0.260113
SMAX5B000947	ENSSMAG00000005322	PREDICTED: Krueppel-like factor 2	Kruppel-like factor 2a [Source:ZFIN;Acc:ZDB-GENE-011109-1]	klf2a	-1.02418	9.55148e-07	0.00240278	24.0165	4.04199	1	6.17535	0.269466	0.00227873	0.267188	0.0237236	0.267188
SMAX5B009812	ENSSMAG00000001426	Ras-specific guanine nucleotide-releasing factor 1			-1.02794	0.000129655	0.0213576	14.6468	5.2636	1	4.97702	0.350907	0.00914203	0.341765	0.0532218	0.341765
SMAX5B010390	ENSSMAG00000001859	PREDICTED: amyloid beta A4 precursor protein-binding family B member 1-interacting protein-like	solute carrier family 9 member A3, tandem duplicate 2 [Source:ZFIN;Acc:ZDB-GENE-060503-640]	slc9a3.2	-1.03041	0.000170554	0.0254191	14.1305	5.40602	1	3.33298	0.360401	0.0473161	0.313085	0.112278	0.313085
SMAX5B012297	ENSSMAG00000021419	PREDICTED: switch-associated protein 70-like	switching B cell complex subunit SWAP70a [Source:ZFIN;Acc:ZDB-GENE-040426-1182]	swap70a	-1.0479	3.38267e-06	0.00294086	21.5863	4.43846	1	7.18967	0.295897	0.00084528	0.295052	0.0161104	0.295052
SMAX5B021033	ENSSMAG00000015085	DUF2404 domain containing protein	testis expressed 2 [Source:ZFIN;Acc:ZDB-GENE-070615-7]	tex2	-1.04915	0.000137343	0.0221557	14.5382	5.50785	1	5.26731	0.36719	0.00648991	0.3607	0.0444574	0.3607
SMAX5B013059	ENSSMAG00000015923	PREDICTED: lactoylglutathione lyase-like			-1.06236	0.000682668	0.0603563	11.5359	6.55049	1	3.62547	0.436699	0.0319089	0.40479	0.0994267	0.40479
SMAX5B020762	ENSSMAG00000011585	PREDICTED: C-Jun-amino-terminal kinase-interacting protein 4			-1.06596	0.000278711	0.0332943	13.2083	6.03517	1	4.51637	0.402344	0.0135065	0.388838	0.0670712	0.388838
SMAX5B005526	ENSSMAG00000021125	PREDICTED: B-cell receptor CD22-like			-1.06646	9.31748e-06	0.00520748	19.6465	4.81251	1	4.46994	0.320834	0.0125418	0.308292	0.0685423	0.308292
SMAX5B020743	ENSSMAG00000017418	PREDICTED: MKI67 FHA domain-interacting nucleolar phosphoprotein-like			-1.06664	5.92124e-05	0.0140396	16.1277	5.26347	1	3.34167	0.350898	0.047932	0.302966	0.111865	0.302966
SMAX5B012199	ENSSMAG00000006663	PREDICTED: E3 ubiquitin-protein ligase CBL-C	Cbl proto-oncogene C, E3 ubiquitin protein ligase [Source:ZFIN;Acc:ZDB-GENE-080220-20]	cblc	-1.06703	6.33438e-05	0.014795	16	5.3832	1	4.73051	0.35888	0.0107591	0.348121	0.0604869	0.348121
SMAX5B019888	ENSSMAG00000019528	PREDICTED: mitogen-activated protein kinase kinase kinase kinase 5-like	mitogen-activated protein kinase kinase kinase kinase 1 [Source:HGNC Symbol;Acc:HGNC:6863]	MAP4K1	-1.06769	2.31334e-05	0.00804475	17.9122	5.06147	1	5.72058	0.337431	0.00420397	0.333227	0.0315988	0.333227
SMAX5B018503	ENSSMAG00000017362	Toll-like receptor 7	toll-like receptor 7 [Source:ZFIN;Acc:ZDB-GENE-040219-11]	tlr7	-1.06791	0.00116861	0.0846649	10.5393	7.04223	1	3.73788	0.469482	0.0292247	0.440257	0.0948973	0.440257
SMAX5B006510	ENSSMAG00000019619	Dystrobrevin	dystrobrevin, alpha [Source:ZFIN;Acc:ZDB-GENE-070117-2]	dtna	-1.07316	0.000855912	0.0696513	11.1159	6.85476	1	3.35624	0.456984	0.0507565	0.406228	0.111178	0.406228
SMAX5B011879	ENSSMAG00000006245	PREDICTED: cell surface glycoprotein MUC18-like	basal cell adhesion molecule (Lutheran blood group) [Source:ZFIN;Acc:ZDB-GENE-060929-620]	bcam	-1.07379	0.000203203	0.0278432	13.8012	5.95714	1	4.0936	0.397143	0.0193611	0.377782	0.0812794	0.377782
SMAX5B020759	ENSSMAG00000010685	PREDICTED: calcium-binding protein 5			-1.08007	0.000138748	0.0221557	14.5191	5.84189	1	6.32938	0.38946	0.00932317	0.380136	0.0216917	0.380136
SMAX5B015887	ENSSMAG00000006733	PREDICTED: cathepsin L1-like			-1.09639	6.59247e-05	0.0149515	15.9244	5.69907	1	5.3879	0.379938	0.00519931	0.374739	0.0406966	0.374739
SMAX5B002526	ENSSMAG00000003747	PREDICTED: SH3 domain-containing protein 21	SH3 domain containing 21 [Source:ZFIN;Acc:ZDB-GENE-051120-57]	sh3d21	-1.09819	3.10019e-05	0.0101073	17.3554	5.44734	1	5.85417	0.363156	0.00342825	0.359728	0.0288114	0.359728
SMAX5B005523	ENSSMAG00000021155	PREDICTED: potassium voltage-gated channel subfamily H member 1-like	potassium voltage-gated channel, subfamily H (eag-related), member 1b [Source:ZFIN;Acc:ZDB-GENE-121128-4]	kcnh1b	-1.10153	9.21927e-06	0.00520748	19.6667	5.13156	1	5.43444	0.342104	0.00554852	0.336556	0.0392845	0.336556
SMAX5B021843	ENSSMAG00000013611	PREDICTED: integrin alpha-3-like	parvalbumin 8 [Source:ZFIN;Acc:ZDB-GENE-030805-3]	pvalb8	-1.10306	0.000703515	0.06185	11.4799	7.0853	1	3.0479	0.472353	0.0637141	0.408639	0.127411	0.408639
SMAX5B003449	ENSSMAG00000010138	PREDICTED: MARCKS-related protein-like	MARCKS-like 1a [Source:NCBI gene;Acc:406407]	marcksl1a	-1.10441	7.79421e-06	0.00508215	19.9877	5.11679	1	4.94217	0.34112	0.00885133	0.332268	0.0542327	0.332268
SMAX5B013286	ENSSMAG00000021125	PREDICTED: B-cell receptor CD22-like			-1.12279	1.3414e-05	0.00617401	18.9507	5.43345	1	4.6953	0.36223	0.0106359	0.351594	0.0615493	0.351594
SMAX5B012133	ENSSMAG00000008393	PREDICTED: B-cell antigen receptor complex-associated protein alpha chain	CD79a molecule, immunoglobulin-associated alpha [Source:ZFIN;Acc:ZDB-GENE-100922-201]	cd79a	-1.12654	1.12498e-05	0.00567899	19.2865	5.42064	1	6.89252	0.361376	0.00119735	0.360179	0.0172025	0.360179
SMAX5B001760	ENSSMAG00000008214	PREDICTED: tartrate-resistant acid phosphatase type 5	acid phosphatase 5a, tartrate resistant [Source:ZFIN;Acc:ZDB-GENE-040426-2864]	acp5a	-1.1285	0.00139256	0.0935644	10.2156	8.03779	1	4.26271	0.535853	0.0181772	0.517675	0.0753532	0.517675
SMAX5B001443	ENSSMAG00000009774	PREDICTED: E3 ubiquitin-protein ligase DTX4-like	deltex 4, E3 ubiquitin ligase a [Source:ZFIN;Acc:ZDB-GENE-160728-59]	dtx4a	-1.13095	3.32894e-06	0.00294086	21.617	4.96912	1	3.6551	0.331275	0.0296303	0.301644	0.0982174	0.301644
SMAX5B019033	ENSSMAG00000009129	PREDICTED: transcription factor COE1-like	interleukin 12Ba [Source:ZFIN;Acc:ZDB-GENE-050525-3]	il12ba	-1.13374	1.32764e-05	0.00617401	18.9704	5.53694	1	5.11248	0.36913	0.00675178	0.362378	0.0492714	0.362378
SMAX5B015267	ENSSMAG00000003160	PREDICTED: protein EFR3 -like B-like			-1.13575	0.000878076	0.0698165	11.0685	7.70023	1	3.49035	0.513349	0.0475194	0.465829	0.105126	0.465829
SMAX5B003556	ENSSMAG00000004718	PREDICTED: hemicentin-1-like			-1.1436	1.69011e-05	0.00703191	18.5101	5.70627	1	4.80534	0.380418	0.00970774	0.370711	0.0582511	0.370711
SMAX5B012521	ENSSMAG00000021330	PREDICTED: LIM domain only protein 7-like			-1.14575	1.96682e-05	0.00750701	18.2212	5.77553	1	4.6865	0.385035	0.0117398	0.373296	0.0618161	0.373296
SMAX5B020702	ENSSMAG00000017430	PREDICTED: transmembrane channel-like protein 6			-1.14795	8.97589e-05	0.0180082	15.3408	6.38538	1	5.43629	0.425692	0.00499401	0.420698	0.0392289	0.420698
SMAX5B013010	ENSSMAG00000002122	PREDICTED: calcium-binding mitochondrial carrier protein SCaMC-3-like			-1.14813	1.42297e-06	0.00240278	23.2494	5.15151	1	5.22325	0.343434	0.00603065	0.337403	0.0458437	0.337403
SMAX5B015507	ENSSMAG00000006780	PREDICTED: cathepsin S-like			-1.15511	3.45363e-05	0.0103934	17.1503	6.06623	1	4.44973	0.404415	0.0151198	0.389295	0.0691884	0.389295
SMAX5B020547	ENSSMAG00000007232	B cell accessory protein			-1.17536	1.75247e-05	0.00703191	18.441	6.03949	1	6.09072	0.402633	0.0029304	0.399702	0.024965	0.399702
SMAX5B020944	ENSSMAG00000018712	Immmunoglobulin light chain			-1.18551	0.000204611	0.0278432	13.7883	7.26547	1	3.8209	0.484365	0.0316199	0.452745	0.0916353	0.452745
SMAX5B005754	ENSSMAG00000005680		guanylate cyclase 2C [Source:ZFIN;Acc:ZDB-GENE-091118-67]	gucy2c	-1.19559	7.0714e-05	0.0158086	15.7916	6.80998	1	5.08544	0.453999	0.00781796	0.446181	0.0500816	0.446181
SMAX5B006984	ENSSMAG00000012304	PREDICTED: protein Shroom2-like			-1.1992	0.000522502	0.0506342	12.0336	8.11444	1	2.76626	0.540963	0.0964368	0.444526	0.146647	0.444526
SMAX5B015276	ENSSMAG00000002936	PREDICTED: bifunctional epoxide hydrolase 2	epoxide hydrolase 2, cytoplasmic [Source:ZFIN;Acc:ZDB-GENE-041212-70]	ephx2	-1.20031	7.30543e-06	0.00497055	20.1115	6.02549	1	4.18067	0.4017	0.0202701	0.381429	0.0781807	0.381429
SMAX5B017025	ENSSMAG00000008536	PREDICTED: G protein-coupled receptor kinase 5-like	G protein-coupled receptor kinase 5 [Source:ZFIN;Acc:ZDB-GENE-091204-274]	grk5	-1.20918	0.000409534	0.0427753	12.4882	8.05138	1	3.96417	0.536759	0.0263097	0.510449	0.0861002	0.510449
SMAX5B014430	ENSSMAG00000006201	Tetraspanin	solute carrier family 25 member 55b [Source:ZFIN;Acc:ZDB-GENE-040801-184]	slc25a55b	-1.22386	3.81665e-06	0.00314352	21.3548	6.08498	1	6.65892	0.405666	0.00158558	0.40408	0.0185853	0.40408
SMAX5B008697	ENSSMAG00000015402	PREDICTED: epithelial cell adhesion molecule	epithelial cell adhesion molecule [Source:ZFIN;Acc:ZDB-GENE-040426-2209]	epcam	-1.22663	2.82278e-05	0.00939866	17.5336	6.75825	1	5.47392	0.45055	0.00546536	0.445084	0.0381132	0.445084
SMAX5B008564	ENSSMAG00000016172	PREDICTED: B-cell lymphoma/leukemia 11A-like	BAF chromatin remodeling complex subunit BCL11A a [Source:ZFIN;Acc:ZDB-GENE-060421-4643]	bcl11aa	-1.23168	1.89033e-06	0.00240278	22.7034	5.99149	1	4.76418	0.399432	0.0117302	0.387702	0.0594774	0.387702
SMAX5B011915	ENSSMAG00000018480	PREDICTED: tyrosine-protein phosphatase non-receptor type 3	protein tyrosine phosphatase non-receptor type 3 [Source:ZFIN;Acc:ZDB-GENE-030131-2934]	ptpn3	-1.23223	0.000257352	0.0319626	13.3578	8.00737	1	4.39752	0.533825	0.0192398	0.514585	0.0708745	0.514585
SMAX5B020647	ENSSMAG00000008289	PREDICTED: alpha-sarcoglycan-like	sarcoglycan, alpha [Source:ZFIN;Acc:ZDB-GENE-041111-121]	sgca	-1.23894	0.000539121	0.0508235	11.9752	8.68912	1	2.98422	0.579275	0.0680452	0.51123	0.131317	0.51123
SMAX5B003694	ENSSMAG00000004739	PREDICTED: B-cell receptor CD22-like	si:dkey-24p1.1 [Source:ZFIN;Acc:ZDB-GENE-060503-631]	si:dkey-24p1.1	-1.24592	1.54078e-07	0.00210763	27.5375	5.66337	1	6.73857	0.377558	0.00148421	0.376074	0.0180581	0.376074
SMAX5B021589	ENSSMAG00000021048	Putative calpain-like protein	alanyl-tRNA synthetase 2, mitochondrial (putative) [Source:ZFIN;Acc:ZDB-GENE-041008-213]	AARS	-1.24771	5.07857e-05	0.0132628	16.4186	7.15888	1	2.90759	0.477259	0.0712648	0.405994	0.13634	0.405994
SMAX5B010310	ENSSMAG00000005517	PREDICTED: ras-specific guanine nucleotide-releasing factor 2	mutS homolog 3 (E. coli) [Source:ZFIN;Acc:ZDB-GENE-060526-307]	msh3	-1.24898	9.86811e-06	0.00532503	19.5368	6.61941	1	5.59466	0.441294	0.0048674	0.436427	0.034729	0.436427
SMAX5B002076	ENSSMAG00000020327	PREDICTED: netrin-G1	netrin g1a [Source:ZFIN;Acc:ZDB-GENE-091118-13]	ntng1a	-1.25104	0.000273001	0.0328631	13.2471	8.29733	1	3.24055	0.553155	0.0575342	0.495621	0.116825	0.495621
SMAX5B002603	ENSSMAG00000008533	PREDICTED: inactive polyglycylase TTLL10			-1.25181	0.00142719	0.0942368	10.1703	9.92145	1	3.01639	0.66143	0.082906	0.578524	0.129315	0.578524
SMAX5B013011	ENSSMAG00000001997				-1.28875	0.000262038	0.0322885	13.3239	7.6555	1	2.35134	0.510367	0.173195	0.337172	0.184092	0.337172
SMAX5B022429	ENSSMAG00000021215	PREDICTED: receptor-type tyrosine-protein phosphatase S-like	protein tyrosine phosphatase receptor type Sa [Source:ZFIN;Acc:ZDB-GENE-020107-3]	ptprsa	-1.30171	8.79742e-05	0.0178793	15.3787	8.19857	1	4.07078	0.546572	0.0244274	0.522144	0.0821098	0.522144
SMAX5B013004	ENSSMAG00000021124	PREDICTED: B-cell receptor CD22-like			-1.30347	8.34138e-06	0.0051325	19.858	7.15068	1	6.52274	0.476712	0.00197605	0.474736	0.0196499	0.474736
SMAX5B007869	ENSSMAG00000001686	PREDICTED: sushi nidogen and EGF-like domain-containing protein 1	sushi, nidogen and EGF-like domains 1 [Source:ZFIN;Acc:ZDB-GENE-100913-1]	sned1	-1.30862	0.00140505	0.0935644	10.1992	10.8207	1	3.18225	0.721379	0.0789279	0.642451	0.119855	0.642451
SMAX5B001434	ENSSMAG00000008158	PREDICTED: breakpoint cluster region protein-like	si:dkey-33c9.6 [Source:ZFIN;Acc:ZDB-GENE-130530-592]	si:dkey-33c9.6	-1.3087	0.000142727	0.0225569	14.4658	8.59616	1	6.34971	0.573077	0.0021259	0.570951	0.0214488	0.570951
SMAX5B000933	ENSSMAG00000005888				-1.325	0.000129585	0.0213576	14.6478	8.50626	1	2.43921	0.567084	0.113747	0.453337	0.17521	0.453337
SMAX5B009639	ENSSMAG00000014406	PREDICTED: DNA-binding protein SATB1	SATB homeobox 1a [Source:ZFIN;Acc:ZDB-GENE-031010-36]	satb1a	-1.33025	1.7248e-05	0.00703191	18.4713	7.56936	1	2.94232	0.504624	0.0719832	0.432641	0.134018	0.432641
SMAX5B000934	ENSSMAG00000013327	PREDICTED: interferon-induced very large GTPase 1-like			-1.33402	1.06237e-05	0.00554169	19.3959	7.57934	1	4.38645	0.505289	0.0151592	0.49013	0.0712352	0.49013
SMAX5B019836	ENSSMAG00000019553	PREDICTED: WD repeat-containing protein 20-like	DM1 locus, WD repeat containing [Source:HGNC Symbol;Acc:HGNC:2936]	zmp:0000000529	-1.34313	0.00106805	0.0795903	10.7057	11.019	1	2.30148	0.734603	0.179296	0.555307	0.189384	0.555307
SMAX5B000922	ENSSMAG00000004897		RAB4a, member RAS oncogene family [Source:NCBI gene;Acc:403031]	rab4a	-1.34334	2.24039e-06	0.00242968	22.377	7.17384	1	4.3378	0.478256	0.0158696	0.462386	0.0728348	0.462386
SMAX5B020502	ENSSMAG00000015477	PREDICTED: interferon-induced very large GTPase 1-like	si:dkey-85k7.12 [Source:ZFIN;Acc:ZDB-GENE-130530-855]	si:dkey-85k7.12	-1.34635	6.33104e-06	0.0046948	20.3854	7.53054	1	4.22493	0.502036	0.0228753	0.479161	0.076645	0.479161
SMAX5B020927	ENSSMAG00000000777	PREDICTED: serine/threonine-protein kinase LMTK1	apoptosis-associated tyrosine kinase a [Source:ZFIN;Acc:ZDB-GENE-100812-4]	aatka	-1.35364	5.38726e-07	0.00210763	25.12	6.7704	1	3.58366	0.45136	0.0331815	0.418178	0.101156	0.418178
SMAX5B003931	ENSSMAG00000000824	PREDICTED: cordon-bleu protein-like 1	cordon-bleu WH2 repeat protein-like 1a [Source:ZFIN;Acc:ZDB-GENE-120215-171]	cobll1a	-1.38895	2.77955e-07	0.00210763	26.3971	7.15253	1	5.59723	0.476835	0.00434816	0.472487	0.0346607	0.472487
SMAX5B004019	ENSSMAG00000014451		si:ch211-215c18.3 [Source:NCBI gene;Acc:100318173]	si:ch211-215c18.3	-1.46728	0.000403977	0.0427152	12.5137	10.1918	1	1.91486	0.679451	0.261457	0.417994	0.237255	0.417994
SMAX5B005941	ENSSMAG00000000674	PREDICTED: fibroblast growth factor 12-like	fibroblast growth factor 12a [Source:ZFIN;Acc:ZDB-GENE-050221-6]	fgf12a	-1.55005	4.47812e-05	0.0129774	16.6572	11.1027	1	3.42943	0.740179	0.0506171	0.689562	0.107818	0.689562
SMAX5B004192	ENSSMAG00000012308	PREDICTED: lipase member H-like	lipase, member Ia [Source:NCBI gene;Acc:445105]	lipia	-1.57303	2.96838e-06	0.00290326	21.8369	9.9478	1	3.6479	0.663186	0.0353081	0.627878	0.09851	0.627878
SMAX5B019038	ENSSMAG00000010064	PREDICTED: c-X-C motif chemokine 14-like	chemokine (C-X-C motif) ligand 14 [Source:ZFIN;Acc:ZDB-GENE-000619-1]	cxcl14	-1.59396	0.00064411	0.0583346	11.644	14.6543	1	1.72794	0.976953	0.217802	0.759151	0.26533	0.759151
SMAX5B003912	ENSSMAG00000000732	Sodium channel protein	sodium channel, voltage-gated, type I like, alpha b [Source:ZFIN;Acc:ZDB-GENE-060906-1]	scn1lab	-1.63817	0.00017828	0.0255955	14.0472	13.714	1	2.72673	0.914263	0.11398	0.800284	0.149751	0.800284
SMAX5B017543	ENSSMAG00000008981	similar to pregnancy-related serine protease			-1.72602	0.000129378	0.0213576	14.6508	14.8378	1	2.39455	0.989186	0.200535	0.788651	0.179655	0.788651
SMAX5B009471	ENSSMAG00000000122	PREDICTED: laminin subunit beta-4-like			-1.86366	9.5676e-05	0.0184844	15.2202	16.9083	1	5.00278	1.12722	0.0117132	1.11551	0.0524775	1.11551
SMAX5B019663	ENSSMAG00000016888	PREDICTED: otoferlin-like	otoferlin a [Source:NCBI gene;Acc:557476]	otofa	-2.1083	0.000124942	0.0213576	14.7166	22.0784	1	3.12552	1.47189	0.114051	1.35784	0.122941	1.35784
SMAX5B022541	ENSSMAG00000005285	PREDICTED: protein-lysine 6-oxidase-like	lysyl oxidase-like 5a [Source:ZFIN;Acc:ZDB-GENE-070705-186]	loxl5a	-2.10893	4.61982e-05	0.0131069	16.5981	20.5935	1	1.74285	1.3729	0.234226	1.13867	0.262959	1.13867

## Sheet: KEGG Down-regulated_Moderate
#Term	Database	ID	Input number	Background number	P-Value	Corrected P-Value	Input	Hyperlink
B cell receptor signaling pathway	KEGG PATHWAY	ko04662	17	113	6.06954e-14	1.11679e-11	SMAX5B005526|SMAX5B009431|SMAX5B013286|SMAX5B015192|SMAX5B008509|SMAX5B012133|SMAX5B014573|SMAX5B020547|SMAX5B022614|SMAX5B008679|SMAX5B013004|SMAX5B003694|SMAX5B011511|SMAX5B005203|SMAX5B007847|SMAX5B020801|SMAX5B006464	http://www.genome.jp/kegg-bin/show_pathway?ko04662/K06856%09red/K05730%09red/K06467%09red/K19662%09red/K07370%09red/K07371%09red/K06506%09red/K06507%09red/K07367%09red/K00922%09red/K17332%09red/K12230%09red/K03084%09red/K07369%09red
Chemokine signaling pathway	KEGG PATHWAY	ko04062	11	228	6.9095e-05	0.00635674	SMAX5B022407|SMAX5B002445|SMAX5B012063|SMAX5B011795|SMAX5B011910|SMAX5B015192|SMAX5B019038|SMAX5B011511|SMAX5B014573|SMAX5B015315|SMAX5B017025	http://www.genome.jp/kegg-bin/show_pathway?ko04062/K05730%09red/K19662%09red/K12367%09red/K04188%09red/K04179%09red/K08011%09red/K00922%09red/K04447%09red/K08291%09red/K10033%09red/K04180%09red
Fc gamma R-mediated phagocytosis	KEGG PATHWAY	ko04666	8	136	0.000194634	0.00819396	SMAX5B003449|SMAX5B002445|SMAX5B015315|SMAX5B014573|SMAX5B011511|SMAX5B015192|SMAX5B007847|SMAX5B020801	http://www.genome.jp/kegg-bin/show_pathway?ko04666/K06856%09red/K05730%09red/K13536%09red/K19662%09red/K12367%09red/K08011%09red/K00922%09red/K03084%09red
Leishmaniasis	KEGG PATHWAY	ko05140	6	73	0.000234927	0.00819396	SMAX5B022407|SMAX5B003449|SMAX5B020801|SMAX5B011815|SMAX5B011511|SMAX5B015315	http://www.genome.jp/kegg-bin/show_pathway?ko05140/K06856%09red/K06752%09red/K13536%09red/K19662%09red/K08011%09red/K04447%09red
T cell receptor signaling pathway	KEGG PATHWAY	ko04660	8	141	0.000245834	0.00819396	SMAX5B000317|SMAX5B012199|SMAX5B016350|SMAX5B014573|SMAX5B022614|SMAX5B015192|SMAX5B005203|SMAX5B006464	http://www.genome.jp/kegg-bin/show_pathway?ko04660/K05730%09red/K04350%09red/K10785%09red/K07367%09red/K00922%09red/K04707%09red/K17332%09red/K07369%09red
NF-kappa B signaling pathway	KEGG PATHWAY	ko04064	7	107	0.000267194	0.00819396	SMAX5B016350|SMAX5B008509|SMAX5B009431|SMAX5B022614|SMAX5B011511|SMAX5B020801|SMAX5B006464	http://www.genome.jp/kegg-bin/show_pathway?ko04064/K06856%09red/K10785%09red/K19662%09red/K07370%09red/K07371%09red/K07367%09red/K07369%09red
Hematopoietic cell lineage	KEGG PATHWAY	ko04640	6	79	0.000350134	0.00920351	SMAX5B005526|SMAX5B003694|SMAX5B013004|SMAX5B013286|SMAX5B021843|SMAX5B020801	http://www.genome.jp/kegg-bin/show_pathway?ko04640/K06856%09red/K06467%09red/K06482%09red
Inflammatory bowel disease (IBD)	KEGG PATHWAY	ko05321	5	59	0.00069345	0.0159493	SMAX5B016350|SMAX5B011815|SMAX5B021646|SMAX5B022402|SMAX5B017651	http://www.genome.jp/kegg-bin/show_pathway?ko05321/K05064%09red/K06752%09red/K10785%09red/K05063%09red/K11222%09red
Primary immunodeficiency	KEGG PATHWAY	ko05340	4	34	0.000787456	0.0160991	SMAX5B008509|SMAX5B020801|SMAX5B012133|SMAX5B009431	http://www.genome.jp/kegg-bin/show_pathway?ko05340/K06856%09red/K07371%09red/K06506%09red/K07370%09red
Asthma	KEGG PATHWAY	ko05310	3	15	0.000953535	0.0163441	SMAX5B016350|SMAX5B011815|SMAX5B020801	http://www.genome.jp/kegg-bin/show_pathway?ko05310/K06856%09red/K06752%09red/K10785%09red
Intestinal immune network for IgA production	KEGG PATHWAY	ko04672	4	37	0.00105301	0.0163441	SMAX5B016350|SMAX5B011815|SMAX5B007422|SMAX5B020801	http://www.genome.jp/kegg-bin/show_pathway?ko04672/K06856%09red/K13073%09red/K06752%09red/K10785%09red
Focal adhesion	KEGG PATHWAY	ko04510	10	269	0.00106592	0.0163441	SMAX5B015224|SMAX5B009812|SMAX5B002897|SMAX5B009471|SMAX5B021589|SMAX5B015192|SMAX5B022627|SMAX5B011511|SMAX5B021843|SMAX5B014573	http://www.genome.jp/kegg-bin/show_pathway?ko04510/K05730%09red/K19662%09red/K04659%09red/K03853%09red/K04349%09red/K06277%09red/K00922%09red/K06275%09red/K06245%09red/K06482%09red
Measles	KEGG PATHWAY	ko05162	7	148	0.00165936	0.0234863	SMAX5B022407|SMAX5B006088|SMAX5B016350|SMAX5B005909|SMAX5B018503|SMAX5B014573|SMAX5B020801	http://www.genome.jp/kegg-bin/show_pathway?ko05162/K06856%09red/K07990%09red/K04447%09red/K05069%09red/K00922%09red/K05404%09red/K10785%09red
Natural killer cell mediated cytotoxicity	KEGG PATHWAY	ko04650	6	120	0.00272624	0.0358306	SMAX5B006088|SMAX5B014573|SMAX5B005203|SMAX5B011511|SMAX5B015192|SMAX5B020801	http://www.genome.jp/kegg-bin/show_pathway?ko04650/K06856%09red/K05730%09red/K07990%09red/K19662%09red/K00922%09red/K17332%09red
Fc epsilon RI signaling pathway	KEGG PATHWAY	ko04664	5	84	0.00302932	0.0371596	SMAX5B007847|SMAX5B009431|SMAX5B015192|SMAX5B020801|SMAX5B014573	http://www.genome.jp/kegg-bin/show_pathway?ko04664/K06856%09red/K07370%09red/K05730%09red/K03084%09red/K00922%09red
Antigen processing and presentation	KEGG PATHWAY	ko04612	4	62	0.0060589	0.0665276	SMAX5B016350|SMAX5B015507|SMAX5B011815|SMAX5B015887	http://www.genome.jp/kegg-bin/show_pathway?ko04612/K06752%09red/K10785%09red/K01368%09red
Allograft rejection	KEGG PATHWAY	ko05330	3	31	0.00614657	0.0665276	SMAX5B016350|SMAX5B011815|SMAX5B020801	http://www.genome.jp/kegg-bin/show_pathway?ko05330/K06856%09red/K06752%09red/K10785%09red
Staphylococcus aureus infection	KEGG PATHWAY	ko05150	3	34	0.00779137	0.0796451	SMAX5B016350|SMAX5B011815|SMAX5B020801	http://www.genome.jp/kegg-bin/show_pathway?ko05150/K06856%09red/K06752%09red/K10785%09red
Autoimmune thyroid disease	KEGG PATHWAY	ko05320	3	36	0.00901851	0.0812134	SMAX5B016350|SMAX5B011815|SMAX5B020801	http://www.genome.jp/kegg-bin/show_pathway?ko05320/K06856%09red/K06752%09red/K10785%09red
Osteoclast differentiation	KEGG PATHWAY	ko04380	6	156	0.0091726	0.0812134	SMAX5B001760|SMAX5B008509|SMAX5B015315|SMAX5B014573|SMAX5B005203|SMAX5B009431	http://www.genome.jp/kegg-bin/show_pathway?ko04380/K14379%09red/K07370%09red/K07371%09red/K08011%09red/K00922%09red/K17332%09red
Cell adhesion molecules (CAMs)	KEGG PATHWAY	ko04514	7	207	0.0096494	0.0812134	SMAX5B005526|SMAX5B003694|SMAX5B016350|SMAX5B002076|SMAX5B013004|SMAX5B011815|SMAX5B013286	http://www.genome.jp/kegg-bin/show_pathway?ko04514/K10785%09red/K06752%09red/K06467%09red/K07522%09red
Jak-STAT signaling pathway	KEGG PATHWAY	ko04630	6	158	0.0097103	0.0812134	SMAX5B022407|SMAX5B022402|SMAX5B005909|SMAX5B021646|SMAX5B014573|SMAX5B017651	http://www.genome.jp/kegg-bin/show_pathway?ko04630/K05064%09red/K05063%09red/K05069%09red/K00922%09red/K04447%09red/K11222%09red
Viral myocarditis	KEGG PATHWAY	ko05416	4	74	0.0108356	0.0833089	SMAX5B020647|SMAX5B011815|SMAX5B020801|SMAX5B016350	http://www.genome.jp/kegg-bin/show_pathway?ko05416/K06856%09red/K06752%09red/K10785%09red/K12565%09red
Cytokine-cytokine receptor interaction	KEGG PATHWAY	ko04060	7	212	0.0108664	0.0833089	SMAX5B022402|SMAX5B012063|SMAX5B005909|SMAX5B011795|SMAX5B011910|SMAX5B019038|SMAX5B017651	http://www.genome.jp/kegg-bin/show_pathway?ko04060/K04188%09red/K05063%09red/K04180%09red/K05064%09red/K04179%09red/K05069%09red/K10033%09red
Rheumatoid arthritis	KEGG PATHWAY	ko05323	4	76	0.0118134	0.0854898	SMAX5B016350|SMAX5B011815|SMAX5B001760|SMAX5B020801	http://www.genome.jp/kegg-bin/show_pathway?ko05323/K06856%09red/K14379%09red/K06752%09red/K10785%09red
Rap1 signaling pathway	KEGG PATHWAY	ko04015	9	326	0.0120801	0.0854898	SMAX5B015224|SMAX5B016350|SMAX5B014540|SMAX5B000006|SMAX5B007052|SMAX5B014573|SMAX5B011511|SMAX5B005941|SMAX5B004099	http://www.genome.jp/kegg-bin/show_pathway?ko04015/K10785%09red/K19662%09red/K06070%09red/K04358%09red/K04270%09red/K06277%09red/K00922%09red/K04267%09red
Platelet activation	KEGG PATHWAY	ko04611	6	168	0.0127402	0.0868219	SMAX5B000317|SMAX5B014041|SMAX5B007052|SMAX5B014540|SMAX5B014573|SMAX5B009431	http://www.genome.jp/kegg-bin/show_pathway?ko04611/K04270%09red/K07370%09red/K00922%09red/K04350%09red/K04958%09red
Phagosome	KEGG PATHWAY	ko04145	6	176	0.0156008	0.10252	SMAX5B015507|SMAX5B015315|SMAX5B011815|SMAX5B022627|SMAX5B015887|SMAX5B020801	http://www.genome.jp/kegg-bin/show_pathway?ko04145/K06856%09red/K08011%09red/K06752%09red/K01368%09red/K04659%09red
Tuberculosis	KEGG PATHWAY	ko05152	6	190	0.0216281	0.137226	SMAX5B022407|SMAX5B015507|SMAX5B011815|SMAX5B022614|SMAX5B015887|SMAX5B020801	http://www.genome.jp/kegg-bin/show_pathway?ko05152/K06856%09red/K06752%09red/K04447%09red/K01368%09red/K07369%09red
Leukocyte transendothelial migration	KEGG PATHWAY	ko04670	6	197	0.0251631	0.150668	SMAX5B014573|SMAX5B004019|SMAX5B011511|SMAX5B007560|SMAX5B015192|SMAX5B015315	http://www.genome.jp/kegg-bin/show_pathway?ko04670/K05730%09red/K19662%09red/K06514%09red/K08011%09red/K00922%09red/K07873%09red
Toxoplasmosis	KEGG PATHWAY	ko05145	5	145	0.0253843	0.150668	SMAX5B022407|SMAX5B011815|SMAX5B014573|SMAX5B011795|SMAX5B009471	http://www.genome.jp/kegg-bin/show_pathway?ko05145/K00922%09red/K04180%09red/K06752%09red/K04447%09red/K06245%09red
Ras signaling pathway	KEGG PATHWAY	ko04014	8	322	0.0300976	0.173061	SMAX5B000317|SMAX5B016350|SMAX5B000661|SMAX5B009812|SMAX5B014573|SMAX5B011511|SMAX5B005941|SMAX5B010310	http://www.genome.jp/kegg-bin/show_pathway?ko04014/K04350%09red/K10785%09red/K02678%09red/K19662%09red/K04358%09red/K04349%09red/K00922%09red/K12326%09red
Graft-versus-host disease	KEGG PATHWAY	ko05332	2	25	0.0354991	0.197935	SMAX5B016350|SMAX5B011815	http://www.genome.jp/kegg-bin/show_pathway?ko05332/K06752%09red/K10785%09red
PI3K-Akt signaling pathway	KEGG PATHWAY	ko04151	9	411	0.0433729	0.234724	SMAX5B022407|SMAX5B005909|SMAX5B014573|SMAX5B009471|SMAX5B008679|SMAX5B022627|SMAX5B021843|SMAX5B005941|SMAX5B020801	http://www.genome.jp/kegg-bin/show_pathway?ko04151/K06856%09red/K04659%09red/K04358%09red/K05069%09red/K06482%09red/K00922%09red/K04447%09red/K06245%09red/K12230%09red
Amoebiasis	KEGG PATHWAY	ko05146	4	117	0.0450478	0.236823	SMAX5B009471|SMAX5B014573|SMAX5B020801|SMAX5B011511	http://www.genome.jp/kegg-bin/show_pathway?ko05146/K06856%09red/K06245%09red/K00922%09red/K19662%09red

## Sheet: DEGs_Severe infection
target_id	ensembl_name	annot	annot_ensembl	gene_name	fc	pval	qval	test_stat	rss	degrees_free	mean_obs	var_obs	tech_var	sigma_sq	smooth_sigma_sq	final_sigma_sq
SMAX5B011942	ENSSMAG00000006428	14 kDa apolipoprotein			4.05098	9.10846e-05	0.0208448	15.3131	44.3847	1	2.19601	5.54809	0.0847172	5.46337	0.2932	5.46337
SMAX5B007371	ENSSMAG00000002974	Complement component C3			4.02001	0.00190304	0.0662612	9.64078	54.0034	1	2.68131	6.75043	0.126539	6.62389	0.231895	6.62389
SMAX5B000713	ENSSMAG00000000467	Apolipoprotein AI			3.93458	0.000931601	0.0509436	10.9588	48.4103	1	2.77424	6.05129	0.108856	5.94243	0.222795	5.94243
SMAX5B019056					3.65414	0.00406729	0.0864632	8.25353	48.7104	1	3.33818	6.0888	0.115503	5.97329	0.184583	5.97329
SMAX5B011451	ENSSMAG00000001784	PREDICTED: fibrinogen gamma chain	fibrinogen gamma chain [Source:ZFIN;Acc:ZDB-GENE-040426-1998]	fgg	3.58327	0.00302962	0.0786801	8.78954	45.1639	1	2.46904	5.64549	0.13728	5.50821	0.255675	5.50821
SMAX5B021451	ENSSMAG00000011846	CC chemokine 1			3.4558	0.0043614	0.0891426	8.12687	43.9657	1	2.55884	5.49571	0.142876	5.35283	0.245084	5.35283
SMAX5B019135	ENSSMAG00000010101	PREDICTED: ES1 protein -like mitochondrial-like	zgc:174917 [Source:ZFIN;Acc:ZDB-GENE-070928-42]	zgc:174917	3.45543	3.97006e-05	0.0142002	16.8856	31.2075	1	1.71744	3.90094	0.0727987	3.82814	0.382303	3.82814
SMAX5B017367	ENSSMAG00000002241	DNA-damage-inducible transcript 4 protein	DnaJ heat shock protein family (Hsp40) member B12b [Source:ZFIN;Acc:ZDB-GENE-070410-128]	dnajb12b	3.11303	0.00405552	0.0864632	8.25879	35.339	1	7.48275	4.41737	0.00149293	4.41588	0.0500043	4.41588
SMAX5B007320	ENSSMAG00000009575	C1 inhibitor	double C2-like domains, delta [Source:ZFIN;Acc:ZDB-GENE-081104-451]	doc2d	3.08223	0.00506307	0.0949253	7.85677	35.688	1	2.21483	4.461	0.248457	4.21254	0.290338	4.21254
SMAX5B017624					3.06491	0.00161103	0.06209	9.9471	30.8705	1	2.84058	3.85881	0.166303	3.69251	0.216752	3.69251
SMAX5B011469	ENSSMAG00000003761		integrin, beta-like 1 [Source:ZFIN;Acc:ZDB-GENE-050522-410]	itgbl1	3.00811	0.000182007	0.0298377	14.0083	25.3318	1	3.81827	3.16648	0.208193	2.95828	0.165139	2.95828
SMAX5B019901	ENSSMAG00000019598		DEAH (Asp-Glu-Ala-His) box polypeptide 16 [Source:ZFIN;Acc:ZDB-GENE-030131-8589]	dhx16	3.00369	0.00163437	0.06228	9.92063	29.6914	1	8.82205	3.71143	0.00135161	3.71008	0.0467262	3.71008
SMAX5B019202	ENSSMAG00000008360	PREDICTED: glutathione peroxidase 3	TNFAIP3 interacting protein 1 [Source:ZFIN;Acc:ZDB-GENE-070112-1502]	tnip1	2.97545	0.00358245	0.0834033	8.48419	31.7806	1	3.14506	3.97258	0.122113	3.85047	0.194776	3.85047
SMAX5B012375	ENSSMAG00000021357	PREDICTED: haptoglobin-like	haptoglobin [Source:ZFIN;Acc:ZDB-GENE-030131-1259]	hp	2.93954	0.00250973	0.0759228	9.13349	29.7441	1	3.87708	3.71802	0.0677391	3.65028	0.162936	3.65028
SMAX5B003897	ENSSMAG00000000450	Oligopeptide transporter	serine/threonine kinase 24b (STE20 homolog, yeast) [Source:ZFIN;Acc:ZDB-GENE-040426-2841]	stk24b	2.92248	0.000794592	0.0490404	11.2538	26.362	1	1.92447	3.29525	0.0919404	3.20331	0.339658	3.20331
SMAX5B006084	ENSSMAG00000019476	PREDICTED: CCAAT/enhancer-binding protein delta			2.80147	0.000433473	0.0363205	12.3821	23.1626	1	7.29287	2.89533	0.00172956	2.8936	0.0520275	2.8936
SMAX5B019163	ENSSMAG00000010078	PREDICTED: phytanoyl-CoA dioxygenase domain-containing protein 1-like	si:ch211-153b23.5 [Source:ZFIN;Acc:ZDB-GENE-030131-9744]	si:ch211-153b23.5	2.79729	5.44807e-05	0.0174429	16.2854	20.4298	1	1.55494	2.55373	0.155034	2.39869	0.420815	2.39869
SMAX5B007605	ENSSMAG00000014639	PREDICTED: tetraspanin-1	tetraspanin 34 [Source:ZFIN;Acc:ZDB-GENE-060825-202]	tspan34	2.79424	0.00159355	0.06209	9.96718	25.6314	1	1.60699	3.20392	0.186241	3.01768	0.407963	3.01768
SMAX5B003575	ENSSMAG00000001641	PREDICTED: unconventional myosin-Ih	myosin IHb [Source:ZFIN;Acc:ZDB-GENE-070705-355]	myo1hb	2.71716	0.000388286	0.0359455	12.5877	21.6291	1	2.49253	2.70364	0.217988	2.48565	0.252826	2.48565
SMAX5B002564	ENSSMAG00000004304				2.68317	0.00325174	0.0798376	8.66054	25.5386	1	3.20856	3.19232	0.0970837	3.09524	0.191177	3.09524
SMAX5B007750	ENSSMAG00000000337				2.65266	4.39259e-05	0.0150284	16.6937	18.4617	1	4.87656	2.30771	0.016419	2.29129	0.135018	2.29129
SMAX5B020936	ENSSMAG00000017879	PREDICTED: tripartite motif-containing protein 16-like	amnion associated transmembrane protein [Source:ZFIN;Acc:ZDB-GENE-060810-59]	amn	2.56319	0.000465474	0.0375888	12.2491	19.4851	1	4.54147	2.43564	0.0258874	2.40975	0.143992	2.40975
SMAX5B000212	ENSSMAG00000004711	plg wu:fb70e09	plasminogen [Source:ZFIN;Acc:ZDB-GENE-030131-1411]	plg	2.53171	0.00232683	0.0735334	9.27201	21.8797	1	2.2797	2.73497	0.116572	2.61839	0.280795	2.61839
SMAX5B009591	ENSSMAG00000019247	Inositol monophosphatase 1	inositol monophosphatase 1 [Source:HGNC Symbol;Acc:HGNC:6050]	IMPA1	2.48519	0.0036868	0.0840096	8.43197	22.2501	1	9.20922	2.78126	0.000179104	2.78108	0.0478441	2.78108
SMAX5B008661					2.48319	0.000731359	0.0479588	11.4078	18.9077	1	5.02916	2.36346	0.0258201	2.33764	0.129588	2.33764
SMAX5B012707	ENSSMAG00000021281	Na-K-Cl cotransporter	solute carrier family 12 member 1 [Source:ZFIN;Acc:ZDB-GENE-080130-3]	slc12a1	2.48064	0.000301375	0.0339529	13.0618	17.7377	1	3.16223	2.21722	0.100858	2.11636	0.193776	2.11636
SMAX5B007218	ENSSMAG00000013476	Chemotaxin-like protein	Bardet-Biedl syndrome 1 [Source:ZFIN;Acc:ZDB-GENE-060126-1]	bbs1	2.46407	0.0020511	0.0698707	9.50323	20.4482	1	3.26671	2.55602	0.0974676	2.45856	0.188105	2.45856
SMAX5B002951	ENSSMAG00000010364		phosphatidylinositol-4-phosphate 5-kinase-like 1 [Source:ZFIN;Acc:ZDB-GENE-060526-248]	pip5kl1	2.41235	0.00333899	0.0810943	8.6123	20.7098	1	3.36069	2.58873	0.0929462	2.49578	0.183525	2.49578
SMAX5B002600	ENSSMAG00000005150	PREDICTED: keratin type I cytoskeletal 18-like	keratin 18a, tandem duplicate 2 [Source:ZFIN;Acc:ZDB-GENE-090312-205]	krt18a.2	2.32166	0.00021697	0.0314432	13.6781	14.4771	1	1.65289	1.80964	0.241973	1.56767	0.397038	1.56767
SMAX5B006946	ENSSMAG00000020749	Transporter	solute carrier family 6 member 19 [Source:HGNC Symbol;Acc:HGNC:27960]	SLC6A19	2.27636	0.00184775	0.0657501	9.69495	17.2639	1	1.11112	2.15799	0.133586	2.0244	0.553077	2.0244
SMAX5B005208	ENSSMAG00000010293	cyp24a1l	cytochrome P450, family 24, subfamily A, polypeptide 1 [Source:ZFIN;Acc:ZDB-GENE-060825-1]	cyp24a1	2.25142	0.00544933	0.0974564	7.72394	19.2393	1	2.15873	2.40491	0.193133	2.21178	0.299002	2.21178
SMAX5B012559	ENSSMAG00000021341	PREDICTED: fibrous sheath CABYR-binding protein-like			2.23102	0.000833718	0.0498869	11.1646	15.423	1	4.57507	1.92788	0.0175966	1.91028	0.143204	1.91028
SMAX5B009306	ENSSMAG00000016149	PREDICTED: vascular endothelial growth factor receptor kdr-like	kinase insert domain receptor like [Source:NCBI gene;Acc:796537]	kdrl	2.22962	0.00150558	0.0615452	10.0718	16.23	1	3.15724	2.02874	0.174209	1.85454	0.194065	1.85454
SMAX5B015084	ENSSMAG00000017837	PREDICTED: anthrax toxin receptor 2-like	ANTXR cell adhesion molecule 2b [Source:ZFIN;Acc:ZDB-GENE-080213-4]	antxr2b	2.22236	0.00123888	0.0578561	10.4314	14.6919	1	1.2364	1.83649	0.377723	1.45877	0.51129	1.45877
SMAX5B000242	ENSSMAG00000012432	Interleukin 1 beta protein		IL-1b	2.20856	0.00606958	0.0998151	7.52953	18.8044	1	5.22324	2.35055	0.0108987	2.33965	0.121298	2.33965
SMAX5B011674	ENSSMAG00000011551	Glyceraldehyde-3-phosphate dehydrogenase	glyceraldehyde-3-phosphate dehydrogenase [Source:NCBI gene;Acc:317743]	gapdh	2.19337	0.000203716	0.0306009	13.7965	13.5518	1	2.89297	1.69397	0.143161	1.55081	0.212302	1.55081
SMAX5B010741	ENSSMAG00000013088	Lysozyme C	si:ch73-160i9.1 [Source:ZFIN;Acc:ZDB-GENE-141212-254]	si:ch73-160i9.1	2.16713	0.00347197	0.0823781	8.5412	16.7935	1	3.87274	2.09919	0.0585162	2.04067	0.163099	2.04067
SMAX5B019630	ENSSMAG00000014101	PREDICTED: testis development-related protein	si:ch211-225h24.2 [Source:ZFIN;Acc:ZDB-GENE-030131-1581]	si:ch211-225h24.2	2.16609	0.000642706	0.0449888	11.648	14.2445	1	5.40746	1.78056	0.00895119	1.77161	0.112754	1.77161
SMAX5B003611	ENSSMAG00000004608	PREDICTED: lipolysis-stimulated lipoprotein receptor	lipolysis stimulated lipoprotein receptor [Source:ZFIN;Acc:ZDB-GENE-050913-73]	lsr	2.14442	0.00546238	0.0974845	7.71962	17.4599	1	4.90359	2.18249	0.0117058	2.17079	0.134135	2.17079
SMAX5B016463	ENSSMAG00000018579	PREDICTED: proprotein convertase subtilisin/kexin type 5-like			2.13999	0.00586109	0.0990783	7.59252	17.5649	1	1.95846	2.19561	0.153895	2.04172	0.333286	2.04172
SMAX5B021222	ENSSMAG00000016226	PREDICTED: high choriolytic enzyme 1-like	six-cysteine containing astacin protease 1 [Source:ZFIN;Acc:ZDB-GENE-070621-1]	c6ast1	2.13639	0.00323787	0.0798155	8.66833	16.1822	1	7.29574	2.02277	0.00104057	2.02173	0.0519932	2.02173
SMAX5B002139	ENSSMAG00000000014	Muscle RING finger 1			2.12575	0.000286512	0.0338753	13.1566	12.7467	1	2.10453	1.59333	0.207149	1.38618	0.307752	1.38618
SMAX5B022582	ENSSMAG00000000078	PREDICTED: A-agglutinin anchorage subunit-like	synaptophysin-like 1 [Source:ZFIN;Acc:ZDB-GENE-110420-2]	sypl1	2.10559	0.00430725	0.088727	8.14952	16.2948	1	2.19903	2.03685	0.202463	1.83439	0.292739	1.83439
SMAX5B002180	ENSSMAG00000020806	PREDICTED: peptidyl-prolyl cis-trans isomerase FKBP5-like	FKBP prolyl isomerase 5 [Source:ZFIN;Acc:ZDB-GENE-030616-630]	fkbp5	2.10345	0.00042236	0.0363205	12.4306	13.0351	1	10.0419	1.62939	6.97e-05	1.62932	0.0534316	1.62932
SMAX5B022072	ENSSMAG00000000432	PREDICTED: carboxypeptidase A1-like	carboxypeptidase A1 (pancreatic) [Source:ZFIN;Acc:ZDB-GENE-050522-438]	cpa1	2.08918	0.0014581	0.0607079	10.1308	14.2061	1	6.7149	1.77577	0.00197183	1.7738	0.0630689	1.7738
SMAX5B013427	ENSSMAG00000017617	PREDICTED: arsenite methyltransferase-like	apoptosis inducing factor mitochondria associated 4 [Source:ZFIN;Acc:ZDB-GENE-070112-2282]	aifm4	2.07435	0.000290581	0.0338753	13.1302	12.3755	1	3.62389	1.54693	0.136	1.41093	0.172476	1.41093
SMAX5B011076	ENSSMAG00000011415	PREDICTED: collagen alpha-1(XXVIII) chain-like	BTB (POZ) domain containing 17a [Source:ZFIN;Acc:ZDB-GENE-130531-68]	btbd17a	2.04648	0.00129986	0.0584657	10.3427	13.4855	1	3.84097	1.68569	0.032586	1.65311	0.16429	1.65311
SMAX5B014150	ENSSMAG00000012091	PREDICTED: 6-phosphofructo-2-kinase/fructose-2-6-bisphosphatase 4-like	6-phosphofructo-2-kinase/fructose-2,6-biphosphatase 4a [Source:ZFIN;Acc:ZDB-GENE-051120-51]	pfkfb4a	2.01999	0.00491557	0.093948	7.91024	15.2658	1	7.46177	1.90822	0.000874955	1.90735	0.0502016	1.90735
SMAX5B017824	ENSSMAG00000012603	Protein-glutamine gamma-glutamyltransferase 2	transglutaminase 2, like [Source:ZFIN;Acc:ZDB-GENE-050420-97]	tgm2l	1.99782	0.00601738	0.0998151	7.54509	15.3674	1	4.36333	1.92093	0.0214924	1.89944	0.148099	1.89944
SMAX5B016717	ENSSMAG00000003622	PREDICTED: transcription factor PU.1-like	Spi-C transcription factor (Spi-1/PU.1 related) [Source:ZFIN;Acc:ZDB-GENE-040912-47]	spic	1.97871	0.00596567	0.0998151	7.56064	15.0559	1	4.12278	1.88199	0.0293279	1.85266	0.154327	1.85266
SMAX5B020872	ENSSMAG00000017656	Suppressor of cytokine signaling 3	suppressor of cytokine signaling 3a [Source:ZFIN;Acc:ZDB-GENE-030131-7349]	socs3a	1.97643	0.000420692	0.0363205	12.438	11.5053	1	5.08573	1.43816	0.00840149	1.42976	0.127299	1.42976
SMAX5B018279	ENSSMAG00000005204	PREDICTED: cyclic nucleotide-gated cation channel alpha-4-like	cyclic nucleotide gated channel subunit alpha 4 [Source:ZFIN;Acc:ZDB-GENE-070912-292]	cnga4	1.97064	4.67776e-05	0.0153372	16.5744	10.2134	1	4.81294	1.27668	0.0145321	1.26215	0.136978	1.26215
SMAX5B015116	ENSSMAG00000015816	Phospholipase A(2)			1.96493	0.00101448	0.0524285	10.8009	12.1612	1	6.04259	1.52015	0.00401804	1.51613	0.0858821	1.51613
SMAX5B014067	ENSSMAG00000013652	PREDICTED: protein snail -like Sna-like	snail family zinc finger 1a [Source:ZFIN;Acc:ZDB-GENE-990415-255]	snai1a	1.95192	0.000283711	0.033826	13.175	10.9418	1	3.22841	1.36772	0.107362	1.26036	0.190106	1.26036
SMAX5B016152	ENSSMAG00000003436	IL-8 receptor protein	chemokine (C-X-C motif) receptor 1 [Source:ZFIN;Acc:ZDB-GENE-070302-4]	cxcr1	1.94647	0.00119189	0.0564149	10.5029	12.1039	1	7.16346	1.51299	0.00108017	1.51191	0.0537032	1.51191
SMAX5B002764	ENSSMAG00000017128	PREDICTED: radiation-inducible immediate-early IEX-1			1.93335	0.00386742	0.085022	8.34504	13.5476	1	3.2568	1.69344	0.0893086	1.60414	0.188614	1.60414
SMAX5B015583	ENSSMAG00000004383		proline rich mitotic checkpoint control factor [Source:ZFIN;Acc:ZDB-GENE-070717-1]	prcc	1.90881	0.00111284	0.0553242	10.6297	11.5692	1	4.87948	1.44615	0.0121082	1.43404	0.134924	1.43404
SMAX5B005293	ENSSMAG00000017928	PREDICTED: GSK-3-binding protein-like	glycogen synthase kinase binding protein [Source:ZFIN;Acc:ZDB-GENE-990714-7]	gbp	1.90706	6.76911e-05	0.0182573	15.8743	9.70914	1	6.77827	1.21364	0.00167861	1.21196	0.0614047	1.21196
SMAX5B021410	ENSSMAG00000013233	PREDICTED: angiopoietin-related protein 5-like			1.88492	0.00077241	0.0486248	11.3064	10.9415	1	6.67328	1.36769	0.00177762	1.36591	0.0641858	1.36591
SMAX5B020795	ENSSMAG00000017508	PREDICTED: metalloproteinase inhibitor 2-like	TIMP metallopeptidase inhibitor 2b [Source:ZFIN;Acc:ZDB-GENE-040426-2655]	timp2b	1.87124	0.00208672	0.0701145	9.47165	11.814	1	8.36187	1.47675	0.000318787	1.47643	0.0465074	1.47643
SMAX5B012791	ENSSMAG00000009551	PREDICTED: ATP-binding cassette sub-family C member 8-like	ATP-binding cassette, sub-family C (CFTR/MRP), member 8 [Source:ZFIN;Acc:ZDB-GENE-050517-22]	abcc8	1.86603	0.00606692	0.0998151	7.53032	13.4231	1	3.24648	1.67789	0.0671839	1.6107	0.189151	1.6107
SMAX5B018920	ENSSMAG00000006979	Dual specificity protein phosphatase	dual specificity phosphatase 1 [Source:ZFIN;Acc:ZDB-GENE-040426-2018]	dusp1	1.85035	0.00158514	0.06209	9.97693	11.2338	1	7.75255	1.40422	0.000618733	1.4036	0.0480751	1.4036
SMAX5B011762	ENSSMAG00000006448	PREDICTED: apolipoprotein A-IV-like			1.84588	0.00104714	0.0537332	10.7423	10.1133	1	1.85911	1.26417	0.244674	1.01949	0.352394	1.01949
SMAX5B003934	ENSSMAG00000001717	Rho-related GTP-binding protein RhoE	Rho family GTPase 3a [Source:ZFIN;Acc:ZDB-GENE-010319-40]	rnd3a	1.82687	0.000357719	0.0349676	12.741	9.72512	1	4.2301	1.21564	0.0200816	1.19556	0.151361	1.19556
SMAX5B002632	ENSSMAG00000009403	PREDICTED: UDP-GlcNAc:betaGal beta-1-3-N-acetylglucosaminyltransferase 7-like	UDP-GlcNAc:betaGal beta-1,3-N-acetylglucosaminyltransferase 7, like [Source:ZFIN;Acc:ZDB-GENE-040718-143]	b3gnt7l	1.822	0.00106682	0.0543353	10.7079	10.5019	1	4.61535	1.31274	0.012761	1.29998	0.142239	1.29998
SMAX5B000050	ENSSMAG00000003900	PREDICTED: protein FAM89A-like	family with sequence similarity 89 member A [Source:ZFIN;Acc:ZDB-GENE-111019-1]	fam89a	1.8198	3.22284e-05	0.0123144	17.2817	8.59052	1	7.25732	1.07381	0.000918535	1.0729	0.0524645	1.0729
SMAX5B016417	ENSSMAG00000000834	Alkaline phosphatase	alkaline phosphatase, biomineralization associated [Source:ZFIN;Acc:ZDB-GENE-040420-1]	alpl	1.80866	0.00198675	0.0682696	9.56174	10.9804	1	6.59317	1.37255	0.0020584	1.37049	0.0663495	1.37049
SMAX5B004928	ENSSMAG00000013586	Glutathione S-transferase theta b	glutathione S-transferase theta 1b [Source:ZFIN;Acc:ZDB-GENE-040426-1491]	gstt1b	1.79703	0.00261009	0.0760487	9.06177	11.1651	1	5.17415	1.39564	0.00839005	1.38725	0.123498	1.38725
SMAX5B007229	ENSSMAG00000013021	PREDICTED: hydroxycarboxylic acid receptor 2-like			1.79215	0.00433586	0.088898	8.13752	11.8148	1	6.00439	1.47686	0.00364056	1.47322	0.0874585	1.47322
SMAX5B009186	ENSSMAG00000015146	PREDICTED: cadherin-related family member 5-like			1.7918	0.000310241	0.0339529	13.0075	8.96362	1	2.66819	1.12045	0.175516	0.944936	0.233241	0.944936
SMAX5B001524	ENSSMAG00000020174	PREDICTED: CCAAT/enhancer-binding protein beta-like			1.78697	0.00278107	0.0768044	8.94581	11.1206	1	8.34956	1.39008	0.000290263	1.38979	0.0465178	1.38979
SMAX5B016585	ENSSMAG00000008036	PREDICTED: proprotein convertase subtilisin/kexin type 5	prune homolog 2 with BCH domain [Source:ZFIN;Acc:ZDB-GENE-050309-222]	prune2	1.78444	0.00414014	0.0874597	8.22131	11.6428	1	2.67962	1.45534	0.110943	1.3444	0.232067	1.3444
SMAX5B011760	ENSSMAG00000019366	PREDICTED: metalloreductase STEAP4	STEAP family member 4 [Source:ZFIN;Acc:ZDB-GENE-070424-244]	steap4	1.77878	0.00242797	0.0751332	9.19409	10.8515	1	5.88764	1.35644	0.00382926	1.35261	0.0920977	1.35261
SMAX5B013558	ENSSMAG00000016351	C-type lectin recepter			1.77372	0.000791846	0.0490404	11.2602	9.70794	1	4.59846	1.21349	0.0150498	1.19844	0.142646	1.19844
SMAX5B022355	ENSSMAG00000011840	PREDICTED: serine protease 57	fibroblast growth factor 22 [Source:ZFIN;Acc:ZDB-GENE-050208-380]	fgf22	1.76696	0.00401218	0.0859098	8.27829	11.3695	1	6.21292	1.42118	0.00273265	1.41845	0.0788766	1.41845
SMAX5B010075	ENSSMAG00000009730	PREDICTED: potassium voltage-gated channel subfamily D member 2-like			1.75102	0.0026287	0.0760487	9.04878	10.6093	1	5.65531	1.32616	0.00501899	1.32114	0.10145	1.32114
SMAX5B014649	ENSSMAG00000019152				1.74857	0.00101606	0.0524285	10.7981	9.63181	1	6.42667	1.20398	0.00197176	1.202	0.0710659	1.202
SMAX5B000655	ENSSMAG00000000730	Cell adhesion molecule 3			1.74697	0.00186386	0.0659179	9.679	10.1768	1	5.68122	1.27211	0.00428357	1.26782	0.10033	1.26782
SMAX5B004416	ENSSMAG00000016691	skin mucus antibacterial l-amino acid oxidase-like			1.73938	0.00343837	0.0821658	8.5589	10.8054	1	6.08822	1.35067	0.00312947	1.34755	0.0839872	1.34755
SMAX5B017482	ENSSMAG00000003586	Ectonucleoside triphosphate diphosphohydrolase 1	ectonucleoside triphosphate diphosphohydrolase 1 [Source:ZFIN;Acc:ZDB-GENE-040801-58]	entpd1	1.73614	0.00314508	0.0791767	8.72133	10.6495	1	3.69183	1.33119	0.0478572	1.28333	0.169878	1.28333
SMAX5B010492	ENSSMAG00000003845	PREDICTED: gamma-glutamyl hydrolase-like	nicotinamide riboside kinase 1 [Source:ZFIN;Acc:ZDB-GENE-050320-8]	nmrk1	1.73265	0.00524242	0.0957137	7.79386	11.3324	1	3.18175	1.41655	0.0749537	1.3416	0.192664	1.3416
SMAX5B011825	ENSSMAG00000018881	PREDICTED: cadherin-17	cadherin 17, LI cadherin (liver-intestine) [Source:ZFIN;Acc:ZDB-GENE-030910-3]	cdh17	1.72477	0.00175142	0.0647308	9.79337	9.85756	1	2.3609	1.23219	0.205055	1.02714	0.26954	1.02714
SMAX5B005219	ENSSMAG00000011352	PREDICTED: TOX high mobility group box family member 2	TOX high mobility group box family member 2 [Source:ZFIN;Acc:ZDB-GENE-040426-2095]	tox2	1.72417	5.95246e-05	0.0174429	16.1177	7.84035	1	3.59742	0.980044	0.0656403	0.914404	0.173507	0.914404
SMAX5B020744	ENSSMAG00000004089	PREDICTED: angiopoietin-related protein 6			1.71011	0.000357664	0.0349676	12.7413	8.52166	1	2.97262	1.06521	0.0738129	0.991395	0.206121	0.991395
SMAX5B019300	ENSSMAG00000013448	PREDICTED: fructose-1-6-bisphosphatase 1-like	fructose-1,6-bisphosphatase 1a [Source:ZFIN;Acc:ZDB-GENE-030131-7171]	fbp1a	1.70717	0.00173319	0.0645572	9.81261	9.64721	1	6.64656	1.2059	0.00200505	1.2039	0.0649075	1.2039
SMAX5B011822	ENSSMAG00000011269	PREDICTED: tumor necrosis factor receptor superfamily member 5-like	protein tyrosine phosphatase non-receptor type 6 [Source:ZFIN;Acc:ZDB-GENE-030131-7513]	ptpn6	1.70601	0.00350698	0.0826241	8.52293	10.4202	1	5.97522	1.30252	0.00433706	1.29819	0.0886487	1.29819
SMAX5B012565	ENSSMAG00000002419	Wilms' tumor suppressor 1b	WT1 transcription factor b [Source:ZFIN;Acc:ZDB-GENE-050420-319]	wt1b	1.70303	0.00389775	0.0851651	8.33085	10.5224	1	2.85127	1.3153	0.0976362	1.21767	0.215818	1.21767
SMAX5B017956	ENSSMAG00000020405	PREDICTED: bifunctional 3'-phosphoadenosine 5'-phosphosulfate synthase 2	3'-phosphoadenosine 5'-phosphosulfate synthase 2a [Source:ZFIN;Acc:ZDB-GENE-061110-85]	papss2a	1.69153	0.00132936	0.0588907	10.3013	9.23245	1	2.87434	1.15406	0.110418	1.04364	0.213847	1.04364
SMAX5B013489	ENSSMAG00000018918	PREDICTED: P2Y purinoceptor 6	pyrimidinergic receptor P2Y6 [Source:HGNC Symbol;Acc:HGNC:8543]	P2RY6	1.68826	0.0035029	0.0826241	8.52506	10.203	1	3.0963	1.27537	0.0942659	1.18111	0.197735	1.18111
SMAX5B016198	ENSSMAG00000020202	Ubiquitin-conjugating enzyme E2 E2			1.68202	0.000108505	0.0213287	14.9826	7.71465	1	6.06056	0.964331	0.00356948	0.960761	0.0851365	0.960761
SMAX5B008947	ENSSMAG00000005737	Creatine kinase brain	MAP/microtubule affinity-regulating kinase 3a [Source:ZFIN;Acc:ZDB-GENE-030131-6232]	mark3a	1.68182	0.00416362	0.0874861	8.21104	10.3498	1	5.27265	1.29372	0.00692573	1.28679	0.119039	1.28679
SMAX5B011101	ENSSMAG00000016899	PREDICTED: gap junction alpha-8 protein-like	connexin 39.4 [Source:ZFIN;Acc:ZDB-GENE-050616-6]	cx39.4	1.67579	0.000276922	0.0335246	13.2204	8.05311	1	3.2465	1.00664	0.0628538	0.943785	0.18915	0.943785
SMAX5B008295	ENSSMAG00000006677	PREDICTED: vascular endothelial growth factor A-like			1.67217	0.000105715	0.0211952	15.0318	7.61514	1	7.08779	0.951892	0.00116691	0.950725	0.0547938	0.950725
SMAX5B019745	ENSSMAG00000014120	PREDICTED: leukotriene B4 receptor 1-like	leukotriene B4 receptor [Source:ZFIN;Acc:ZDB-GENE-070705-164]	ltb4r	1.66749	0.000874237	0.05057	11.0766	8.6492	1	6.83643	1.08115	0.00143449	1.07972	0.0599393	1.07972
SMAX5B018654	ENSSMAG00000015192	Homeobox protein Hox-D3	homeobox D3a [Source:NCBI gene;Acc:30349]	hoxd3a	1.64682	0.000137137	0.0248076	14.5411	7.48054	1	4.03722	0.935068	0.0277681	0.9073	0.157023	0.9073
SMAX5B021626	ENSSMAG00000007239	PREDICTED: DNA polymerase nu	HAUS augmin-like complex, subunit 3 [Source:ZFIN;Acc:ZDB-GENE-060929-592]	haus3	1.63464	6.9297e-05	0.0182573	15.8299	7.14048	1	4.97115	0.892559	0.0101573	0.882402	0.131784	0.882402
SMAX5B017149	ENSSMAG00000010923	PREDICTED: olfactomedin-4-like	olfactomedin 1b [Source:ZFIN;Acc:ZDB-GENE-040801-228]	olfm1b	1.63252	0.00159462	0.06209	9.96594	8.74967	1	7.84138	1.09371	0.000493029	1.09322	0.0476946	1.09322
SMAX5B011066	ENSSMAG00000006871	PREDICTED: anthrax toxin receptor 1-like			1.63169	0.00368277	0.0840096	8.43396	9.59021	1	2.31434	1.19878	0.170947	1.02783	0.275902	1.02783
SMAX5B006660	ENSSMAG00000001522	PREDICTED: C-C motif chemokine 20-like			1.63126	0.00571466	0.0984263	7.63815	10.1689	1	2.17792	1.27112	0.205622	1.0655	0.295994	1.0655
SMAX5B003049	ENSSMAG00000011494	PREDICTED: immediate early response 5-like protein	immediate early response 5 like [Source:HGNC Symbol;Acc:HGNC:23679]	IER5L	1.63089	0.00159233	0.06209	9.9686	8.73091	1	3.86523	1.09136	0.0276116	1.06375	0.163381	1.06375
SMAX5B005245	ENSSMAG00000016764	PREDICTED: HORMA domain-containing protein 1-like	HORMA domain containing 1 [Source:NCBI gene;Acc:436630]	hormad1	1.62741	0.00297635	0.078317	8.82191	9.29641	1	2.85464	1.16205	0.107686	1.05437	0.215526	1.05437
SMAX5B008235	ENSSMAG00000004171	Thyrotropin receptor	thyroid stimulating hormone receptor [Source:ZFIN;Acc:ZDB-GENE-110524-4]	TSHR	1.62333	0.00529352	0.0960893	7.77633	9.96106	1	1.9226	1.24513	0.219278	1.02586	0.340014	1.02586
SMAX5B006520	ENSSMAG00000020336	PREDICTED: cadherin-2-like	cadherin 2 [Source:HGNC Symbol;Acc:HGNC:1759]	CDH2	1.61814	0.000657116	0.0449888	11.6068	6.81331	1	2.19288	0.851664	0.186022	0.665642	0.293681	0.665642
SMAX5B022131	ENSSMAG00000016937	PREDICTED: gap junction Cx32.2 protein-like			1.61725	0.00584508	0.0990783	7.59745	10.0278	1	6.04654	1.25347	0.00317742	1.25029	0.0857184	1.25029
SMAX5B009029	ENSSMAG00000012269	4 glucan phosphorylase	phosphorylase, glycogen, liver [Source:ZFIN;Acc:ZDB-GENE-041205-1]	pygl	1.61529	0.00199666	0.0684606	9.5526	8.76248	1	7.4964	1.09531	0.000739515	1.09457	0.0498794	1.09457
SMAX5B001623	ENSSMAG00000006916	PREDICTED: C-C motif chemokine 20-like			1.61267	0.000819701	0.0498087	11.1961	8.04741	1	4.05029	1.00593	0.0193302	0.986595	0.156588	0.986595
SMAX5B003669	ENSSMAG00000020121	PREDICTED: programmed cell death 1 ligand 1-like			1.59207	0.000926935	0.0509436	10.9681	7.92288	1	6.36053	0.99036	0.00242798	0.987932	0.073294	0.987932
SMAX5B006197	ENSSMAG00000020331	PREDICTED: desmocollin-1-like			1.5883	0.00110769	0.0553242	10.6383	8.00691	1	4.02213	1.00086	0.024987	0.975877	0.157536	0.975877
SMAX5B004816	ENSSMAG00000002202	PREDICTED: collagenase 3-like			1.58729	0.000586536	0.0437484	11.8182	7.59698	1	10.4223	0.949623	3.65172e-05	0.949586	0.0576678	0.949586
SMAX5B000071	ENSSMAG00000003036		estrogen receptor 2a [Source:ZFIN;Acc:ZDB-GENE-030116-2]	esr2a	1.58525	0.00170546	0.0640586	9.84228	8.04525	1	2.43245	1.00566	0.216462	0.789195	0.260228	0.789195
SMAX5B008917	ENSSMAG00000002513	PREDICTED: fructose-bisphosphate aldolase B	aldolase b, fructose-bisphosphate [Source:NCBI gene;Acc:321664]	aldob	1.5842	0.00372559	0.0843641	8.41295	9.05331	1	6.45393	1.13166	0.00223111	1.12943	0.070209	1.12943
SMAX5B003438	ENSSMAG00000010532	similar to Thyroid peroxidase precursor (TPO)	syntrophin, gamma 2 [Source:ZFIN;Acc:ZDB-GENE-060526-196]	sntg2	1.58252	3.00637e-05	0.0118286	17.4138	6.48063	1	4.89921	0.810078	0.00971557	0.800363	0.13428	0.800363
SMAX5B007662	ENSSMAG00000001564	PREDICTED: emerin			1.57852	0.00231258	0.0733779	9.28325	8.5001	1	3.75062	1.06251	0.106571	0.955942	0.167667	0.955942
SMAX5B001869	ENSSMAG00000020174	PREDICTED: CCAAT/enhancer-binding protein gamma-like			1.57141	0.000404266	0.0359455	12.5124	7.25355	1	5.48677	0.906693	0.0054299	0.901264	0.109056	0.901264
SMAX5B004485	ENSSMAG00000016964	Fibrinogen beta chain	fibrinogen beta chain [Source:ZFIN;Acc:ZDB-GENE-030131-9261]	fgb	1.55789	0.0030725	0.0788455	8.76391	8.55119	1	4.26678	1.0689	0.02383	1.04507	0.150427	1.04507
SMAX5B002031	ENSSMAG00000017268	PREDICTED: neuropilin and tolloid-like protein 1	neuropilin (NRP) and tolloid (TLL)-like 1, like [Source:ZFIN;Acc:ZDB-GENE-091207-1]	neto1l	1.55345	0.000109774	0.0213287	14.9607	6.5497	1	3.51628	0.818713	0.0471713	0.771541	0.176754	0.771541
SMAX5B000120	ENSSMAG00000005984				1.54891	0.00522263	0.0955662	7.80069	9.05157	1	5.897	1.13145	0.00380584	1.12764	0.0917409	1.12764
SMAX5B019064	ENSSMAG00000014206	Annexin	si:ch211-212o1.2 [Source:ZFIN;Acc:ZDB-GENE-041111-310]	si:ch211-212o1.2	1.53139	0.000334739	0.0342086	12.8653	6.80458	1	4.98015	0.850573	0.0115453	0.839027	0.131454	0.839027
SMAX5B021203	ENSSMAG00000016604	PREDICTED: pleckstrin -likey domain-containing family F member 1			1.52589	0.000322239	0.03405	12.9365	6.73954	1	4.7985	0.842442	0.0101939	0.832248	0.137402	0.832248
SMAX5B000077	ENSSMAG00000007151	PREDICTED: cytochrome P450 2K4-like			1.5251	0.000746071	0.0481325	11.3708	7.14325	1	3.63061	0.892906	0.0536641	0.839242	0.172216	0.839242
SMAX5B003007	ENSSMAG00000008890		ORMDL sphingolipid biosynthesis regulator 3 [Source:NCBI gene;Acc:450067]	ormdl3	1.51681	0.00113454	0.0554517	10.594	7.31776	1	7.86555	0.91472	0.000527838	0.914193	0.0476051	0.914193
SMAX5B001016	ENSSMAG00000012034	PREDICTED: CMRF35-like molecule 3			1.51407	0.000936999	0.0509443	10.9481	7.1721	1	5.27252	0.896512	0.00633154	0.890181	0.119045	0.890181
SMAX5B017483	ENSSMAG00000007157	Kelch domain-containing protein 1			1.51165	0.000235012	0.0321536	13.5281	6.48945	1	5.19098	0.811182	0.00874999	0.802432	0.12275	0.802432
SMAX5B003137	ENSSMAG00000014820				1.51008	0.000872135	0.05057	11.0811	7.09188	1	4.56701	0.886485	0.0203444	0.86614	0.143394	0.86614
SMAX5B020726	ENSSMAG00000003624	PREDICTED: neurogenic locus notch -like protein 2-like	notch receptor 3 [Source:ZFIN;Acc:ZDB-GENE-000329-5]	notch3	1.50849	0.0025728	0.0760487	9.08808	7.85482	1	2.51045	0.981852	0.133864	0.847988	0.250691	0.847988
SMAX5B015538	ENSSMAG00000006869	PREDICTED: type-4 ice-structuring protein-like	poly A binding protein, cytoplasmic 1 b [Source:ZFIN;Acc:ZDB-GENE-050308-1]	pabpc1b	1.50477	0.00135296	0.0593119	10.2688	7.3182	1	5.00094	0.914776	0.00888324	0.905892	0.130677	0.905892
SMAX5B016291	ENSSMAG00000020733	PREDICTED: major facilitator superfamily domain-containing protein 2A	major facilitator superfamily domain containing 2ab [Source:NCBI gene;Acc:445176]	mfsd2ab	1.50457	0.000231281	0.0321536	13.5582	6.42281	1	4.83396	0.802851	0.0117815	0.79107	0.136348	0.79107
SMAX5B014389	ENSSMAG00000011211	PREDICTED: FYVE RhoGEF and PH domain-containing protein 5-like	FYVE, RhoGEF and PH domain containing 5a [Source:ZFIN;Acc:ZDB-GENE-090428-3]	fgd5a	1.4979	0.00298967	0.078317	8.81376	7.87988	1	5.95168	0.984985	0.0031355	0.981849	0.089597	0.981849
SMAX5B011888	ENSSMAG00000008754	PREDICTED: carcinoembryonic antigen-related cell adhesion molecule 5-like			1.49759	0.000997986	0.0523376	10.8313	7.05433	1	7.41068	0.881791	0.000748252	0.881043	0.0507098	0.881043
SMAX5B016551	ENSSMAG00000006758	PREDICTED: solute carrier family 25 member 48	solute carrier family 25 member 48 [Source:NCBI gene;Acc:436640]	slc25a48	1.49687	6.65527e-05	0.0182573	15.9064	5.67217	1	3.38271	0.709021	0.0564826	0.652538	0.182513	0.652538
SMAX5B000369					1.49337	0.00192445	0.0666618	9.62023	6.82829	1	2.51278	0.853536	0.234135	0.619401	0.250416	0.619401
SMAX5B014499	ENSSMAG00000018826	PREDICTED: cAMP-dependent protein kinase inhibitor gamma-like			1.49301	0.00597387	0.0998151	7.55817	8.57345	1	3.81308	1.07168	0.0329562	1.03873	0.165333	1.03873
SMAX5B001212	ENSSMAG00000007992	PREDICTED: E3 ubiquitin-protein ligase RNF152			1.48592	0.00160265	0.06209	9.9567	7.25229	1	3.14804	0.906536	0.0599848	0.846551	0.194601	0.846551
SMAX5B005560	ENSSMAG00000006707	PREDICTED: ubiquitin-conjugating enzyme E2 C	ubiquitin-conjugating enzyme E2C [Source:ZFIN;Acc:ZDB-GENE-051030-48]	ube2c	1.48177	0.0052015	0.0954966	7.80801	8.27919	1	4.07424	1.0349	0.022378	1.01252	0.155814	1.01252
SMAX5B003651	ENSSMAG00000019751	PREDICTED: annexin A3-like	RNA terminal phosphate cyclase-like 1 [Source:NCBI gene;Acc:445388]	rcl1	1.47126	0.00278171	0.0768044	8.94539	7.5385	1	6.94174	0.942313	0.00120563	0.941107	0.057507	0.941107
SMAX5B003552	ENSSMAG00000001828	M17 -like	IL-6 subfamily cytokine M17 [Source:ZFIN;Acc:ZDB-GENE-060526-368]	m17	1.47039	0.00207717	0.0700848	9.48006	7.29113	1	4.08163	0.911391	0.0209622	0.890429	0.155581	0.890429
SMAX5B014108	ENSSMAG00000009442	PREDICTED: promotilin-like	zgc:64106 [Source:ZFIN;Acc:ZDB-GENE-040426-1370]	zgc:64106	1.46246	0.00453454	0.0906041	8.05631	7.69725	1	2.0512	0.962156	0.207995	0.754161	0.316735	0.754161
SMAX5B013954	ENSSMAG00000011309	PREDICTED: epidermal growth factor-like protein 7	EGF-like-domain, multiple 7 [Source:ZFIN;Acc:ZDB-GENE-040429-2]	egfl7	1.45819	0.00266201	0.0763335	9.02576	7.36804	1	2.53779	0.921005	0.163841	0.757164	0.247495	0.757164
SMAX5B010930	ENSSMAG00000009278	PREDICTED: arrestin domain-containing protein 3-like			1.45677	0.00274703	0.0767342	8.96831	7.38009	1	6.96492	0.922512	0.00123422	0.921277	0.0570195	0.921277
SMAX5B015784	ENSSMAG00000011497	similar to Rap guanine nucleotide exchange factor 5 (Guanine nucleotide exchange factor for Rap1) (M-Ras-regulated Rap GEF) (MR-GEF)	Rap guanine nucleotide exchange factor (GEF) 5a [Source:ZFIN;Acc:ZDB-GENE-030131-7681]	rapgef5a	1.43431	9.13898e-05	0.0208448	15.3067	5.56504	1	5.01361	0.69563	0.00867936	0.686951	0.130193	0.686951
SMAX5B017993	ENSSMAG00000002697	PREDICTED: MARVEL domain-containing protein 1	MARVEL domain containing 1 [Source:NCBI gene;Acc:497317]	marveld1	1.43149	0.00318948	0.0795419	8.69578	7.25214	1	3.98175	0.906517	0.0248225	0.881695	0.158973	0.881695
SMAX5B015739	ENSSMAG00000009024	PREDICTED: tribbles -like 1-like	tribbles pseudokinase 1 [Source:ZFIN;Acc:ZDB-GENE-091207-4]	trib1	1.42237	0.00397501	0.0858144	8.2952	7.23622	1	2.23659	0.904527	0.181914	0.722613	0.287081	0.722613
SMAX5B006781	ENSSMAG00000007218	PREDICTED: actin-binding LIM protein 3-like	NSL1 component of MIS12 kinetochore complex [Source:ZFIN;Acc:ZDB-GENE-041014-362]	nsl1	1.40853	0.000877216	0.05057	11.0703	6.17308	1	3.54993	0.771635	0.0681479	0.703487	0.175389	0.703487
SMAX5B002699	ENSSMAG00000005162	PREDICTED: keratin type I cytoskeletal 18-like	keratin 18a, tandem duplicate 1 [Source:NCBI gene;Acc:352912]	krt18a.1	1.40618	0.000626677	0.0447187	11.695	5.86536	1	2.76675	0.733171	0.0717192	0.661451	0.223501	0.661451
SMAX5B010303	ENSSMAG00000007420	Hexokinase	glucokinase (hexokinase 4) [Source:ZFIN;Acc:ZDB-GENE-060825-204]	gck	1.40512	0.00516265	0.0954214	7.82156	7.43698	1	4.89534	0.929623	0.010597	0.919026	0.134407	0.919026
SMAX5B007642	ENSSMAG00000021126		complement component c3b, tandem duplicate 2 [Source:ZFIN;Acc:ZDB-GENE-030131-3063]	c3b.2	1.40218	0.00558919	0.0982823	7.6782	7.48943	1	3.36975	0.936179	0.0436143	0.892565	0.183106	0.892565
SMAX5B014073	ENSSMAG00000007766	PREDICTED: intermediate filament protein ON3-like	keratin 4 [Source:ZFIN;Acc:ZDB-GENE-000607-83]	krt4	1.40205	0.000237813	0.0321536	13.5059	5.18128	1	3.02123	0.64766	0.0768782	0.570781	0.202662	0.570781
SMAX5B004934	ENSSMAG00000016678	PREDICTED: transcription factor jun-B-like	peroxiredoxin 2 [Source:ZFIN;Acc:ZDB-GENE-030326-2]	prdx2	1.40068	0.00320903	0.0796588	8.68464	6.94846	1	7.99138	0.868558	0.000401719	0.868156	0.0471939	0.868156
SMAX5B008334	ENSSMAG00000009188	PREDICTED: glial fibrillary acidic protein-like	notochord granular surface [Source:ZFIN;Acc:ZDB-GENE-080722-29]	ngs	1.39267	0.000418609	0.0363205	12.4472	5.29469	1	2.8251	0.661836	0.087778	0.574058	0.218129	0.574058
SMAX5B018285	ENSSMAG00000003761	PREDICTED: integrin beta-like protein 1	integrin, beta-like 1 [Source:ZFIN;Acc:ZDB-GENE-050522-410]	itgbl1	1.39175	0.00027665	0.0335246	13.2222	5.53647	1	3.54563	0.692059	0.0469757	0.645083	0.175562	0.645083
SMAX5B012720	ENSSMAG00000021290	PREDICTED: spermatogenesis-associated protein 5-like protein 1	spermatogenesis associated 5-like 1 [Source:ZFIN;Acc:ZDB-GENE-060929-204]	spata5l1	1.38507	0.00498805	0.0944669	7.88376	7.19181	1	6.77072	0.898976	0.0014762	0.8975	0.0616	0.8975
SMAX5B010517	ENSSMAG00000004891	PREDICTED: semaphorin-6A-like	sema domain, transmembrane domain (TM), and cytoplasmic domain, (semaphorin) 6A [Source:NCBI gene;Acc:336060]	sema6a	1.3795	6.96045e-05	0.0182573	15.8216	4.70113	1	3.43606	0.587642	0.0439726	0.543669	0.180139	0.543669
SMAX5B016567	ENSSMAG00000016407	PREDICTED: selenoprotein M	selenoprotein M [Source:NCBI gene;Acc:352913]	selenom	1.37847	0.00236948	0.074137	9.23874	6.49941	1	3.69318	0.812426	0.0288271	0.783599	0.169827	0.783599
SMAX5B016459	ENSSMAG00000015729	PREDICTED: transcobalamin-2-like	transcobalamin II [Source:ZFIN;Acc:ZDB-GENE-030131-4648]	tcn2	1.35801	0.000900364	0.0507898	11.022	5.75061	1	7.78547	0.718826	0.0005079	0.718318	0.04792	0.718318
SMAX5B001170	ENSSMAG00000007642	PREDICTED: lambda-crystallin -like	crystallin, lambda 1 [Source:ZFIN;Acc:ZDB-GENE-060810-7]	cryl1	1.35591	0.00216206	0.07077	9.4066	6.22634	1	5.56964	0.778293	0.00442184	0.773871	0.105256	0.773871
SMAX5B012790	ENSSMAG00000009531	PREDICTED: MOB kinase activator 2-like	MOB kinase activator 2a [Source:ZFIN;Acc:ZDB-GENE-040718-56]	mob2a	1.35561	0.000279308	0.0335553	13.2043	5.2725	1	7.68475	0.659063	0.000439755	0.658623	0.0484509	0.658623
SMAX5B009139	ENSSMAG00000009615	PREDICTED: solute carrier family 2 facilitated glucose transporter member 1-like	SPARC related modular calcium binding 1 [Source:ZFIN;Acc:ZDB-GENE-110310-7]	smoc1	1.35304	0.000236102	0.0321536	13.5195	5.20046	1	4.5412	0.650057	0.013181	0.636876	0.143999	0.636876
SMAX5B012923	ENSSMAG00000015258	PREDICTED: prostaglandin D2 receptor 2	si:dkey-165a24.9 [Source:ZFIN;Acc:ZDB-GENE-141209-1]	si:dkey-165a24.9	1.3466	0.00536906	0.09668	7.75074	6.86815	1	5.23579	0.858519	0.00569849	0.852821	0.120728	0.852821
SMAX5B006096	ENSSMAG00000008457	PREDICTED: lactosylceramide 1-3-N-acetyl-beta-D-glucosaminyltransferase A-like	UDP-GlcNAc:betaGal beta-1,3-N-acetylglucosaminyltransferase 5b [Source:NCBI gene;Acc:791470]	b3gnt5b	1.33739	0.00184397	0.0657501	9.69871	5.95776	1	4.16767	0.74472	0.0187248	0.725995	0.153038	0.725995
SMAX5B010570	ENSSMAG00000003918	Lipoma HMGIC fusion partner-like 3 protein	LHFPL tetraspan subfamily member 3 [Source:NCBI gene;Acc:445050]	lhfpl3	1.32922	0.00157336	0.06209	9.99066	4.3601	1	2.37468	0.545012	0.153634	0.391378	0.267702	0.391378
SMAX5B015685	ENSSMAG00000006925	PREDICTED: 14-3-3 protein beta/alpha-like	tyrosine 3-monooxygenase/tryptophan 5-monooxygenase activation protein, zeta polypeptide [Source:ZFIN;Acc:ZDB-GENE-030131-8554]	ywhaz	1.31658	0.00352395	0.0828996	8.51415	6.20955	1	5.91313	0.776194	0.00338047	0.772814	0.0911182	0.772814
SMAX5B018263	ENSSMAG00000019808	PREDICTED: transmembrane protein 182	transmembrane protein 182a [Source:NCBI gene;Acc:503742]	tmem182a	1.30888	0.000222792	0.0318755	13.6284	4.82165	1	3.82045	0.602707	0.0302706	0.572436	0.165058	0.572436
SMAX5B005542	ENSSMAG00000011566	PREDICTED: neuroligin-4 X-linked	neuroligin 4 X-linked a [Source:ZFIN;Acc:ZDB-GENE-100309-2]	nlgn4xa	1.30551	0.000769339	0.0486248	11.3138	5.10525	1	3.23521	0.638157	0.0882732	0.549883	0.189744	0.549883
SMAX5B007266					1.30487	0.0050459	0.0949253	7.86291	6.39327	1	4.59645	0.799159	0.0129705	0.786188	0.142695	0.786188
SMAX5B006560	ENSSMAG00000005129	PREDICTED: transcription factor jun-D-like	JunD proto-oncogene, AP-1 transcription factor subunit [Source:ZFIN;Acc:ZDB-GENE-070725-2]	jund	1.30437	0.00556513	0.0981884	7.68598	6.47706	1	5.14654	0.809632	0.00805487	0.801577	0.12471	0.801577
SMAX5B012215	ENSSMAG00000018273	PREDICTED: neurotensin receptor type 1	tRNA methyltransferase 10A [Source:ZFIN;Acc:ZDB-GENE-130530-594]	trmt10a	1.30374	0.00479228	0.0934584	7.9562	6.28537	1	2.47579	0.785671	0.158307	0.627364	0.254851	0.627364
SMAX5B013183	ENSSMAG00000008717	Transporter	solute carrier family 6 member 2 [Source:ZFIN;Acc:ZDB-GENE-110408-4]	slc6a2	1.30032	0.00426789	0.088379	8.16617	6.20695	1	7.0909	0.775868	0.00114318	0.774725	0.0547461	0.774725
SMAX5B006313	ENSSMAG00000005621	PREDICTED: cdc42 effector protein 1	CDC42 effector protein (Rho GTPase binding) 1b [Source:ZFIN;Acc:ZDB-GENE-120215-219]	cdc42ep1b	1.29457	0.00447606	0.0898523	8.07983	6.19108	1	3.43205	0.773885	0.0420767	0.731808	0.180314	0.731808
SMAX5B013187	ENSSMAG00000008067	PREDICTED: immunoglobulin superfamily DCC subclass member 4-like	immunoglobulin superfamily, DCC subclass, member 4 [Source:ZFIN;Acc:ZDB-GENE-080327-32]	igdcc4	1.2936	0.000589876	0.04379	11.8077	4.59315	1	2.837	0.574144	0.0782044	0.495939	0.217068	0.495939
SMAX5B018410	ENSSMAG00000014841	PREDICTED: mitogen-activated protein kinase kinase kinase MLT			1.28727	0.00153926	0.0618524	10.031	5.4215	1	5.11253	0.677687	0.00686634	0.670821	0.126173	0.670821
SMAX5B002614	ENSSMAG00000007923	PREDICTED: agrin	agrin [Source:ZFIN;Acc:ZDB-GENE-030131-1033]	agrn	1.28164	0.000329239	0.0340892	12.8963	4.55388	1	3.60944	0.569235	0.0650158	0.50422	0.173037	0.50422
SMAX5B003659	ENSSMAG00000004718	similar to sialic acid binding immunoglobulin-like lectin 10			1.28123	0.00257306	0.0760487	9.0879	5.66641	1	6.12055	0.708301	0.00288214	0.705419	0.0826462	0.705419
SMAX5B019023	ENSSMAG00000009501	AMPA receptor subunit GluR2B	glutamate receptor, ionotropic, AMPA 2b [Source:ZFIN;Acc:ZDB-GENE-020125-4]	gria2b	1.25836	0.000391036	0.0359455	12.5745	4.64112	1	3.81664	0.58014	0.0319001	0.54824	0.1652	0.54824
SMAX5B019046	ENSSMAG00000012086	Palmitoyltransferase	CCR4-NOT transcription complex, subunit 7 [Source:NCBI gene;Acc:768119]	cnot7	1.25652	0.00515415	0.0954214	7.82454	5.9458	1	4.19789	0.743225	0.0204492	0.722776	0.152211	0.722776
SMAX5B003544	ENSSMAG00000003432	PREDICTED: mitochondrial fission process protein 1	mitochondrial fission process 1 [Source:HGNC Symbol;Acc:HGNC:26945]	MTFP1	1.25029	0.00290987	0.0777143	8.86314	5.47262	1	4.97222	0.684077	0.00850429	0.675573	0.131745	0.675573
SMAX5B001586	ENSSMAG00000001635	Leukocyte elastase inhibitor	serpin peptidase inhibitor, clade B (ovalbumin), member 1, like 3 [Source:ZFIN;Acc:ZDB-GENE-030131-7059]	serpinb1l3	1.24909	0.000581533	0.0435818	11.8342	4.70155	1	8.19267	0.587694	0.000325036	0.587369	0.0467248	0.587369
SMAX5B002826	ENSSMAG00000006566	PREDICTED: tumor necrosis factor alpha-induced protein 2-like	exocyst complex component 3-like 2a [Source:ZFIN;Acc:ZDB-GENE-060526-343]	exoc3l2a	1.24672	0.000948448	0.0509443	10.9256	4.86777	1	3.85799	0.608471	0.0249774	0.583494	0.163653	0.583494
SMAX5B019676	ENSSMAG00000018169	PREDICTED: apolipoprotein B-100-like			1.24295	0.00565908	0.0983579	7.65578	5.89562	1	3.27708	0.736952	0.066316	0.670636	0.187577	0.670636
SMAX5B000600	ENSSMAG00000003319	PREDICTED: C5a anaphylatoxin chemotactic receptor 1-like			1.23979	0.00101315	0.0524285	10.8034	4.84091	1	5.50534	0.605114	0.0051557	0.599958	0.108197	0.599958
SMAX5B019848	ENSSMAG00000020240	PREDICTED: transmembrane protein 91	exosome component 5 [Source:ZFIN;Acc:ZDB-GENE-060503-675]	exosc5	1.23317	0.000430601	0.0363205	12.3945	4.48609	1	4.01939	0.560761	0.0256172	0.535144	0.15763	0.535144
SMAX5B005894	ENSSMAG00000011931	PREDICTED: abl interactor 1-like	abl-interactor 1b [Source:ZFIN;Acc:ZDB-GENE-060929-1182]	abi1b	1.23203	0.00179896	0.0653859	9.74413	5.04335	1	4.97122	0.630419	0.00803	0.622389	0.131781	0.622389
SMAX5B020087	ENSSMAG00000010512	PREDICTED: baculoviral IAP repeat-containing protein 5-like	baculoviral IAP repeat containing 5a [Source:ZFIN;Acc:ZDB-GENE-030826-1]	birc5a	1.22665	0.000627959	0.0447187	11.6912	4.3846	1	3.36707	0.548075	0.064368	0.483707	0.18323	0.483707
SMAX5B002332	ENSSMAG00000016804	PREDICTED: semaphorin-3F-like	sema domain, immunoglobulin domain (Ig), short basic domain, secreted, (semaphorin) 3Fa [Source:ZFIN;Acc:ZDB-GENE-050513-1]	sema3fa	1.22417	0.000399787	0.0359455	12.5332	3.91204	1	3.07969	0.489005	0.0595196	0.429485	0.198784	0.429485
SMAX5B012867	ENSSMAG00000011310	PREDICTED: sialoadhesin-like			1.22239	0.00431819	0.0887365	8.14492	5.49367	1	6.40823	0.686709	0.00192904	0.68478	0.0716665	0.68478
SMAX5B004020	ENSSMAG00000006785	PREDICTED: follistatin-related protein 4	follistatin-like 4 [Source:ZFIN;Acc:ZDB-GENE-070127-3]	fstl4	1.21918	0.00105618	0.0539682	10.7264	4.69812	1	3.48785	0.587265	0.0404981	0.546767	0.177931	0.546767
SMAX5B008299	ENSSMAG00000007689	PREDICTED: syntaxin-7	syntaxin 7-like [Source:ZFIN;Acc:ZDB-GENE-041014-35]	stx7l	1.21785	0.00342897	0.0821387	8.56388	5.29538	1	5.86588	0.661922	0.136839	0.525083	0.0929134	0.525083
SMAX5B020917	ENSSMAG00000014098	PREDICTED: extracellular serine/threonine protein kinase FAM20C-like	FAM20C golgi associated secretory pathway kinase a [Source:ZFIN;Acc:ZDB-GENE-130530-750]	fam20ca	1.21546	0.00159552	0.06209	9.96491	4.85044	1	3.85508	0.606304	0.032272	0.574032	0.163762	0.574032
SMAX5B007753	ENSSMAG00000020407	PREDICTED: fez family zinc finger protein 1	FEZ family zinc finger 1 [Source:NCBI gene;Acc:558801]	fezf1	1.21289	0.000320036	0.03405	12.9493	4.23414	1	3.91368	0.529268	0.0232413	0.506027	0.161554	0.506027
SMAX5B006795	ENSSMAG00000003998	PREDICTED: arachidonate 5-lipoxygenase-activating protein			1.20921	0.00142897	0.0606177	10.168	4.75006	1	6.50154	0.593758	0.00226393	0.591494	0.0688071	0.591494
SMAX5B012733	ENSSMAG00000019395	PREDICTED: vitronectin-like	vitronectin b [Source:ZFIN;Acc:ZDB-GENE-041116-1]	vtnb	1.19919	0.000854925	0.0503925	11.118	4.46504	1	4.28711	0.558131	0.0175526	0.540578	0.149923	0.540578
SMAX5B013079	ENSSMAG00000008390	PREDICTED: potassium/sodium hyperpolarization-activated cyclic nucleotide-gated channel 4-like	hyperpolarization activated cyclic nucleotide-gated potassium channel 4 [Source:ZFIN;Acc:ZDB-GENE-050420-360]	hcn4	1.19771	0.00604525	0.0998151	7.53676	5.28485	1	2.54763	0.660607	0.161519	0.499087	0.246362	0.499087
SMAX5B014362	ENSSMAG00000002374	PREDICTED: G-protein coupled receptor 84	G protein-coupled receptor 84 [Source:ZFIN;Acc:ZDB-GENE-070928-33]	gpr84	1.19599	0.0022217	0.0715032	9.35672	4.85842	1	6.06927	0.607303	0.00273003	0.604573	0.0847748	0.604573
SMAX5B011911	ENSSMAG00000000071	Homeobox protein Hox-A11b			1.19577	0.00528696	0.0960893	7.77857	5.40396	1	6.09861	0.675495	0.00302779	0.672467	0.0835558	0.672467
SMAX5B013370	ENSSMAG00000013282	PREDICTED: inositol-trisphosphate 3-kinase C	inositol-trisphosphate 3-kinase Cb [Source:ZFIN;Acc:ZDB-GENE-080225-27]	itpkcb	1.19532	0.00241369	0.0749243	9.2049	4.89698	1	5.72365	0.612123	0.00534959	0.606773	0.0985344	0.606773
SMAX5B022728	ENSSMAG00000012657	PREDICTED: Y+L amino acid transporter 2-like	solute carrier family 7 member 6 [Source:NCBI gene;Acc:57957]	slc7a6	1.19365	0.00246033	0.0753321	9.16986	4.89368	1	4.31598	0.61171	0.0146876	0.597023	0.149222	0.597023
SMAX5B012678	ENSSMAG00000000273	PREDICTED: unconventional myosin-Ie-like	myosin IEa [Source:ZFIN;Acc:ZDB-GENE-030131-5127]	myo1ea	1.19234	0.00385036	0.085022	8.35307	5.14983	1	3.20736	0.643728	0.054595	0.589133	0.191242	0.589133
SMAX5B022624	ENSSMAG00000020638	Tyrosine-protein kinase transmembrane receptor	receptor tyrosine kinase-like orphan receptor 1 [Source:ZFIN;Acc:ZDB-GENE-030131-6104]	ror1	1.19139	0.000341491	0.0346734	12.8279	3.62338	1	3.19922	0.452922	0.0520373	0.400885	0.191689	0.400885
SMAX5B017472	ENSSMAG00000005040	mammal-like melanopsin 1-like	opsin 4b [Source:ZFIN;Acc:ZDB-GENE-080415-3]	opn4b	1.19112	0.00597509	0.0998151	7.5578	5.35142	1	2.59427	0.668927	0.144251	0.524676	0.241123	0.524676
SMAX5B003569	ENSSMAG00000004718	PREDICTED: vascular endothelial growth factor receptor kdr-like			1.19111	0.00237631	0.0742032	9.23347	4.85421	1	5.20827	0.606776	0.0062635	0.600512	0.121975	0.600512
SMAX5B001790	ENSSMAG00000005011	Calponin	calponin 3, acidic b [Source:ZFIN;Acc:ZDB-GENE-050522-263]	cnn3b	1.18901	0.000655199	0.0449888	11.6122	4.29838	1	4.54985	0.537297	0.0114412	0.525856	0.143797	0.525856
SMAX5B006957	ENSSMAG00000011929	PREDICTED: poly(rC)-binding protein 3-like	poly(rC) binding protein 3 [Source:ZFIN;Acc:ZDB-GENE-050522-157]	pcbp3	1.18876	0.000262678	0.0330242	13.3194	3.99752	1	4.09664	0.499689	0.0214824	0.478207	0.155114	0.478207
SMAX5B015009	ENSSMAG00000019171	PREDICTED: matrix metalloproteinase-9	matrix metallopeptidase 9 [Source:ZFIN;Acc:ZDB-GENE-040426-2132]	mmp9	1.18798	0.000298554	0.0339529	13.0794	4.06575	1	9.06502	0.508219	0.000133472	0.508085	0.0473255	0.508085
SMAX5B007614	ENSSMAG00000013713		zgc:101679 [Source:ZFIN;Acc:ZDB-GENE-041010-181]	zgc:101679	1.18675	0.00244429	0.0751332	9.18183	4.83378	1	5.58448	0.604223	0.00441842	0.599804	0.104587	0.599804
SMAX5B011695	ENSSMAG00000020282	PREDICTED: sorting nexin-10	chromobox homolog 3b [Source:ZFIN;Acc:ZDB-GENE-070628-2]	cbx3b	1.18449	0.00576902	0.0986879	7.62107	5.36893	1	5.57014	0.671117	0.00432239	0.666794	0.105234	0.666794
SMAX5B004452	ENSSMAG00000017404	PREDICTED: aminoacyl tRNA synthase complex-interacting multifunctional protein 1-like			1.18417	0.00373093	0.0843641	8.41034	3.74182	1	2.36025	0.467727	0.136523	0.331204	0.269627	0.331204
SMAX5B007771	ENSSMAG00000001304	PREDICTED: ras and EF-hand domain-containing protein-like	calcium release activated channel regulator 2Ab [Source:ZFIN;Acc:ZDB-GENE-041210-94]	cracr2ab	1.18262	0.00266039	0.0763335	9.02687	4.84602	1	5.11103	0.605753	0.00733898	0.598414	0.126237	0.598414
SMAX5B015530	ENSSMAG00000020065	PREDICTED: RNA-binding motif single-stranded-interacting protein 3			1.18034	0.000115569	0.0221809	14.8636	3.81048	1	5.87233	0.47631	0.003573	0.472737	0.0926736	0.472737
SMAX5B004965	ENSSMAG00000014981	PREDICTED: transmembrane protein 109			1.17963	0.00073962	0.0480997	11.3869	4.16208	1	3.38523	0.52026	0.0486329	0.471627	0.182398	0.471627
SMAX5B009088	ENSSMAG00000012227	PREDICTED: monoacylglycerol lipase ABHD12-like			1.17579	0.00585746	0.0990783	7.59364	4.6757	1	2.41166	0.584462	0.157985	0.426477	0.262876	0.426477
SMAX5B001353	ENSSMAG00000007900	PREDICTED: disintegrin and metalloproteinase with thrombospondin motifs 20	ADAM metallopeptidase with thrombospondin type 1 motif 20 [Source:HGNC Symbol;Acc:HGNC:17178]	ADAMTS20	1.16846	0.00369127	0.0840096	8.42977	4.74605	1	2.68477	0.593257	0.105338	0.487919	0.231542	0.487919
SMAX5B017431	ENSSMAG00000005646	PREDICTED: suppressor of cytokine signaling 3-like	suppressor of cytokine signaling 3b [Source:ZFIN;Acc:ZDB-GENE-040426-2528]	socs3b	1.16592	0.00405084	0.0864632	8.26089	4.9563	1	4.63527	0.619537	0.0120881	0.607449	0.141752	0.607449
SMAX5B004822	ENSSMAG00000003018	Nonspecific cytotoxic cell receptor protein-1	P1, F-box associated domain containing [Source:NCBI gene;Acc:30078]	nccrp1	1.16467	0.00109874	0.0550701	10.6533	4.30227	1	6.994	0.537784	0.00115063	0.536634	0.0564361	0.536634
SMAX5B017148	ENSSMAG00000017424	PREDICTED: olfactomedin-like			1.16003	0.00316181	0.0792365	8.71166	4.75748	1	7.40717	0.594685	0.000719612	0.593966	0.0507461	0.593966
SMAX5B013318		PREDICTED: inositol-trisphosphate 3-kinase C			1.15868	0.00277495	0.0768044	8.94983	4.27897	1	2.95397	0.534871	0.125934	0.408938	0.207508	0.408938
SMAX5B010350	ENSSMAG00000002971	PREDICTED: growth arrest and DNA damage-inducible protein GADD45 gamma	growth arrest and DNA-damage-inducible, gamma a [Source:ZFIN;Acc:ZDB-GENE-040426-1882]	gadd45ga	1.15225	0.000900391	0.0507898	11.022	4.14002	1	6.31636	0.517502	0.00193225	0.51557	0.0748866	0.51557
SMAX5B016036	ENSSMAG00000012748	PREDICTED: transmembrane protein 100	transmembrane protein 100 [Source:HGNC Symbol;Acc:HGNC:25607]	TMEM100	1.14715	0.00235807	0.074137	9.24758	4.24451	1	2.76476	0.530564	0.0795845	0.45098	0.223689	0.45098
SMAX5B008982	ENSSMAG00000006093	PREDICTED: tumor necrosis factor alpha-induced protein 2	tumor necrosis factor, alpha-induced protein 2b [Source:ZFIN;Acc:ZDB-GENE-081107-56]	tnfaip2b	1.14657	0.000625484	0.0447187	11.6986	3.98296	1	6.5758	0.49787	0.00147156	0.496398	0.0668159	0.496398
SMAX5B007421	ENSSMAG00000018248	Beta-2-glycoprotein 1	apolipoprotein H [Source:HGNC Symbol;Acc:HGNC:616]	APOH	1.14581	0.00399827	0.0859098	8.2846	4.77874	1	5.92994	0.597342	0.00323658	0.594106	0.0904601	0.594106
SMAX5B011252	ENSSMAG00000002400	PREDICTED: kinetochore protein Nuf2	cilia and flagella associated protein 57 [Source:ZFIN;Acc:ZDB-GENE-110411-266]	cfap57	1.14458	0.00215201	0.07077	9.41514	4.29316	1	2.87252	0.536645	0.0683375	0.468308	0.214	0.468308
SMAX5B020756	ENSSMAG00000017874	PREDICTED: otopetrin-2-like	otopetrin 2 [Source:ZFIN;Acc:ZDB-GENE-050104-2]	otop2	1.14313	0.00156387	0.06209	10.0018	4.2819	1	4.53741	0.535237	0.0124857	0.522752	0.144087	0.522752
SMAX5B001264	ENSSMAG00000019564	PREDICTED: alpha-tocopherol transfer protein	tocopherol (alpha) transfer protein [Source:ZFIN;Acc:ZDB-GENE-030131-4631]	ttpa	1.13124	0.00259328	0.0760487	9.07358	4.42128	1	4.90752	0.55266	0.0105885	0.542071	0.134004	0.542071
SMAX5B016985	ENSSMAG00000009966	PREDICTED: disintegrin and metalloproteinase with thrombospondin motifs 6-like	ADAM metallopeptidase with thrombospondin type 1 motif, 6 [Source:ZFIN;Acc:ZDB-GENE-091113-9]	adamts6	1.1302	0.000553998	0.0425309	11.9245	3.83546	1	4.21822	0.479433	0.0173323	0.462101	0.151671	0.462101
SMAX5B021507	ENSSMAG00000014899		bone morphogenetic protein 3 [Source:ZFIN;Acc:ZDB-GENE-030131-7192]	bmp3	1.12763	0.000309991	0.0339529	13.009	3.56201	1	3.96951	0.445251	0.0224569	0.422794	0.159428	0.422794
SMAX5B011967	ENSSMAG00000005896	PREDICTED: ras-related protein Rab-39B-like	si:dkey-34d22.5 [Source:ZFIN;Acc:ZDB-GENE-131121-578]	si:dkey-34d22.5	1.12384	0.00372677	0.0843641	8.41237	4.55631	1	5.0883	0.569539	0.00742117	0.562117	0.127192	0.562117
SMAX5B008389	ENSSMAG00000015409	PREDICTED: seizure protein 6 -like	seizure related 6 homolog b [Source:ZFIN;Acc:ZDB-GENE-110628-3]	sez6b	1.11855	0.00387347	0.085022	8.3422	3.74543	1	2.52921	0.468179	0.111532	0.356646	0.24849	0.356646
SMAX5B017193	ENSSMAG00000020943	PREDICTED: tumor necrosis factor alpha-induced protein 2-like	endoplasmic reticulum oxidoreductase beta [Source:ZFIN;Acc:ZDB-GENE-060929-744]	ero1b	1.11511	0.000873986	0.05057	11.0771	3.86786	1	5.47376	0.483482	0.00493688	0.478545	0.109659	0.478545
SMAX5B014637	ENSSMAG00000004214	similar to Prolow-density lipoprotein receptor-related protein 1 precursor (LRP) (Alpha-2-macroglobulin receptor)(A2MR) (Apolipoprotein E receptor) (APOER) (CD91 antigen)			1.11294	0.00147898	0.0612124	10.1046	4.037	1	4.97879	0.504625	0.00739321	0.497232	0.131504	0.497232
SMAX5B011433	ENSSMAG00000020141	PREDICTED: cell wall protein DAN4-like	dual specificity phosphatase 22b [Source:NCBI gene;Acc:100002272]	dusp22b	1.10475	0.000541272	0.0419633	11.9678	3.65856	1	6.29616	0.457319	0.00212416	0.455195	0.0756395	0.455195
SMAX5B005074	ENSSMAG00000005789	malate dehydrogenase putative			1.09995	0.000350825	0.0349448	12.7774	3.52111	1	7.34773	0.440139	0.000743907	0.439395	0.0513889	0.439395
SMAX5B002053	ENSSMAG00000002533	PREDICTED: cAMP-responsive element modulator	cullin 2 [Source:ZFIN;Acc:ZDB-GENE-030131-8032]	cul2	1.09	0.002942	0.0777143	8.84309	4.16474	1	10.0216	0.520592	5.55324e-05	0.520537	0.0532377	0.520537
SMAX5B012135	ENSSMAG00000008866	PREDICTED: carcinoembryonic antigen-related cell adhesion molecule 5-like			1.08872	0.000156972	0.0265636	14.2867	3.1659	1	4.60627	0.395738	0.0118864	0.383851	0.142459	0.383851
SMAX5B011791	ENSSMAG00000000734	PREDICTED: IGF-like family receptor 1	IGF-like family receptor 1 [Source:ZFIN;Acc:ZDB-GENE-121211-3]	igflr1	1.08787	0.00529028	0.0960893	7.77744	4.47311	1	5.09514	0.559139	0.0072745	0.551864	0.126907	0.551864
SMAX5B017592	ENSSMAG00000017445	Flavin-containing monooxygenase			1.08489	0.00128878	0.0583369	10.3585	3.78689	1	3.95075	0.473361	0.0264496	0.446912	0.160142	0.446912
SMAX5B010650	ENSSMAG00000015723		MRG/MORF4L binding protein [Source:ZFIN;Acc:ZDB-GENE-040426-1698]	mrgbp	1.08388	0.000908316	0.0508853	11.0057	3.51091	1	3.54607	0.438864	0.043288	0.395576	0.175544	0.395576
SMAX5B006489	ENSSMAG00000003654	PREDICTED: phosphoinositide 3-kinase regulatory subunit 5-like	phosphoinositide-3-kinase regulatory subunit 5 [Source:HGNC Symbol;Acc:HGNC:30035]	PIK3R5	1.08158	0.00267639	0.0763335	9.01591	4.0561	1	5.3017	0.507013	0.00567589	0.501337	0.117695	0.501337
SMAX5B010369	ENSSMAG00000008137	PREDICTED: UDP-glucuronosyltransferase 2A1-like	zgc:172315 [Source:ZFIN;Acc:ZDB-GENE-080220-7]	zgc:172315	1.07717	0.00377197	0.0849259	8.39045	4.19214	1	3.35908	0.524017	0.0434391	0.480578	0.183601	0.480578
SMAX5B020286	ENSSMAG00000018128	PREDICTED: NADH dehydrogenase	NADH:ubiquinone oxidoreductase subunit A4 [Source:NCBI gene;Acc:406298]	ndufa4	1.07359	9.98015e-05	0.0211952	15.1405	3.13052	1	5.83418	0.391315	0.00326881	0.388046	0.0941074	0.388046
SMAX5B017633	ENSSMAG00000016299	PREDICTED: pleckstrin -likey domain-containing family B member 2	pleckstrin homology domain containing, family B (evectins) member 2 [Source:ZFIN;Acc:ZDB-GENE-040426-754]	plekhb2	1.07053	0.00353266	0.0829805	8.50966	4.10679	1	8.20608	0.513349	0.000339048	0.51301	0.0467017	0.51301
SMAX5B008831	ENSSMAG00000002543		transmembrane and coiled-coil domains 6 [Source:ZFIN;Acc:ZDB-GENE-070410-47]	tmco6	1.06926	0.00558763	0.0982823	7.6787	4.35507	1	6.90002	0.544384	0.00110022	0.543284	0.0584308	0.543284
SMAX5B006491	ENSSMAG00000017940	PREDICTED: aldehyde dehydrogenase family 16 member A1	aldehyde dehydrogenase 16 family, member A1 [Source:ZFIN;Acc:ZDB-GENE-070112-2062]	aldh16a1	1.0659	0.000977911	0.0519542	10.8689	3.56743	1	13.1509	0.445928	1.79857e-06	0.445926	0.145649	0.445926
SMAX5B022475	ENSSMAG00000021182	PREDICTED: prostaglandin E2 receptor EP4 subtype-like			1.06163	0.00292768	0.0777143	8.852	3.9485	1	4.85665	0.493562	0.00899673	0.484566	0.135648	0.484566
SMAX5B007939	ENSSMAG00000003263	Guanine nucleotide-binding protein subunit gamma	si:dkey-44g17.6 [Source:ZFIN;Acc:ZDB-GENE-120215-200]	si:dkey-44g17.6	1.06148	0.000212503	0.0312559	13.7172	3.18143	1	5.6517	0.397679	0.00435612	0.393323	0.101607	0.393323
SMAX5B022422	ENSSMAG00000010645	PREDICTED: RNA polymerase II elongation factor ELL	elongation factor RNA polymerase II [Source:ZFIN;Acc:ZDB-GENE-030131-3946]	ell	1.06048	0.000450579	0.0369334	12.3098	3.3279	1	8.05167	0.415987	0.000352613	0.415634	0.0470292	0.415634
SMAX5B007946	ENSSMAG00000014033				1.05673	0.00134388	0.059078	10.2813	3.01563	1	3.16323	0.376953	0.0690218	0.307931	0.193719	0.307931
SMAX5B016250	ENSSMAG00000020633	PREDICTED: transcription factor SOX-4-like	SRY-box transcription factor 12 [Source:ZFIN;Acc:ZDB-GENE-040724-33]	sox12	1.05565	0.00261562	0.0760487	9.0579	3.85386	1	6.35571	0.481733	0.00195697	0.479776	0.0734639	0.479776
SMAX5B015921	ENSSMAG00000020305	PREDICTED: prostate stem cell antigen-like	sperm acrosome associated 4 like [Source:ZFIN;Acc:ZDB-GENE-101011-2]	spaca4l	1.05222	0.000983755	0.0519542	10.8579	3.42541	1	3.86719	0.428176	0.0321984	0.395977	0.163308	0.395977
SMAX5B004350	ENSSMAG00000013806	PREDICTED: interleukin-13 receptor subunit alpha-1-like			1.05099	0.000368123	0.0357625	12.6874	3.19338	1	4.64475	0.399173	0.0108655	0.388307	0.141517	0.388307
SMAX5B022026	ENSSMAG00000016882	PREDICTED: AT-rich interactive domain-containing protein 5B-like	AT-rich interaction domain 5B [Source:NCBI gene;Acc:100536827]	arid5b	1.0507	0.000106393	0.0211952	15.0197	2.8168	1	4.82368	0.3521	0.00799655	0.344104	0.136658	0.344104
SMAX5B012243	ENSSMAG00000011059	Ras -like family member Gb	ras homolog family member Gb [Source:ZFIN;Acc:ZDB-GENE-030131-8877]	rhogb	1.04141	0.0051706	0.0954214	7.81878	4.0861	1	7.7464	0.510762	0.000518843	0.510243	0.0481061	0.510243
SMAX5B002100	ENSSMAG00000007707	PREDICTED: cadherin-12	cadherin 12, type 2a (N-cadherin 2) [Source:ZFIN;Acc:ZDB-GENE-070912-673]	cdh12a	1.04082	0.00257836	0.0760487	9.08414	3.63592	1	3.21272	0.45449	0.0581901	0.3963	0.190951	0.3963
SMAX5B008964	ENSSMAG00000013685	PREDICTED: myc target protein 1 -like	myc target 1b [Source:ZFIN;Acc:ZDB-GENE-131127-631]	myct1b	1.0403	0.000614475	0.044565	11.7316	3.26345	1	4.39737	0.407932	0.0154154	0.392516	0.147307	0.392516
SMAX5B014017	ENSSMAG00000020764	Glutathione S-transferase A	glutathione S-transferase rho [Source:ZFIN;Acc:ZDB-GENE-090507-1]	gstr	1.03821	0.00383786	0.085022	8.35898	3.90286	1	4.77808	0.487858	0.00880891	0.479049	0.137989	0.479049
SMAX5B008076	ENSSMAG00000001646	PREDICTED: gamma-glutamyl hydrolase	zgc:171566 [Source:ZFIN;Acc:ZDB-GENE-050309-193]	zgc:171566	1.03791	0.00236634	0.074137	9.24117	3.68411	1	4.35455	0.460514	0.0145581	0.445956	0.148305	0.445956
SMAX5B013070	ENSSMAG00000007889	PREDICTED: protein FAM214A	family with sequence similarity 214 member A [Source:NCBI gene;Acc:555595]	fam214a	1.03037	0.00117666	0.0564149	10.5266	3.38776	1	8.29966	0.42347	0.00030327	0.423167	0.0465686	0.423167
SMAX5B003698	ENSSMAG00000019484	PREDICTED: alpha-(1-3)-fucosyltransferase 7-like	fucosyltransferase 7 (alpha (1,3) fucosyltransferase) [Source:ZFIN;Acc:ZDB-GENE-060929-997]	fut7	1.02482	0.00311214	0.0790444	8.74053	3.70605	1	4.88784	0.463257	0.00858813	0.454669	0.134653	0.454669
SMAX5B000447	ENSSMAG00000019722	PREDICTED: transcription factor E2F2	si:ch211-160f23.5 [Source:ZFIN;Acc:ZDB-GENE-030131-704]	si:ch211-160f23.5	1.02427	0.000931187	0.0509436	10.9596	3.28059	1	5.48138	0.410073	0.00475942	0.405314	0.109306	0.405314
SMAX5B022010	ENSSMAG00000016604	Aldehyde dehydrogenase			1.02376	0.00468225	0.0919966	7.99825	3.89525	1	4.07226	0.486906	0.0209798	0.465927	0.155877	0.465927
SMAX5B005869	ENSSMAG00000006020	PREDICTED: abhydrolase domain-containing protein 8-like	abhydrolase domain containing 8a [Source:ZFIN;Acc:ZDB-GENE-080204-70]	abhd8a	1.02062	0.00385689	0.085022	8.34999	3.77414	1	7.1567	0.471767	0.000867477	0.4709	0.0537972	0.4709
SMAX5B006497	ENSSMAG00000006526	Gadd45al protein	growth arrest and DNA-damage-inducible, alpha, a [Source:ZFIN;Acc:ZDB-GENE-040426-1501]	gadd45aa	1.01969	0.00257382	0.0760487	9.08736	3.58929	1	8.43181	0.448661	0.000232408	0.448428	0.0464643	0.448428
SMAX5B003705					1.0196	0.00419065	0.0877511	8.1993	3.80714	1	3.21551	0.475892	0.0590457	0.416846	0.190799	0.416846
SMAX5B004359	ENSSMAG00000013824	PREDICTED: high affinity immunoglobulin epsilon receptor subunit gamma-like	kirre like nephrin family adhesion molecule 1a [Source:ZFIN;Acc:ZDB-GENE-040426-2126]	kirrel1a	1.01916	0.00491627	0.093948	7.90998	3.88611	1	6.48471	0.485764	0.00202139	0.483743	0.0692884	0.483743
SMAX5B003094	ENSSMAG00000021107	PREDICTED: slit -like 1 protein-like	slit homolog 1b (Drosophila) [Source:ZFIN;Acc:ZDB-GENE-030722-4]	slit1b	1.01637	0.00360406	0.0834044	8.47326	3.50761	1	3.18377	0.438451	0.0795039	0.358947	0.19255	0.358947
SMAX5B019578	ENSSMAG00000017512	XK-related protein	XK related 5a [Source:ZFIN;Acc:ZDB-GENE-160113-27]	xkr5a	1.01618	0.000716818	0.0476003	11.4451	3.16142	1	5.10622	0.395177	0.006834	0.388343	0.126441	0.388343
SMAX5B005933					1.01439	0.00572246	0.0984263	7.63569	3.93304	1	4.69746	0.49163	0.0101369	0.481493	0.140178	0.481493
SMAX5B006776	ENSSMAG00000003998				1.00726	0.00169451	0.0637996	9.85413	2.97512	1	3.67849	0.37189	0.0722021	0.299687	0.170384	0.299687
SMAX5B010201	ENSSMAG00000020485	PREDICTED: voltage-gated potassium channel subunit beta-1-like	potassium voltage-gated channel subfamily A member regulatory beta subunit 1 [Source:HGNC Symbol;Acc:HGNC:6228]	KCNAB1	1.00643	0.000738873	0.0480997	11.3888	2.90228	1	3.75429	0.362785	0.0271309	0.335654	0.167529	0.335654
SMAX5B018085	ENSSMAG00000002325	PREDICTED: arachidonate 5-lipoxygenase	arachidonate 5-lipoxygenase a [Source:ZFIN;Acc:ZDB-GENE-090311-47]	alox5a	1.00553	0.00197306	0.0679475	9.57443	3.39141	1	5.65537	0.423926	0.00429028	0.419636	0.101447	0.419636
SMAX5B018011	ENSSMAG00000020652	PREDICTED: otoraplin	otoraplin [Source:HGNC Symbol;Acc:HGNC:8517]	OTOR	1.00549	0.000246016	0.0325361	13.4423	2.43123	1	3.99284	0.303903	0.0218066	0.282097	0.158569	0.282097
SMAX5B009365	ENSSMAG00000013355	PREDICTED: tetraspanin-6	tetraspanin 7 [Source:ZFIN;Acc:ZDB-GENE-030131-5435]	tspan7	1.00473	0.00309625	0.0789769	8.74987	3.56001	1	3.93029	0.445001	0.0242881	0.420713	0.160923	0.420713
SMAX5B013549	ENSSMAG00000016094	PREDICTED: C-type lectin domain family 12 member B-like	pleckstrin homology domain containing, family O member 2 [Source:ZFIN;Acc:ZDB-GENE-120406-4]	plekho2	1.00173	0.00591982	0.0998151	7.57455	3.85434	1	5.27898	0.481793	0.00620716	0.475585	0.118747	0.475585
SMAX5B016940	ENSSMAG00000011415	PREDICTED: tetraspanin-8-like	BTB (POZ) domain containing 17a [Source:ZFIN;Acc:ZDB-GENE-130531-68]	btbd17a	1.00031	6.67772e-05	0.0182573	15.9	2.66973	1	9.51361	0.333717	7.81418e-05	0.333638	0.0493547	0.333638
SMAX5B003966	ENSSMAG00000014462	PREDICTED: CMP-N-acetylneuraminate-beta-galactosamide-alpha-2-3-sialyltransferase 2-like	ST3 beta-galactoside alpha-2,3-sialyltransferase 2 [Source:ZFIN;Acc:ZDB-GENE-050419-181]	st3gal2	0.996467	0.0027893	0.0768792	8.94041	3.45915	1	4.35516	0.432394	0.0159668	0.416427	0.14829	0.416427
SMAX5B020557	ENSSMAG00000010733	PREDICTED: mitogen-activated protein kinase kinase kinase 14-like	ADP-ribosylation factor 2b [Source:ZFIN;Acc:ZDB-GENE-030131-5234]	arf2b	0.994361	0.00355724	0.0830995	8.49704	3.5462	1	4.18787	0.443275	0.018636	0.424639	0.152482	0.424639
SMAX5B010647	ENSSMAG00000004016	PREDICTED: purine nucleoside phosphorylase	zgc:55262 [Source:ZFIN;Acc:ZDB-GENE-040426-2814]	zgc:55262	0.99264	0.000144439	0.0258316	14.4434	2.72502	1	7.87311	0.340628	0.00041928	0.340209	0.0475778	0.340209
SMAX5B010692	ENSSMAG00000017940	Ferritin middle subunit	aldehyde dehydrogenase 16 family, member A1 [Source:ZFIN;Acc:ZDB-GENE-070112-2062]	aldh16a1	0.991834	0.00111436	0.0553242	10.6272	3.12397	1	9.73875	0.390497	0.000112876	0.390384	0.0508547	0.390384
SMAX5B001437	ENSSMAG00000008739	PREDICTED: histone deacetylase complex subunit SAP25	si:dkey-38p12.3 [Source:ZFIN;Acc:ZDB-GENE-060810-103]	si:dkey-38p12.3	0.988946	0.00299252	0.078317	8.81202	3.43515	1	4.1533	0.429393	0.0173366	0.412057	0.153442	0.412057
SMAX5B003140	ENSSMAG00000013026	PREDICTED: myelin-associated glycoprotein-like			0.987391	0.00138523	0.0596	10.2254	3.15791	1	5.80886	0.394739	0.00322695	0.391512	0.0950865	0.391512
SMAX5B006390	ENSSMAG00000001302	PREDICTED: caskin-1-like	CASK interacting protein 1 [Source:ZFIN;Acc:ZDB-GENE-071115-3]	caskin1	0.986595	0.000763507	0.0486248	11.3279	2.99116	1	4.62518	0.373895	0.0116386	0.362256	0.141999	0.362256
SMAX5B015149	ENSSMAG00000017948	PREDICTED: 5-hydroxytryptamine receptor 4-like	si:dkey-247m21.3 [Source:ZFIN;Acc:ZDB-GENE-091204-249]	si:dkey-247m21.3	0.981955	0.00138605	0.0596	10.2243	3.10357	1	4.1006	0.387946	0.0265661	0.36138	0.154993	0.36138
SMAX5B005843	ENSSMAG00000005733		sorting nexin 8a [Source:ZFIN;Acc:ZDB-GENE-031202-1]	snx8a	0.977717	0.00183773	0.0657501	9.70494	3.18304	1	4.70677	0.39788	0.0106141	0.387266	0.139935	0.387266
SMAX5B008932	ENSSMAG00000011403	Atlastin-1	atlastin GTPase 1 [Source:ZFIN;Acc:ZDB-GENE-030131-8003]	atl1	0.968492	0.000473655	0.0378395	12.2166	2.58504	1	4.22205	0.32313	0.0174847	0.305645	0.151571	0.305645
SMAX5B005707	ENSSMAG00000017844	PREDICTED: zinc metalloproteinase-disintegrin-like crotastatin	ADAM metallopeptidase domain 28 [Source:ZFIN;Acc:ZDB-GENE-060929-532]	adam28	0.966989	0.0036302	0.0834044	8.46011	3.36214	1	6.52298	0.420267	0.00159607	0.418671	0.0682175	0.418671
SMAX5B013227	ENSSMAG00000020764	Glutathione S-transferase	glutathione S-transferase rho [Source:ZFIN;Acc:ZDB-GENE-090507-1]	gstr	0.963636	0.0014452	0.0607079	10.1472	3.01984	1	4.3353	0.37748	0.0148306	0.36265	0.14876	0.36265
SMAX5B006054	ENSSMAG00000009521	PREDICTED: peroxiredoxin-1	peroxiredoxin 1 [Source:ZFIN;Acc:ZDB-GENE-050320-35]	prdx1	0.961512	0.000824916	0.0498869	11.1843	2.86218	1	7.62408	0.357772	0.000543362	0.357229	0.0488503	0.357229
SMAX5B016767	ENSSMAG00000020585	Cytosolic 5-nucleotidase 1A	5'-nucleotidase, cytosolic IAa [Source:ZFIN;Acc:ZDB-GENE-070705-423]	nt5c1aa	0.958991	0.00119683	0.0564149	10.4952	2.69397	1	3.58883	0.336747	0.0287693	0.307977	0.173844	0.307977
SMAX5B005059	ENSSMAG00000009620	PREDICTED: regulating synaptic membrane exocytosis protein 2	regulating synaptic membrane exocytosis 2 [Source:HGNC Symbol;Acc:HGNC:17283]	RIMS2	0.954121	0.00118572	0.0564149	10.5125	2.90692	1	5.03713	0.363365	0.00828283	0.355082	0.129273	0.355082
SMAX5B018203	ENSSMAG00000005220	PREDICTED: FTS and Hook-interacting protein	family with sequence similarity 160 member A2 [Source:NCBI gene;Acc:100001896]	fam160a2	0.953827	0.000486486	0.0384739	12.1668	2.70656	1	6.42675	0.33832	0.00206406	0.336256	0.0710634	0.336256
SMAX5B013462	ENSSMAG00000013309	PREDICTED: protein jagged-1b-like			0.952807	0.000809534	0.0495684	11.2192	2.75409	1	4.44156	0.344261	0.0138147	0.330446	0.146292	0.330446
SMAX5B022609	ENSSMAG00000009950	PREDICTED: perilipin-4	zgc:77486 [Source:ZFIN;Acc:ZDB-GENE-040426-2056]	zgc:77486	0.949639	0.00059349	0.0438514	11.7963	2.72159	1	7.40625	0.340198	0.00060541	0.339593	0.0507556	0.339593
SMAX5B008540	ENSSMAG00000012083	PREDICTED: cadherin-23	V-set immunoregulatory receptor [Source:ZFIN;Acc:ZDB-GENE-060929-716]	vsir	0.948167	0.0035066	0.0826241	8.52313	3.21865	1	8.01113	0.402331	0.000370701	0.40196	0.0471376	0.40196
SMAX5B014491	ENSSMAG00000018231	PREDICTED: LIM domain and actin-binding protein 1-like	LIM domain and actin binding 1a [Source:ZFIN;Acc:ZDB-GENE-001120-1]	lima1a	0.946989	0.000839618	0.0498869	11.1515	2.76724	1	4.7689	0.345905	0.0104281	0.335477	0.138248	0.335477
SMAX5B006244	ENSSMAG00000016986	PREDICTED: protein shisa-9-like	zinc finger and BTB domain containing 8B [Source:ZFIN;Acc:ZDB-GENE-050417-42]	zbtb8b	0.94571	0.00185364	0.0657501	9.6891	2.41754	1	3.27278	0.302192	0.0468579	0.255334	0.187796	0.255334
SMAX5B022264	ENSSMAG00000008148	selectin platelet-like	selectin P [Source:ZFIN;Acc:ZDB-GENE-110107-2]	selp	0.942523	0.00181587	0.0657501	9.72693	2.95442	1	8.33485	0.369302	0.000268922	0.369033	0.0465313	0.369033
SMAX5B015142	ENSSMAG00000015755	Retinoic acid receptor RXR-alpha-A	retinoid X receptor, alpha a [Source:NCBI gene;Acc:555578]	rxraa	0.939513	0.00497449	0.0943235	7.88869	3.3078	1	3.81438	0.413474	0.0289309	0.384544	0.165284	0.384544
SMAX5B005782	ENSSMAG00000000103	Glutamine synthetase	glutamate-ammonia ligase (glutamine synthase) a [Source:ZFIN;Acc:ZDB-GENE-030131-688]	glula	0.937927	0.00268721	0.0763335	9.00854	3.05159	1	5.85664	0.381449	0.0032339	0.378215	0.093258	0.378215
SMAX5B004995	ENSSMAG00000008932	PREDICTED: PC3-like endoprotease variant B			0.935259	0.00171048	0.0640943	9.83687	2.70422	1	3.71519	0.338028	0.0341379	0.30389	0.168997	0.30389
SMAX5B001080	ENSSMAG00000003183	PREDICTED: membrane-spanning 4-domains subfamily A member 4A-like			0.931882	0.00204012	0.0696474	9.51308	2.92299	1	6.85785	0.365373	0.00123091	0.364143	0.0594189	0.364143
SMAX5B007818	ENSSMAG00000002059	HILPDA domain containing protein	IMP (inosine 5'-monophosphate) dehydrogenase 1b [Source:NCBI gene;Acc:338306]	impdh1b	0.931058	0.0043054	0.088727	8.1503	3.18588	1	4.90034	0.398235	0.00765115	0.390584	0.134242	0.390584
SMAX5B013911	ENSSMAG00000012752		rapunzel 5 [Source:ZFIN;Acc:ZDB-GENE-030131-4678]	rpz5	0.928614	0.00249124	0.0756895	9.14702	2.96589	1	6.56303	0.370736	0.00163643	0.369099	0.0671569	0.369099
SMAX5B022508	ENSSMAG00000006059	PREDICTED: sterol O-acyltransferase 1	sterol O-acyltransferase 1 [Source:ZFIN;Acc:ZDB-GENE-081105-177]	soat1	0.926399	0.00259703	0.0760487	9.07095	2.96555	1	5.23662	0.370693	0.0055942	0.365099	0.120691	0.365099
SMAX5B021039	ENSSMAG00000017879	PREDICTED: protein amnionless	amnion associated transmembrane protein [Source:ZFIN;Acc:ZDB-GENE-060810-59]	amn	0.925766	0.00506216	0.0949253	7.8571	3.21947	1	3.79713	0.402434	0.0323221	0.370112	0.165928	0.370112
SMAX5B008431	ENSSMAG00000015804	LIM/homeobox protein Lhx1			0.923837	0.00532603	0.0962354	7.76527	3.22893	1	4.57441	0.403617	0.0115566	0.39206	0.143219	0.39206
SMAX5B015239	ENSSMAG00000018064	PREDICTED: complement C5			0.923815	0.000242765	0.0323783	13.4672	2.34191	1	5.40933	0.292739	0.00509481	0.287644	0.112666	0.287644
SMAX5B022544	ENSSMAG00000010914	PREDICTED: ornithine decarboxylase antizyme 1	Danio rerio ornithine decarboxylase antizyme 1a (oaz1a), mRNA. [Source:RefSeq mRNA;Acc:NM_194264]	oaz1a	0.908449	0.00280494	0.0768912	8.9302	2.8769	1	8.54865	0.359613	0.00019933	0.359413	0.0464532	0.359413
SMAX5B003293	ENSSMAG00000016357	PREDICTED: membrane-spanning 4-domains subfamily A member 4A-like	Fas (tnfrsf6)-associated via death domain [Source:ZFIN;Acc:ZDB-GENE-070606-3]	fadd	0.907723	0.00300644	0.0784666	8.80356	2.89564	1	7.0948	0.361955	0.000965552	0.360989	0.0546871	0.360989
SMAX5B016256	ENSSMAG00000020259		CTP synthase 1a [Source:NCBI gene;Acc:322089]	ctps1a	0.906021	0.00293812	0.0777143	8.8455	2.87701	1	7.14433	0.359626	0.000910869	0.358715	0.0539706	0.358715
SMAX5B018205	ENSSMAG00000003038	Calcitonin gene-related peptide type 1 receptor			0.904717	0.000671406	0.0450644	11.5668	2.49325	1	8.145	0.311656	0.000291072	0.311365	0.0468151	0.311365
SMAX5B006579	ENSSMAG00000017124	PREDICTED: deleted in malignant brain tumors 1 protein-like			0.893164	0.0036939	0.0840096	8.42847	2.87462	1	5.85526	0.359328	0.00317841	0.35615	0.0933095	0.35615
SMAX5B007953	ENSSMAG00000003462	PREDICTED: aldehyde dehydrogenase family 9 member A1	aldehyde dehydrogenase 9 family, member A1a, tandem duplicate 1 [Source:NCBI gene;Acc:100005587]	aldh9a1a.1	0.892539	0.00448764	0.0899699	8.07515	2.94387	1	6.38154	0.367983	0.00187291	0.36611	0.0725647	0.36611
SMAX5B003058	ENSSMAG00000014096	Isocitrate dehydrogenase	isocitrate dehydrogenase (NADP(+)) 1 [Source:ZFIN;Acc:ZDB-GENE-031006-1]	idh1	0.890005	0.00168236	0.0634938	9.86737	2.61425	1	5.46589	0.326781	0.00430226	0.322478	0.110025	0.322478
SMAX5B006628	ENSSMAG00000007289	PREDICTED: interleukin-4 receptor subunit alpha			0.879862	0.00109737	0.0550701	10.6556	2.45511	1	8.51137	0.306889	0.0002195	0.30667	0.0464485	0.30667
SMAX5B007332	ENSSMAG00000001497	Dual specificity protein phosphatase	dual specificity phosphatase 5 [Source:ZFIN;Acc:ZDB-GENE-010625-1]	dusp5	0.877716	0.00206645	0.0700848	9.48956	2.59656	1	5.95034	0.32457	0.00310504	0.321465	0.0896506	0.321465
SMAX5B017505	ENSSMAG00000010844	PREDICTED: suppressor of cytokine signaling 2	suppressor of cytokine signaling 2 [Source:ZFIN;Acc:ZDB-GENE-041210-171]	socs2	0.874892	0.00112455	0.0554517	10.6104	2.43269	1	6.25995	0.304086	0.00193764	0.302149	0.0770234	0.302149
SMAX5B007157	ENSSMAG00000009494	PREDICTED: synembryn-A	centrin 3 [Source:ZFIN;Acc:ZDB-GENE-050522-152]	cetn3	0.865468	0.0018195	0.0657501	9.72326	2.46367	1	4.47605	0.307959	0.0141198	0.293839	0.145501	0.293839
SMAX5B020888	ENSSMAG00000008565	PREDICTED: epithelial membrane protein 2	epithelial membrane protein 2 [Source:NCBI gene;Acc:445506]	emp2	0.860074	6.60322e-05	0.0182573	15.9213	1.84486	1	6.14866	0.230608	0.00218611	0.228422	0.081486	0.228422
SMAX5B019041	ENSSMAG00000010258	PREDICTED: eukaryotic translation initiation factor 4E-binding protein 3-like	eukaryotic translation initiation factor 4E binding protein 3 [Source:ZFIN;Acc:ZDB-GENE-041114-44]	eif4ebp3	0.857981	0.000120504	0.0228492	14.7848	2.01747	1	7.20816	0.252183	0.000763515	0.25142	0.053098	0.25142
SMAX5B021830	ENSSMAG00000017221	Lipopolysaccharide-binding protein/bactericidal permeability-increasing protein	CDK5 regulatory subunit associated protein 1 [Source:ZFIN;Acc:ZDB-GENE-070424-90]	cdk5rap1	0.857815	0.00292637	0.0777143	8.85282	2.5778	1	7.5702	0.322224	0.000622946	0.321601	0.0492537	0.321601
SMAX5B010125	ENSSMAG00000009424	Pleckstrin -likey-like domain family A member 2	pleckstrin homology-like domain, family A, member 2 [Source:NCBI gene;Acc:553622]	phlda2	0.857103	0.00540708	0.0970315	7.738	2.58917	1	3.24524	0.323646	0.0400095	0.283637	0.189216	0.283637
SMAX5B013186	ENSSMAG00000006142				0.849869	0.00161403	0.06209	9.94367	2.37405	1	7.57363	0.296757	0.000509355	0.296247	0.0492267	0.296247
SMAX5B006607	ENSSMAG00000010475	PREDICTED: protein lifeguard 1-like	si:ch211-284o19.8 [Source:ZFIN;Acc:ZDB-GENE-070912-289]	si:ch211-284o19.8	0.844054	0.000436798	0.0363205	12.3678	2.1016	1	5.97208	0.2627	0.00243003	0.26027	0.088776	0.26027
SMAX5B008014	ENSSMAG00000005029	PREDICTED: zinc finger protein 675-like			0.84173	0.00522827	0.0955662	7.79874	2.67351	1	5.85198	0.334189	0.00285958	0.33133	0.0934325	0.33133
SMAX5B021040	ENSSMAG00000016965	PREDICTED: arf-GAP with dual PH domain-containing protein 1-like			0.836463	0.0030596	0.0788455	8.77158	2.46395	1	6.97425	0.307993	0.000990664	0.307003	0.0568287	0.307003
SMAX5B012940	ENSSMAG00000017044	PREDICTED: N-acetyl-D-glucosamine kinase	N-acetylglucosamine kinase [Source:ZFIN;Acc:ZDB-GENE-070928-19]	nagk	0.833428	0.00501502	0.0947496	7.87401	2.60589	1	6.51899	0.325736	0.00166562	0.324071	0.0683252	0.324071
SMAX5B006318	ENSSMAG00000012060	Annexin	annexin A13, like [Source:ZFIN;Acc:ZDB-GENE-050522-310]	anxa13l	0.832728	0.000503033	0.0393868	12.1044	1.91423	1	5.24042	0.239279	0.00588209	0.233396	0.120517	0.233396
SMAX5B012022	ENSSMAG00000019259	PREDICTED: DENN domain-containing protein 3-like			0.832695	0.00551648	0.0980069	7.70183	2.20032	1	3.28919	0.27504	0.0467162	0.228324	0.186969	0.228324
SMAX5B012767	ENSSMAG00000001486	PREDICTED: tubulin beta-4B chain	tubulin, beta 2b [Source:ZFIN;Acc:ZDB-GENE-030131-722]	tubb2b	0.819086	0.000944302	0.0509443	10.9337	2.10036	1	7.28562	0.262545	0.0011304	0.261415	0.0521152	0.261415
SMAX5B008777	ENSSMAG00000019782	PREDICTED: bcl-2-like protein 11			0.818062	0.00252404	0.0759529	9.12308	2.30511	1	4.88621	0.288138	0.00902871	0.27911	0.134706	0.27911
SMAX5B014882	ENSSMAG00000011921	Sulfotransferase			0.81341	0.00133587	0.0588907	10.2923	2.03393	1	4.8347	0.254241	0.0088696	0.245371	0.136325	0.245371
SMAX5B017720	ENSSMAG00000004096	PREDICTED: protein phosphatase 1 regulatory subunit 3C	protein phosphatase 1, regulatory subunit 3Ca [Source:ZFIN;Acc:ZDB-GENE-040718-70]	ppp1r3ca	0.807395	0.0020939	0.0701145	9.46534	2.20023	1	5.47026	0.275029	0.00513429	0.269894	0.109822	0.269894
SMAX5B001490	ENSSMAG00000008060	Period 1	period circadian clock 1b [Source:ZFIN;Acc:ZDB-GENE-040419-1]	per1b	0.806032	0.000256109	0.0329936	13.3669	1.85437	1	9.6726	0.231797	6.55936e-05	0.231731	0.0503788	0.231731
SMAX5B015208	ENSSMAG00000018744	PREDICTED: metalloprotease TIKI1-like	TraB domain containing 2A [Source:HGNC Symbol;Acc:HGNC:27013]	TRABD2A	0.804596	0.00392657	0.085205	8.31747	2.22178	1	3.83426	0.277723	0.0229669	0.254756	0.164541	0.254756
SMAX5B003947	ENSSMAG00000000087	Putative dystrophin	dystrophin [Source:ZFIN;Acc:ZDB-GENE-010426-1]	dmd	0.804072	0.000674934	0.0450644	11.557	1.97018	1	5.97957	0.246272	0.00317751	0.243094	0.088472	0.243094
SMAX5B019839	ENSSMAG00000020189	Neuro-oncological ventral antigen 1			0.791255	0.00250336	0.0759112	9.13814	1.75906	1	3.93283	0.219883	0.0225644	0.197319	0.160827	0.197319
SMAX5B005030	ENSSMAG00000009753	PREDICTED: zinc finger protein ZFPM2	zinc finger protein, FOG family member 2a [Source:ZFIN;Acc:ZDB-GENE-060130-4]	zfpm2a	0.786028	0.00131677	0.0587061	10.3189	1.85184	1	4.92517	0.23148	0.00779188	0.223688	0.133407	0.223688
SMAX5B019953	ENSSMAG00000020551	N-ethylmaleimide sensitive fusion protein attachment protein alpha	N-ethylmaleimide-sensitive factor attachment protein, alpha b [Source:ZFIN;Acc:ZDB-GENE-030131-5290]	napab	0.782055	0.00311396	0.0790444	8.73946	2.15834	1	7.84574	0.269793	0.000425381	0.269368	0.0476782	0.269368
SMAX5B008550	ENSSMAG00000015262	PREDICTED: tetratricopeptide repeat protein 7A-like	tetratricopeptide repeat domain 7A [Source:ZFIN;Acc:ZDB-GENE-010319-27]	ttc7a	0.780403	0.00130087	0.0584657	10.3413	1.88888	1	5.33464	0.236109	0.0094026	0.226707	0.116161	0.226707
SMAX5B018144	ENSSMAG00000014016	PREDICTED: nuclear receptor subfamily 1 group D member 2-like	nuclear receptor subfamily 1, group D, member 2a [Source:ZFIN;Acc:ZDB-GENE-040504-1]	nr1d2a	0.780027	0.00148189	0.0612124	10.101	1.98342	1	9.51805	0.247928	7.45745e-05	0.247853	0.049381	0.247853
SMAX5B008759	ENSSMAG00000012729	PREDICTED: BAG family molecular chaperone regulator 3	BCL2 associated athanogene 3 [Source:ZFIN;Acc:ZDB-GENE-040801-40]	bag3	0.771871	0.00286595	0.0776724	8.8909	1.96319	1	4.38054	0.245398	0.0146461	0.230752	0.147698	0.230752
SMAX5B020893	ENSSMAG00000014591	PREDICTED: methionine-R-sulfoxide reductase B1-A-like	methionine sulfoxide reductase B1 [Source:HGNC Symbol;Acc:HGNC:14133]	MSRB1	0.77085	0.00122109	0.057195	10.4582	1.90246	1	8.42352	0.237808	0.000208241	0.2376	0.0464679	0.2376
SMAX5B016445	ENSSMAG00000017530				0.770479	0.000665509	0.0449888	11.5832	1.50646	1	5.14008	0.188308	0.00609996	0.182208	0.124991	0.182208
SMAX5B003406	ENSSMAG00000010315	PREDICTED: complement component C1q receptor			0.766485	0.00576316	0.0986879	7.6229	2.24785	1	5.25813	0.280982	0.00667784	0.274304	0.119707	0.274304
SMAX5B003692	ENSSMAG00000001839	PREDICTED: calcineurin B -likeous protein 3-like	tescalcin b [Source:ZFIN;Acc:ZDB-GENE-040426-1903]	tescb	0.760194	0.00419087	0.0877511	8.19921	2.08825	1	4.43392	0.261031	0.0132484	0.247783	0.146467	0.247783
SMAX5B005904	ENSSMAG00000011892	Glutathione peroxidase			0.760189	0.00573288	0.098498	7.6324	2.20939	1	8.70468	0.276174	0.000167059	0.276007	0.0465575	0.276007
SMAX5B009335	ENSSMAG00000018210	EH-domain containing 1	EH-domain containing 1a [Source:ZFIN;Acc:ZDB-GENE-040426-2518]	ehd1a	0.759025	0.00135794	0.0593355	10.2621	1.86263	1	6.7963	0.232828	0.00126804	0.23156	0.060943	0.23156
SMAX5B005556	ENSSMAG00000007350	PREDICTED: membrane-associated guanylate kinase WW and PDZ domain-containing protein 3-like	membrane associated guanylate kinase, WW and PDZ domain containing 3b [Source:ZFIN;Acc:ZDB-GENE-060503-301]	magi3b	0.758646	0.000803353	0.0493874	11.2335	1.5768	1	5.30687	0.1971	0.0058455	0.191255	0.117455	0.191255
SMAX5B013017	ENSSMAG00000014122	PREDICTED: pyruvate dehydrogenase (acetyl-transferring) kinase isozyme 2 mitochondrial-like			0.756101	0.00391122	0.0851651	8.32458	1.91701	1	4.10912	0.239626	0.0180124	0.221614	0.154735	0.221614
SMAX5B006486	ENSSMAG00000009515	PREDICTED: kin of IRRE-like protein 1-like			0.754442	0.00441584	0.0896729	8.10438	1.98851	1	4.1782	0.248563	0.0192989	0.229265	0.152747	0.229265
SMAX5B018189	ENSSMAG00000003141	PREDICTED: dachshund -like 1	dachshund d [Source:ZFIN;Acc:ZDB-GENE-070427-2]	dachd	0.747988	0.00220035	0.0714002	9.37442	1.62071	1	4.46846	0.202589	0.0130685	0.18952	0.145675	0.18952
SMAX5B002775	ENSSMAG00000003378	PREDICTED: monoacylglycerol lipase ABHD6			0.742015	0.000432318	0.0363205	12.3871	1.52018	1	5.98062	0.190022	0.00299421	0.187028	0.0884295	0.187028
SMAX5B014460	ENSSMAG00000018678	PREDICTED: carbonic anhydrase 6	carbonic anhydrase VI [Source:ZFIN;Acc:ZDB-GENE-030131-7091]	ca6	0.736151	0.00261301	0.0760487	9.05973	1.87388	1	8.2602	0.234236	0.000246732	0.233989	0.0466188	0.233989
SMAX5B015783	ENSSMAG00000004455		rapunzel 2 [Source:ZFIN;Acc:ZDB-GENE-030131-9071]	rpz2	0.725173	0.00406197	0.0864632	8.2559	1.91805	1	5.30289	0.239756	0.00573834	0.234018	0.117639	0.234018
SMAX5B021053	ENSSMAG00000010032	Transmembrane protein 11 mitochondrial	transmembrane protein 11 [Source:NCBI gene;Acc:407695]	tmem11	0.72352	0.00360775	0.0834044	8.47139	1.88078	1	5.36165	0.235097	0.00519284	0.229904	0.114899	0.229904
SMAX5B021312	ENSSMAG00000000503	PREDICTED: protein S100-A14	si:dkey-106n21.1 [Source:ZFIN;Acc:ZDB-GENE-131120-167]	si:dkey-106n21.1	0.722397	0.000187878	0.0301717	13.9486	1.46346	1	7.82018	0.182933	0.000415352	0.182517	0.047776	0.182517
SMAX5B010843	ENSSMAG00000001203	PREDICTED: stromal cell-derived factor 2-like protein 1	stromal cell-derived factor 2-like 1 [Source:ZFIN;Acc:ZDB-GENE-040808-46]	sdf2l1	0.721061	0.00322236	0.0797382	8.67709	1.82016	1	5.14663	0.22752	0.00593238	0.221587	0.124706	0.221587
SMAX5B016650	ENSSMAG00000004009	H2A histone family member V	H2A.Z variant histone 1 [Source:HGNC Symbol;Acc:HGNC:4741]	H2AZ1	0.719902	0.00108756	0.054859	10.6722	1.64228	1	7.52084	0.205285	0.000602344	0.204683	0.049663	0.204683
SMAX5B007407	ENSSMAG00000013883	PREDICTED: centromere protein M-like	Danio rerio myoglobin (mb), transcript variant 2, mRNA. [Source:RefSeq mRNA;Acc:NM_001362390]	mb	0.718931	0.00280037	0.0768912	8.93318	1.35807	1	4.33292	0.169759	0.0141143	0.155645	0.148816	0.155645
SMAX5B015827	ENSSMAG00000002523	PREDICTED: circadian-associated transcriptional repressor-like	circadian associated repressor of transcription a [Source:ZFIN;Acc:ZDB-GENE-030131-7016]	ciarta	0.717311	0.00173821	0.0645572	9.80729	1.70369	1	6.11598	0.212961	0.00229064	0.21067	0.0828354	0.21067
SMAX5B012166	ENSSMAG00000019343	Golgi-associated plant pathogenesis-related protein 1	GLI pathogenesis-related 2, like [Source:ZFIN;Acc:ZDB-GENE-041010-53]	glipr2l	0.716458	0.00311254	0.0790444	8.74029	1.81136	1	5.9517	0.226419	0.00278435	0.223635	0.0895958	0.223635
SMAX5B001199	ENSSMAG00000014698	PREDICTED: insulin receptor substrate 1-like	si:ch211-284e13.4 [Source:ZFIN;Acc:ZDB-GENE-060526-161]	si:ch211-284e13.4	0.716123	0.00420968	0.087841	8.19108	1.86151	1	4.98542	0.232689	0.00811434	0.224575	0.131259	0.224575
SMAX5B013350	ENSSMAG00000008503	PREDICTED: biogenesis of lysosome-related organelles complex 1 subunit 3	tripartite motif containing 44 [Source:ZFIN;Acc:ZDB-GENE-050522-37]	trim44	0.714322	0.00274991	0.0767342	8.96639	1.75976	1	5.38433	0.21997	0.00500977	0.21496	0.113837	0.21496
SMAX5B009282	ENSSMAG00000014260	PREDICTED: four and a half LIM domains protein 1	four and a half LIM domains 1a [Source:ZFIN;Acc:ZDB-GENE-040206-1]	fhl1a	0.713342	0.00570226	0.0984263	7.64207	1.94397	1	6.4845	0.242996	0.00138781	0.241608	0.0692944	0.241608
SMAX5B007260	ENSSMAG00000012386	PREDICTED: latrophilin-3-like	adhesion G protein-coupled receptor L3.1 [Source:ZFIN;Acc:ZDB-GENE-030131-7856]	adgrl3.1	0.709472	0.00595159	0.0998151	7.5649	1.89868	1	4.5087	0.237335	0.0131248	0.22421	0.144751	0.22421
SMAX5B019028	ENSSMAG00000016094	SH3 domain-binding glutamic acid-rich-like protein	pleckstrin homology domain containing, family O member 2 [Source:ZFIN;Acc:ZDB-GENE-120406-4]	plekho2	0.709069	0.00391246	0.0851651	8.324	1.82499	1	6.83358	0.228123	0.00115691	0.226966	0.0600091	0.226966
SMAX5B014240					0.707647	0.00491887	0.093948	7.90903	1.73375	1	4.30532	0.216719	0.0134165	0.203302	0.149479	0.203302
SMAX5B020627	ENSSMAG00000008436	ETS domain-containing transcription factor PEA3	ETS variant transcription factor 4 [Source:NCBI gene;Acc:30700]	etv4	0.706428	0.00561626	0.0983318	7.66948	1.83526	1	4.47071	0.229407	0.0135144	0.215893	0.145624	0.215893
SMAX5B000673	ENSSMAG00000000688	PREDICTED: protein phosphatase Slingshot -like 2-like	slingshot protein phosphatase 2a [Source:ZFIN;Acc:ZDB-GENE-030131-3810]	ssh2a	0.70613	0.00191659	0.0665857	9.62775	1.66745	1	6.62835	0.208432	0.00139173	0.20704	0.0654002	0.20704
SMAX5B000675	ENSSMAG00000016022	PREDICTED: limbic system-associated membrane protein			0.702446	0.00376796	0.0849259	8.39239	1.68503	1	4.92459	0.210629	0.0103279	0.200301	0.133426	0.200301
SMAX5B008894	ENSSMAG00000004354	PREDICTED: ATP synthase subunit O mitochondrial	protein phosphatase 2, catalytic subunit, alpha isozyme [Source:ZFIN;Acc:ZDB-GENE-050417-441]	ppp2ca	0.697277	0.00583188	0.0990783	7.60153	1.86345	1	7.99089	0.232931	0.000334697	0.232596	0.0471953	0.232596
SMAX5B002351	ENSSMAG00000020814	PREDICTED: ras and EF-hand domain-containing protein -like			0.696879	0.00380041	0.085022	8.3768	1.75627	1	8.42159	0.219533	0.000246183	0.219287	0.0464689	0.219287
SMAX5B004723	ENSSMAG00000002862	PREDICTED: CCAAT/enhancer-binding protein gamma	CCAAT enhancer binding protein gamma [Source:ZFIN;Acc:ZDB-GENE-020111-5]	cebpg	0.693088	0.00443831	0.0897538	8.09518	1.77256	1	6.30107	0.22157	0.00226826	0.219302	0.0754553	0.219302
SMAX5B005746	ENSSMAG00000000608	Protein phosphatase 1L	protein phosphatase, Mg2+/Mn2+ dependent, 1La [Source:ZFIN;Acc:ZDB-GENE-061103-118]	ppm1la	0.690984	0.000978543	0.0519542	10.8677	1.29839	1	5.60087	0.162298	0.00376192	0.158537	0.103852	0.158537
SMAX5B011858	ENSSMAG00000006380	wu:fj48c08 wu:fj55d06	malate dehydrogenase 2, NAD (mitochondrial) [Source:ZFIN;Acc:ZDB-GENE-040426-2143]	mdh2	0.6903	0.000729394	0.0479588	11.4128	1.46084	1	7.6881	0.182605	0.000474826	0.18213	0.0484306	0.18213
SMAX5B000435	ENSSMAG00000020573	Peptidylprolyl isomerase-like 5	zgc:77287 [Source:ZFIN;Acc:ZDB-GENE-040426-2337]	zgc:77287	0.68902	0.00512717	0.09538	7.83403	1.78655	1	6.16554	0.223319	0.00231456	0.221005	0.0807939	0.221005
SMAX5B016419	ENSSMAG00000017707	Tribbles -like 1	tribbles pseudokinase 3 [Source:ZFIN;Acc:ZDB-GENE-040426-2609]	trib3	0.686066	0.00429561	0.088727	8.15443	1.72933	1	5.90055	0.216166	0.00256888	0.213597	0.0916045	0.213597
SMAX5B004025	ENSSMAG00000012641	PREDICTED: rho GTPase-activating protein 31	Rho GTPase activating protein 31 [Source:ZFIN;Acc:ZDB-GENE-100922-256]	arhgap31	0.685802	0.0056294	0.0983318	7.66526	1.76234	1	4.84691	0.220293	0.00843998	0.211853	0.135951	0.211853
SMAX5B008239	ENSSMAG00000007197	PREDICTED: cation transport regulator-like protein 1	ChaC, cation transport regulator homolog 1 (E. coli) [Source:NCBI gene;Acc:563855]	chac1	0.685152	9.85937e-05	0.0211952	15.1634	1.27193	1	8.94755	0.158992	0.000135751	0.158856	0.0469933	0.158856
SMAX5B005700	ENSSMAG00000017648	PREDICTED: lysyl oxidase -like 2B-like			0.682313	0.00253265	0.0760487	9.11685	1.24884	1	4.87406	0.156106	0.00748803	0.148618	0.135098	0.148618
SMAX5B010334	ENSSMAG00000003630	ATP synthase subunit alpha	ATP synthase F1 subunit alpha [Source:HGNC Symbol;Acc:HGNC:823]	ATP5F1A	0.681435	0.0027093	0.0764417	8.99358	1.61229	1	8.28746	0.201536	0.000233754	0.201303	0.0465832	0.201303
SMAX5B011313	ENSSMAG00000021211	PREDICTED: B-cell receptor CD22-like			0.678579	0.00552994	0.0980069	7.69743	1.51535	1	4.29083	0.189419	0.0134085	0.17601	0.149832	0.17601
SMAX5B007230	ENSSMAG00000013648	PREDICTED: renalase	renalase, FAD-dependent amine oxidase [Source:ZFIN;Acc:ZDB-GENE-040718-351]	rnls	0.676262	0.00370257	0.0840853	8.42421	1.64846	1	6.82429	0.206057	0.0011196	0.204937	0.0602391	0.204937
SMAX5B011738	ENSSMAG00000012085	PREDICTED: rho guanine nucleotide exchange factor 5-like			0.675794	0.00604506	0.0998151	7.53682	1.75959	1	5.31524	0.219949	0.00538521	0.214563	0.117065	0.214563
SMAX5B004326	ENSSMAG00000017431	PREDICTED: tubulin alpha chain			0.675415	0.00562239	0.0983318	7.66751	1.73922	1	7.96749	0.217403	0.000419299	0.216983	0.0472649	0.216983
SMAX5B009942	ENSSMAG00000015985	PREDICTED: Krueppel-like factor 13	Kruppel-like factor 13 [Source:ZFIN;Acc:ZDB-GENE-060929-1274]	klf13	0.675337	0.000148609	0.0260456	14.3897	1.18211	1	6.85717	0.147764	0.00106422	0.1467	0.0594351	0.1467
SMAX5B003276	ENSSMAG00000011281	PREDICTED: cytosolic acyl coenzyme A thioester hydrolase	hes family bHLH transcription factor 2 [Source:HGNC Symbol;Acc:HGNC:16005]	HES2	0.672186	0.0048284	0.0938049	7.94262	1.6863	1	5.33449	0.210787	0.00502775	0.20576	0.116168	0.20576
SMAX5B000402	ENSSMAG00000004121	Epididymal secretory protein E1	Niemann-Pick disease, type C2 [Source:NCBI gene;Acc:282673]	npc2	0.671491	0.00192725	0.0666618	9.61756	1.50874	1	8.09683	0.188592	0.000305395	0.188287	0.0469194	0.188287
SMAX5B007860	ENSSMAG00000000869	PREDICTED: sodium/potassium-transporting ATPase subunit beta-1	ATPase Na+/K+ transporting subunit beta 1a [Source:ZFIN;Acc:ZDB-GENE-001127-3]	atp1b1a	0.670373	0.00130766	0.0584657	10.3317	1.44786	1	8.94339	0.180983	0.00014873	0.180834	0.046983	0.180834
SMAX5B008902	ENSSMAG00000004855	Glucosamine-6-phosphate isomerase	heat shock protein 4b [Source:ZFIN;Acc:ZDB-GENE-030131-6018]	hspa4b	0.669457	0.00315243	0.0791767	8.71708	1.5839	1	6.97501	0.197987	0.00104426	0.196943	0.0568133	0.196943
SMAX5B022097	ENSSMAG00000000421	PREDICTED: testin	testis derived transcript (3 LIM domains) [Source:ZFIN;Acc:ZDB-GENE-040718-59]	tes	0.666715	0.00463018	0.0913191	8.0185	1.64955	1	6.57661	0.206194	0.00140572	0.204788	0.0667941	0.204788
SMAX5B015129	ENSSMAG00000017266	PREDICTED: interleukin-11 receptor subunit alpha-like			0.662799	0.00493284	0.0941006	7.9039	1.60735	1	5.17782	0.200919	0.0061257	0.194793	0.123336	0.194793
SMAX5B017015	ENSSMAG00000010371	PREDICTED: proteinase-activated receptor 1-like	coagulation factor II thrombin receptor [Source:HGNC Symbol;Acc:HGNC:3537]	si:dkey-163m14.2	0.660402	0.0028773	0.0776724	8.88368	1.30755	1	5.17411	0.163444	0.00642096	0.157023	0.1235	0.157023
SMAX5B016165	ENSSMAG00000016399	ADP-ribosylation factor-like protein 4C	ADP-ribosylation factor-like 4Cb [Source:ZFIN;Acc:ZDB-GENE-040426-2382]	arl4cb	0.655459	0.00426032	0.0883384	8.16939	1.27817	1	4.7616	0.159772	0.00858043	0.151191	0.138452	0.151191
SMAX5B003957	ENSSMAG00000000669	PREDICTED: retinol dehydrogenase 3-like	ATP synthase F1 subunit beta [Source:ZFIN;Acc:ZDB-GENE-030131-124]	atp5f1b	0.655135	0.00149096	0.0613527	10.0898	1.29393	1	5.82564	0.161741	0.00309766	0.158643	0.0944352	0.158643
SMAX5B009245	ENSSMAG00000016625	PREDICTED: tensin-3-like	tensin 3 [Source:HGNC Symbol;Acc:HGNC:21616]	TNS3	0.648582	0.00422291	0.087841	8.18539	1.48435	1	5.34688	0.185544	0.00538776	0.180156	0.115589	0.180156
SMAX5B015521	ENSSMAG00000001080	PREDICTED: palmitoyl-protein thioesterase 1	palmitoyl-protein thioesterase 1 (ceroid-lipofuscinosis, neuronal 1, infantile) [Source:ZFIN;Acc:ZDB-GENE-040426-2653]	ppt1	0.646453	0.00307607	0.0788455	8.76179	1.47261	1	6.81453	0.184076	0.00187305	0.182203	0.0604827	0.182203
SMAX5B008193					0.645795	0.000466866	0.0375888	12.2436	1.23714	1	7.37719	0.154643	0.000685899	0.153957	0.0510638	0.153957
SMAX5B000411	ENSSMAG00000020468	PREDICTED: DNA-binding protein inhibitor ID-2	kinase D-interacting substrate 220a [Source:ZFIN;Acc:ZDB-GENE-041014-170]	kidins220a	0.641357	0.00346154	0.0823781	8.54668	1.16408	1	5.11493	0.14551	0.00712035	0.13839	0.126071	0.13839
SMAX5B011432					0.634899	0.00446125	0.0897842	8.08584	1.48844	1	7.13472	0.186055	0.000835933	0.185219	0.0541068	0.185219
SMAX5B000239	ENSSMAG00000012485	Histone H2A	H2A.Z variant histone 2a [Source:NCBI gene;Acc:252913]	h2az2a	0.632378	0.00591695	0.0998151	7.57542	1.53594	1	8.40063	0.191993	0.000226455	0.191767	0.0464801	0.191767
SMAX5B012882	ENSSMAG00000018044	PREDICTED: 4F2 cell-surface antigen heavy chain	solute carrier family 3 member 2a [Source:ZFIN;Acc:ZDB-GENE-000831-3]	slc3a2a	0.632332	9.59496e-05	0.0211952	15.2148	1.06112	1	9.41244	0.13264	8.71597e-05	0.132553	0.0487884	0.132553
SMAX5B012021	ENSSMAG00000000343	similar to interferon-inducible protein Gig2			0.631112	0.000782632	0.0487156	11.282	1.2279	1	7.01285	0.153487	0.000856316	0.152631	0.0560756	0.152631
SMAX5B017397	ENSSMAG00000006642	Tektin-3	tektin 3 [Source:ZFIN;Acc:ZDB-GENE-080130-2]	tekt3	0.630949	0.00113185	0.0554517	10.5984	1.09852	1	5.98203	0.137315	0.00259016	0.134725	0.088372	0.134725
SMAX5B018877	ENSSMAG00000012549	PREDICTED: ribonuclease kappa-B-like	ribonuclease, RNase K b [Source:NCBI gene;Acc:336290]	rnasekb	0.627822	0.00531324	0.0961147	7.76961	1.49071	1	8.2604	0.186339	0.000282371	0.186057	0.0466185	0.186057
SMAX5B005187	ENSSMAG00000012872				0.626319	0.000959872	0.0513825	10.9034	1.19051	1	6.46536	0.148814	0.00156539	0.147249	0.0698612	0.147249
SMAX5B005793	ENSSMAG00000010384	PREDICTED: cAMP-specific 3'-5'-cyclic phosphodiesterase 4B-like	phosphodiesterase 4B, cAMP-specific b [Source:ZFIN;Acc:ZDB-GENE-070912-454]	pde4bb	0.626211	0.00411846	0.087236	8.23083	1.28292	1	5.27875	0.160364	0.00478672	0.155578	0.118757	0.155578
SMAX5B008647	ENSSMAG00000015338	Calmodulin			0.62552	0.00144653	0.0607079	10.1455	1.27256	1	8.04902	0.15907	0.000348547	0.158722	0.047036	0.158722
SMAX5B005313	ENSSMAG00000017689	PREDICTED: zinc finger with UFM1-specific peptidase domain protein	zinc finger containing ubiquitin peptidase 1 [Source:ZFIN;Acc:ZDB-GENE-070209-211]	zufsp	0.62502	0.00335073	0.081254	8.60591	1.39081	1	6.38155	0.173852	0.00182458	0.172027	0.0725643	0.172027
SMAX5B002537	ENSSMAG00000003827	PREDICTED: protein OSCP1	organic solute carrier partner 1 [Source:HGNC Symbol;Acc:HGNC:29971]	OSCP1	0.620842	0.00184675	0.0657501	9.69595	1.28409	1	6.91024	0.160511	0.000881183	0.159629	0.0581992	0.159629
SMAX5B017994	ENSSMAG00000020653	PREDICTED: GTP-binding protein 2			0.619627	0.00119727	0.0564149	10.4946	1.22706	1	8.52512	0.153383	0.000201429	0.153181	0.0464493	0.153181
SMAX5B000383	ENSSMAG00000020553	14-3-3 protein beta/alpha	tyrosine 3-monooxygenase/tryptophan 5-monooxygenase activation protein, theta polypeptide b [Source:ZFIN;Acc:ZDB-GENE-030131-7135]	ywhaqb	0.615372	0.00281417	0.0768912	8.9242	1.32058	1	8.00947	0.165072	0.000388701	0.164683	0.0471423	0.164683
SMAX5B008160	ENSSMAG00000011606	PREDICTED: sorting nexin-17	sorting nexin 17 [Source:NCBI gene;Acc:568263]	snx17	0.609406	9.04883e-05	0.0208448	15.3255	0.964038	1	8.93252	0.120505	0.000122588	0.120382	0.0469565	0.120382
SMAX5B007858	ENSSMAG00000019279	adaptor-related protein complex 1 sigma 2 subunit			0.609181	0.00319421	0.0795419	8.69308	1.24431	1	5.79042	0.155539	0.00314471	0.152394	0.0958133	0.152394
SMAX5B012858	ENSSMAG00000002094		cytochrome c-1 [Source:ZFIN;Acc:ZDB-GENE-031105-2]	cyc1	0.608105	0.00383375	0.085022	8.36093	1.33879	1	6.97689	0.167349	0.00099887	0.16635	0.0567753	0.16635
SMAX5B015127	ENSSMAG00000020439	PREDICTED: SOSS complex subunit C-like	thiopurine S-methyltransferase, tandem duplicate 1 [Source:NCBI gene;Acc:436842]	tpmt.1	0.607203	0.00497429	0.0943235	7.88876	1.12105	1	5.16899	0.140132	0.00570698	0.134425	0.123726	0.134425
SMAX5B005624	ENSSMAG00000009610	K00616 transaldolase	transaldolase 1 [Source:ZFIN;Acc:ZDB-GENE-030131-3277]	taldo1	0.606107	0.00012915	0.0239649	14.6541	0.982917	1	9.80316	0.122865	5.5077e-05	0.12281	0.051347	0.12281
SMAX5B001354	ENSSMAG00000014883	PREDICTED: UPF0696 protein C11orf68 -like	chromosome 11 open reading frame 68 [Source:HGNC Symbol;Acc:HGNC:28801]	zgc:63470	0.605604	0.00606468	0.0998151	7.53098	1.41373	1	5.9993	0.176717	0.00244061	0.174276	0.0876669	0.174276
SMAX5B009814	ENSSMAG00000008776	PREDICTED: UDP-xylose and UDP-N-acetylglucosamine transporter	solute carrier family 35 member B4 [Source:NCBI gene;Acc:323737]	slc35b4	0.605354	0.00128652	0.0583369	10.3618	1.14174	1	6.45559	0.142717	0.00165819	0.141059	0.0701581	0.141059
SMAX5B001135	ENSSMAG00000008035	similar to COX17 cytochrome c oxidase assembly -like	cytochrome c oxidase copper chaperone COX17 [Source:ZFIN;Acc:ZDB-GENE-040912-91]	cox17	0.603525	0.00221867	0.0715032	9.35921	1.23699	1	7.10239	0.154624	0.000894792	0.153729	0.0545743	0.153729
SMAX5B004926	ENSSMAG00000016678	Peroxiredoxin 2	peroxiredoxin 2 [Source:ZFIN;Acc:ZDB-GENE-030326-2]	prdx2	0.602637	0.00251722	0.0759228	9.12803	1.25054	1	10.4002	0.156318	3.34978e-05	0.156284	0.0573883	0.156284
SMAX5B008196	ENSSMAG00000011408	L-threonine dehydrogenase	L-threonine dehydrogenase [Source:ZFIN;Acc:ZDB-GENE-040426-2379]	tdh	0.602366	0.00243368	0.0751332	9.18979	1.24474	1	8.38875	0.155592	0.00021017	0.155382	0.0464876	0.155382
SMAX5B014553	ENSSMAG00000018507	PREDICTED: Bax inhibitor 1	testis enhanced gene transcript (BAX inhibitor 1) [Source:ZFIN;Acc:ZDB-GENE-030826-10]	tegt	0.597919	0.00128951	0.0583369	10.3575	1.15032	1	10.5542	0.14379	2.75216e-05	0.143763	0.0594273	0.143763
SMAX5B018529	ENSSMAG00000010851	PREDICTED: pituitary tumor-transforming 1 protein-interacting protein-like			0.594152	0.00517371	0.0954214	7.8177	1.2824	1	5.6555	0.1603	0.00411065	0.156189	0.101442	0.156189
SMAX5B006485	ENSSMAG00000005881	DET1-and DDB1-associated protein 1	anoctamin 8a [Source:ZFIN;Acc:ZDB-GENE-070912-583]	ano8a	0.593443	0.00538017	0.0967586	7.747	1.33428	1	7.93733	0.166785	0.000385575	0.166399	0.0473593	0.166399
SMAX5B008732	ENSSMAG00000016824	PREDICTED: ectodysplasin-A receptor-associated adapter protein	EDAR-associated death domain [Source:ZFIN;Acc:ZDB-GENE-050114-5]	edaradd	0.592399	0.00422276	0.087841	8.18545	1.18476	1	5.64706	0.148095	0.00390042	0.144195	0.101809	0.144195
SMAX5B004576	ENSSMAG00000007223	PREDICTED: thioredoxin domain-containing protein 17	si:dkey-243i1.1 [Source:ZFIN;Acc:ZDB-GENE-030131-6399]	si:dkey-243i1.1	0.592171	0.000876962	0.05057	11.0708	1.05799	1	6.78517	0.132249	0.0011367	0.131112	0.0612274	0.131112
SMAX5B014261	ENSSMAG00000009746	Rieske domain-containing protein	Rieske (Fe-S) domain containing [Source:ZFIN;Acc:ZDB-GENE-050417-254]	rfesd	0.591222	0.00444163	0.0897538	8.09383	1.28994	1	8.6762	0.161242	0.000180155	0.161062	0.0465283	0.161062
SMAX5B012278	ENSSMAG00000013468	V-type proton ATPase subunit F	ATPase H+ transporting V1 subunit F [Source:ZFIN;Acc:ZDB-GENE-040718-259]	atp6v1f	0.588878	0.00178903	0.0653265	9.75431	1.15155	1	7.52817	0.143944	0.000522747	0.143421	0.0495998	0.143421
SMAX5B000085	ENSSMAG00000001482	PREDICTED: 3'(2')-5'-bisphosphate nucleotidase 1	si:ch211-59d15.9 [Source:ZFIN;Acc:ZDB-GENE-041014-27]	si:ch211-59d15.9	0.585668	0.00217193	0.07077	9.39824	0.875174	1	5.81988	0.109397	0.00310173	0.106295	0.0946578	0.106295
SMAX5B004353	ENSSMAG00000013647	PREDICTED: TRAF-interacting protein with FHA domain-containing protein A	si:ch211-15b10.6 [Source:ZFIN;Acc:ZDB-GENE-160728-113]	si:ch211-15b10.6	0.584417	0.00187677	0.06593	9.66632	1.03768	1	6.15962	0.12971	0.00191109	0.127799	0.0810364	0.127799
SMAX5B017605	ENSSMAG00000016751	PREDICTED: biogenesis of lysosome-related organelles complex 1 subunit 2	biogenesis of lysosomal organelles complex-1, subunit 2 [Source:ZFIN;Acc:ZDB-GENE-050809-129]	bloc1s2	0.583266	0.00032237	0.03405	12.9357	0.953724	1	7.59019	0.119215	0.000539783	0.118676	0.0490988	0.118676
SMAX5B017686	ENSSMAG00000016332	PREDICTED: centrosomal protein of 19 kDa-like	centrosomal protein 19 [Source:NCBI gene;Acc:619252]	cep19	0.580109	0.00091285	0.0509436	10.9965	1.05056	1	8.27142	0.13132	0.00026107	0.131059	0.0466036	0.131059
SMAX5B001480	ENSSMAG00000008255	PREDICTED: insulin receptor substrate 1-B-like	si:ch73-335l21.1 [Source:ZFIN;Acc:ZDB-GENE-130530-591]	si:ch73-335l21.1	0.568194	0.00565106	0.0983579	7.65834	1.23175	1	8.48223	0.153969	0.000234481	0.153735	0.0464502	0.153735
SMAX5B012458	ENSSMAG00000021426	PREDICTED: eukaryotic translation initiation factor 4 gamma 2	eukaryotic translation initiation factor 4, gamma 2a [Source:ZFIN;Acc:ZDB-GENE-030131-2173]	eif4g2a	0.564431	0.00506103	0.0949253	7.8575	1.19671	1	8.45808	0.149589	0.000200165	0.149389	0.0464551	0.149389
SMAX5B020150	ENSSMAG00000014308	Vacuolar ATP synthase 16 kDa proteolipid subunit	ATPase H+ transporting V0 subunit ca [Source:ZFIN;Acc:ZDB-GENE-020419-23]	atp6v0ca	0.55995	0.00173925	0.0645572	9.8062	1.03825	1	8.99784	0.129781	0.000122049	0.129659	0.0471257	0.129659
SMAX5B004777	ENSSMAG00000010344	PREDICTED: integral membrane protein 2B	integral membrane protein 2B [Source:HGNC Symbol;Acc:HGNC:6174]	ITM2B	0.559294	0.00424029	0.0880392	8.17794	1.14733	1	9.66977	0.143416	6.22534e-05	0.143354	0.0503591	0.143354
SMAX5B013090	ENSSMAG00000011426	Lactoylglutathione lyase	glyoxalase I [Source:HGNC Symbol;Acc:HGNC:4323]	GLO1	0.55819	0.00299086	0.078317	8.81304	1.0943	1	6.74563	0.136787	0.00126905	0.135518	0.0622549	0.135518
SMAX5B001239	ENSSMAG00000019802	Actin-related protein 2/3 complex subunit 5	ring finger protein 2 [Source:NCBI gene;Acc:327035]	rnf2	0.558101	0.00151069	0.0615939	10.0655	1.01724	1	7.59598	0.127155	0.00047518	0.126679	0.0490551	0.126679
SMAX5B010945	ENSSMAG00000007546	PREDICTED: transient receptor potential cation channel subfamily M member 3-like	transient receptor potential cation channel, subfamily M, member 3 [Source:ZFIN;Acc:ZDB-GENE-060531-95]	trpm3	0.555471	0.00291612	0.0777143	8.85922	0.986378	1	6.15178	0.123297	0.00210782	0.121189	0.0813578	0.121189
SMAX5B016075	ENSSMAG00000014028	PREDICTED: 60S ribosomal protein L3-like	ribosomal protein L3 [Source:ZFIN;Acc:ZDB-GENE-030131-1291]	rpl3	0.553265	0.00280241	0.0768912	8.93185	1.06695	1	11.2494	0.133369	1.36867e-05	0.133355	0.0716292	0.133355
SMAX5B015879	ENSSMAG00000004943	PREDICTED: cytosolic non-specific dipeptidase	carnosine dipeptidase 2 [Source:ZFIN;Acc:ZDB-GENE-030131-5499]	cndp2	0.552225	0.000661244	0.0449888	11.5951	0.916123	1	7.67551	0.114515	0.000509022	0.114006	0.048508	0.114006
SMAX5B021469	ENSSMAG00000016499	PREDICTED: retinoid-inducible serine carboxypeptidase	endo-beta-N-acetylglucosaminidase [Source:NCBI gene;Acc:561239]	engase	0.54812	0.0022445	0.0717965	9.33801	1.02157	1	6.94901	0.127697	0.000956427	0.12674	0.057352	0.12674
SMAX5B008558	ENSSMAG00000019904	PREDICTED: cytochrome P450 3A30-like	desumoylating isopeptidase 2 [Source:NCBI gene;Acc:445138]	desi2	0.548052	0.00128995	0.0583369	10.3569	0.853871	1	6.55191	0.106734	0.00146245	0.105271	0.0674523	0.105271
SMAX5B021508	ENSSMAG00000016147	40S ribosomal protein S14			0.54606	0.0033651	0.0814769	8.59812	1.06216	1	11.5407	0.132769	1.07284e-05	0.132759	0.0784874	0.132759
SMAX5B005763	ENSSMAG00000005382	PREDICTED: 40S ribosomal protein S15-like	ribosomal protein S15 [Source:ZFIN;Acc:ZDB-GENE-030131-9092]	rps15	0.544603	0.00187261	0.06593	9.67039	0.989485	1	10.7698	0.123686	2.07111e-05	0.123665	0.0626562	0.123665
SMAX5B004769	ENSSMAG00000010318	Succinyl-CoA ligase subunit beta	succinate-CoA ligase, ADP-forming, beta subunit [Source:ZFIN;Acc:ZDB-GENE-040426-1963]	sucla2	0.544394	0.00342262	0.0821387	8.56726	1.05787	1	6.91652	0.132234	0.00105012	0.131184	0.0580587	0.131184
SMAX5B022630	ENSSMAG00000021020	PREDICTED: transcription factor jun-D-like	LSM4 homolog, U6 small nuclear RNA and mRNA degradation associated [Source:ZFIN;Acc:ZDB-GENE-040426-1652]	lsm4	0.543952	0.00244355	0.0751332	9.18239	1.01549	1	8.10432	0.126936	0.000329883	0.126606	0.0469023	0.126606
SMAX5B001964	ENSSMAG00000006934	Toll-like receptor 22	toll-like receptor 22 [Source:ZFIN;Acc:ZDB-GENE-040220-5]	tlr22	0.543756	0.00308281	0.0788875	8.7578	0.922894	1	6.15264	0.115362	0.00223242	0.113129	0.0813225	0.113129
SMAX5B020624	ENSSMAG00000009060	26S proteasome non-ATPase regulatory subunit 11	proteasome 26S subunit, non-ATPase 11b [Source:NCBI gene;Acc:322265]	psmd11b	0.543026	0.00207635	0.0700848	9.48078	0.994376	1	7.57408	0.124297	0.000496602	0.1238	0.0492232	0.1238
SMAX5B020836	ENSSMAG00000010231	Ras domain containing protein	zgc:55558 [Source:ZFIN;Acc:ZDB-GENE-040426-740]	zgc:55558	0.542914	0.0054674	0.0974845	7.71797	1.11929	1	7.01969	0.139911	0.000837732	0.139073	0.0559485	0.139073
SMAX5B000319	ENSSMAG00000006596	PREDICTED: inverted formin-2-like			0.540826	0.00480404	0.0935717	7.95177	1.09086	1	8.16898	0.136358	0.000303672	0.136054	0.0467681	0.136054
SMAX5B022361	ENSSMAG00000021013	PREDICTED: arrestin domain-containing protein 2-like			0.540166	0.00153146	0.0618524	10.0404	0.954163	1	8.68553	0.11927	0.000171857	0.119099	0.0465374	0.119099
SMAX5B021482	ENSSMAG00000015966	ATP synthase F(0) complex subunit C2 mitochondrial	ATP synthase membrane subunit c locus 1 [Source:ZFIN;Acc:ZDB-GENE-040426-1966]	atp5mc1	0.540126	0.00143834	0.0607079	10.156	0.948314	1	8.61975	0.118539	0.000217593	0.118322	0.0464838	0.118322
SMAX5B018948	ENSSMAG00000013564	PREDICTED: FK506-binding protein 5-like			0.537852	0.00155445	0.06209	10.0129	0.947371	1	9.16901	0.118421	0.00011305	0.118308	0.0476871	0.118308
SMAX5B007609	ENSSMAG00000004836	guanine nucleotide binding protein (G protein) gamma 10-like			0.535325	0.00175942	0.0647308	9.78499	0.792374	1	6.39804	0.0990468	0.00172266	0.0973241	0.0720057	0.0973241
SMAX5B022554	ENSSMAG00000010583	PREDICTED: peptidyl-prolyl cis-trans isomerase FKBP8	FKBP prolyl isomerase 8 [Source:ZFIN;Acc:ZDB-GENE-040426-1849]	fkbp8	0.52958	0.000908551	0.0508853	11.0052	0.875176	1	8.79653	0.109397	0.000175651	0.109221	0.0466829	0.109221
SMAX5B000679	ENSSMAG00000004341	40S ribosomal protein S3	ribosomal protein S3 [Source:ZFIN;Acc:ZDB-GENE-030131-8494]	rps3	0.52911	0.00126939	0.0582438	10.3865	0.88692	1	11.4531	0.110865	1.0773e-05	0.110854	0.0763011	0.110854
SMAX5B020723	ENSSMAG00000014500	40S ribosomal protein S2	NADH:ubiquinone oxidoreductase subunit B10 [Source:ZFIN;Acc:ZDB-GENE-040426-1691]	ndufb10	0.526673	0.00141784	0.0604313	10.1824	0.900441	1	11.1101	0.112555	1.57961e-05	0.112539	0.0687457	0.112539
SMAX5B011744	ENSSMAG00000012221	PREDICTED: solute carrier family 2 facilitated glucose transporter member 1-like	solute carrier family 2 member 3b [Source:ZFIN;Acc:ZDB-GENE-121031-5]	slc2a3b	0.52253	0.00486159	0.093948	7.93022	1.01996	1	7.61472	0.127495	0.000597143	0.126898	0.0489171	0.126898
SMAX5B016764	ENSSMAG00000017020	PREDICTED: UPF0449 protein C19orf25 -like	APC regulator of WNT signaling pathway 2 [Source:ZFIN;Acc:ZDB-GENE-090422-1]	apc2	0.518937	0.00340614	0.0820917	8.57605	0.960684	1	6.95522	0.120085	0.00119616	0.118889	0.0572212	0.118889
SMAX5B004114	ENSSMAG00000007694	PREDICTED: cytochrome c oxidase subunit 7B mitochondrial-like	cytochrome c oxidase subunit 7B [Source:ZFIN;Acc:ZDB-GENE-030131-6602]	cox7b	0.514181	0.00583914	0.0990783	7.59929	1.01348	1	7.74768	0.126685	0.000446815	0.126239	0.0480996	0.126239
SMAX5B004355	ENSSMAG00000013984	PREDICTED: alpha-protein kinase 1			0.513418	0.00555201	0.0980669	7.69024	0.833212	1	5.99867	0.104151	0.00272926	0.101422	0.087693	0.101422
SMAX5B002642	ENSSMAG00000009794	PREDICTED: NAD kinase	NAD kinase a [Source:ZFIN;Acc:ZDB-GENE-050417-39]	nadka	0.512898	0.00153498	0.0618524	10.0361	0.860452	1	7.82932	0.107557	0.000399436	0.107157	0.0477406	0.107157
SMAX5B014747	ENSSMAG00000017179	ADRM1	adhesion regulating molecule 1 [Source:NCBI gene;Acc:796450]	adrm1	0.510143	0.00572192	0.0984263	7.63586	0.994703	1	8.40374	0.124338	0.000208947	0.124129	0.0464783	0.124129
SMAX5B006046	ENSSMAG00000007767	UMP-CMP kinase	cytidylate kinase [Source:NCBI gene;Acc:406383]	cmpk	0.509645	0.00132146	0.0587491	10.3123	0.822469	1	7.45819	0.102809	0.000535674	0.102273	0.050236	0.102273
SMAX5B020201	ENSSMAG00000017353	PREDICTED: cytochrome c oxidase subunit 6B1			0.508555	0.00416045	0.0874861	8.21243	0.946244	1	9.09026	0.118281	0.000120093	0.11816	0.0474074	0.11816
SMAX5B016223	ENSSMAG00000020194	60S ribosomal protein L15	ribosomal protein L15 [Source:ZFIN;Acc:ZDB-GENE-040801-183]	rpl15	0.50541	0.000383016	0.0359455	12.6133	0.624574	1	11.1167	0.0780717	1.56142e-05	0.0780561	0.0688765	0.0780561
SMAX5B006867	ENSSMAG00000008852	Solute carrier family 31 (Copper transporters)-member 1	solute carrier family 25 member 46 [Source:NCBI gene;Acc:436831]	slc25a46	0.50348	0.00268845	0.0763335	9.0077	0.86856	1	6.96454	0.10857	0.000927857	0.107642	0.0570272	0.107642
SMAX5B016881	ENSSMAG00000009789	PREDICTED: serine palmitoyltransferase 3	serine palmitoyltransferase, long chain base subunit 3 [Source:ZFIN;Acc:ZDB-GENE-041210-281]	sptlc3	0.501317	0.00456001	0.0906041	8.04616	0.930417	1	6.71505	0.116302	0.00122089	0.115081	0.0630648	0.115081
SMAX5B015536	ENSSMAG00000018087	Adenylate kinase 2 mitochondrial	adenylate kinase 2 [Source:NCBI gene;Acc:321793]	ak2	0.497735	0.000782039	0.0487156	11.2834	0.739489	1	8.2731	0.0924361	0.000244455	0.0921916	0.0466014	0.0921916
SMAX5B005182	ENSSMAG00000011624	PREDICTED: mitochondrial import inner membrane translocase subunit Tim17-A	translocase of inner mitochondrial membrane 17 homolog A (yeast) [Source:ZFIN;Acc:ZDB-GENE-031030-6]	timm17a	0.496613	0.00153292	0.0618524	10.0386	0.799946	1	7.69064	0.0999933	0.00045795	0.0995353	0.0484153	0.0995353
SMAX5B011667	ENSSMAG00000001005	PREDICTED: intermediate conductance calcium-activated potassium channel protein 4-like	si:dkey-79d12.5 [Source:ZFIN;Acc:ZDB-GENE-131127-429]	si:dkey-79d12.5	0.49476	0.00530727	0.0961147	7.77165	0.925637	1	9.02792	0.115705	0.000131706	0.115573	0.0472119	0.115573
SMAX5B019076	ENSSMAG00000007171	TMED9 HSGP25L2G	transmembrane p24 trafficking protein 9 [Source:ZFIN;Acc:ZDB-GENE-050417-434]	tmed9	0.494236	0.00315329	0.0791767	8.71658	0.863306	1	9.12291	0.107913	0.000104968	0.107808	0.0475189	0.107808
SMAX5B006865	ENSSMAG00000008820		ATPase H+ transporting V1 subunit G1 [Source:ZFIN;Acc:ZDB-GENE-030131-6965]	atp6v1g1	0.490902	0.000746241	0.0481325	11.3704	0.695694	1	7.96915	0.0869617	0.000335472	0.0866263	0.0472599	0.0866263
SMAX5B015504	ENSSMAG00000016526	60S ribosomal protein L11			0.490336	0.00176449	0.0647308	9.7797	0.789405	1	11.0635	0.0986756	1.7425e-05	0.0986582	0.067835	0.0986582
SMAX5B016140	ENSSMAG00000012169	yroasi	phosphatidylethanolamine binding protein 1 [Source:ZFIN;Acc:ZDB-GENE-040426-2621]	pebp1	0.48823	0.0023459	0.0739876	9.25705	0.616862	1	6.57836	0.0771078	0.0013521	0.0757557	0.0667471	0.0757557
SMAX5B021351	ENSSMAG00000002180	PREDICTED: death-associated protein kinase 2-like	cytochrome c oxidase subunit 4I2 [Source:ZFIN;Acc:ZDB-GENE-040426-1775]	cox4i2	0.486059	0.00164888	0.0626815	9.90435	0.770976	1	7.7861	0.096372	0.000422598	0.0959494	0.0479171	0.0959494
SMAX5B004273	ENSSMAG00000014139	H2afx RGD1566119	c2cd2 like [Source:ZFIN;Acc:ZDB-GENE-041019-1]	c2cd2l	0.48554	0.00580739	0.0990783	7.60912	0.820945	1	6.30715	0.102618	0.00182234	0.100796	0.0752282	0.100796
SMAX5B002226	ENSSMAG00000000097	GTP-binding protein			0.485314	0.00287255	0.0776724	8.8867	0.823317	1	8.68716	0.102915	0.000197324	0.102717	0.046539	0.102717
SMAX5B020574	ENSSMAG00000007885	PREDICTED: serine/threonine-protein kinase WNK4	WNK lysine deficient protein kinase 4b [Source:ZFIN;Acc:ZDB-GENE-131120-119]	wnk4b	0.484951	0.00308773	0.0788875	8.75489	0.829095	1	9.67354	0.103637	6.17814e-05	0.103575	0.0503853	0.103575
SMAX5B008290	ENSSMAG00000010837	40S ribosomal protein S12	EYA transcriptional coactivator and phosphatase 4 [Source:ZFIN;Acc:ZDB-GENE-050327-93]	eya4	0.482928	0.00188481	0.0660096	9.65847	0.778343	1	10.6996	0.0972928	2.40551e-05	0.0972688	0.0615544	0.0972688
SMAX5B021782	ENSSMAG00000014780	PREDICTED: complement component C1q receptor-like			0.480817	0.00598161	0.0998151	7.55584	0.650848	1	6.17649	0.081356	0.00237218	0.0789838	0.0803473	0.0803473
SMAX5B022074	ENSSMAG00000002122	Capping protein (Actin filament) muscle Z-line alpha 2			0.478417	0.00056949	0.0432351	11.8731	0.560364	1	7.6038	0.0700455	0.000510756	0.0695347	0.0489968	0.0695347
SMAX5B003273	ENSSMAG00000015014	PREDICTED: ATP synthase subunit epsilon mitochondrial	ATP synthase F1 subunit epsilon [Source:ZFIN;Acc:ZDB-GENE-110411-22]	atp5f1e	0.477097	0.00305101	0.0788455	8.77671	0.801321	1	7.38189	0.100165	0.000560961	0.0996042	0.0510131	0.0996042
SMAX5B002465	ENSSMAG00000000897	PREDICTED: syntaxin-3	syntaxin 3 [Source:HGNC Symbol;Acc:HGNC:11438]	STX3	0.473191	0.0011701	0.0563451	10.537	0.702736	1	9.17326	0.087842	0.000111846	0.0877301	0.0477032	0.0877301
SMAX5B021321	ENSSMAG00000000827		storkhead box 2a [Source:ZFIN;Acc:ZDB-GENE-090313-101]	stox2a	0.473089	0.00486616	0.093948	7.92852	0.836191	1	7.40531	0.104524	0.000617908	0.103906	0.0507654	0.103906
SMAX5B002405	ENSSMAG00000006423		cyclin Pas1/PHO80 domain containing 1 [Source:ZFIN;Acc:ZDB-GENE-030131-6808]	cnppd1	0.47184	0.00282765	0.0769923	8.91547	0.776815	1	8.25228	0.0971019	0.000249271	0.0968526	0.0466299	0.0968526
SMAX5B010274	ENSSMAG00000014018	PREDICTED: coenzyme Q-binding protein COQ10 -like B mitochondrial	heat shock 60 protein 1 [Source:ZFIN;Acc:ZDB-GENE-021206-1]	hspd1	0.47125	0.00543449	0.0973015	7.72886	0.829824	1	6.74851	0.103728	0.00110941	0.102619	0.0621793	0.102619
SMAX5B007196	ENSSMAG00000009225	Eukaryotic translation initiation factor 3 subunit F	eukaryotic translation initiation factor 3, subunit F [Source:ZFIN;Acc:ZDB-GENE-100215-2]	EIF3F	0.469466	0.00137646	0.0595128	10.2371	0.701921	1	10.0611	0.0877402	4.67693e-05	0.0876934	0.0536176	0.0876934
SMAX5B020419	ENSSMAG00000017356	PREDICTED: transforming growth factor beta-1-induced transcript 1 protein	transforming growth factor beta 1 induced transcript 1 [Source:HGNC Symbol;Acc:HGNC:11767]	TGFB1I1	0.467796	0.00463036	0.0913191	8.01843	0.812084	1	8.48081	0.10151	0.000213309	0.101297	0.0464504	0.101297
SMAX5B010602	ENSSMAG00000004586	40S ribosomal protein S16	ribosomal protein S16 [Source:ZFIN;Acc:ZDB-GENE-050506-107]	rps16	0.46766	0.00128968	0.0583369	10.3572	0.680789	1	10.379	0.0850986	3.1612e-05	0.085067	0.0571255	0.085067
SMAX5B005086	ENSSMAG00000005389	PREDICTED: synaptotagmin-12	synaptotagmin XII [Source:ZFIN;Acc:ZDB-GENE-081022-147]	syt12	0.466235	0.000860362	0.0505238	11.1063	0.638629	1	8.85043	0.0798287	0.000139073	0.0796896	0.0467787	0.0796896
SMAX5B015640	ENSSMAG00000005918	PREDICTED: 60S acidic ribosomal protein P1-like	ribosomal protein, large, P1 [Source:ZFIN;Acc:ZDB-GENE-030131-8663]	rplp1	0.464151	0.0011267	0.0554517	10.6068	0.607079	1	11.0801	0.0758848	1.72874e-05	0.0758675	0.068156	0.0758675
SMAX5B006228	ENSSMAG00000004719	PREDICTED: NADH dehydrogenase	NADH:ubiquinone oxidoreductase subunit A6 [Source:ZFIN;Acc:ZDB-GENE-040426-1124]	ndufa6	0.46125	0.00422516	0.087841	8.18442	0.749914	1	6.90068	0.0937392	0.00103107	0.0927081	0.0584157	0.0927081
SMAX5B003919	ENSSMAG00000000324	PREDICTED: bone morphogenetic protein receptor type-2	bone morphogenetic protein receptor, type II a (serine/threonine kinase) [Source:ZFIN;Acc:ZDB-GENE-070618-1]	bmpr2a	0.459685	0.00118692	0.0564149	10.5106	0.596806	1	7.5992	0.0746007	0.000551748	0.074049	0.049031	0.074049
SMAX5B006885	ENSSMAG00000008203	PREDICTED: 60S ribosomal protein L17-like	ribosomal protein L17 [Source:ZFIN;Acc:ZDB-GENE-030131-8585]	rpl17	0.458777	0.00385509	0.085022	8.35084	0.762546	1	11.3543	0.0953183	1.29711e-05	0.0953053	0.0739657	0.0953053
SMAX5B017641	ENSSMAG00000014755	K01587 phosphoribosylaminoimidazole carboxylase / phosphoribosylaminoimidazole-succinocarboxamide synthase	phosphoribosyl pyrophosphate amidotransferase [Source:ZFIN;Acc:ZDB-GENE-041210-323]	ppat	0.456932	0.00117072	0.0563451	10.536	0.575304	1	7.56452	0.071913	0.000559039	0.0713539	0.049299	0.0713539
SMAX5B000450	ENSSMAG00000001408	PREDICTED: serine protease HTRA2 mitochondrial-like	si:dkey-33c12.12 [Source:ZFIN;Acc:ZDB-GENE-081028-30]	si:dkey-33c12.12	0.456411	0.00602609	0.0998151	7.54248	0.802224	1	8.80239	0.100278	0.000171912	0.100106	0.0466925	0.100106
SMAX5B010672	ENSSMAG00000006630	ATP synthase subunit gamma	ATP synthase F1 subunit gamma [Source:ZFIN;Acc:ZDB-GENE-030131-8901]	atp5f1c	0.456291	0.00289792	0.0777143	8.87065	0.728535	1	8.64346	0.0910669	0.000203929	0.090863	0.0465003	0.090863
SMAX5B013803	ENSSMAG00000009910	60S ribosomal protein L7a	ribosomal protein L7a [Source:HGNC Symbol;Acc:HGNC:10364]	RPL7A	0.45622	0.00173487	0.0645572	9.81083	0.595391	1	11.5753	0.0744239	9.95182e-06	0.0744139	0.0793821	0.0793821
SMAX5B014032	ENSSMAG00000006551	PREDICTED: vesicle-associated membrane protein 2-like	vesicle associated membrane protein 3 [Source:HGNC Symbol;Acc:HGNC:12644]	VAMP3	0.454495	0.00188743	0.0660096	9.65592	0.678805	1	8.30178	0.0848507	0.000225528	0.0846251	0.0465662	0.0846251
SMAX5B012054	ENSSMAG00000016699	PREDICTED: keratinocyte-associated protein 2-like	keratinocyte associated protein 2 [Source:ZFIN;Acc:ZDB-GENE-060825-91]	krtcap2	0.454166	0.00217179	0.07077	9.39836	0.502881	1	6.92507	0.0628601	0.00115904	0.0617011	0.0578693	0.0617011
SMAX5B011133	ENSSMAG00000010334	similar to Mus musculus ribosomal protein L19	ribosomal protein L19 [Source:HGNC Symbol;Acc:HGNC:10312]	RPL19	0.453002	0.00362801	0.0834044	8.46121	0.737801	1	10.7838	0.0922252	1.73552e-05	0.0922078	0.0628819	0.0922078
SMAX5B015680	ENSSMAG00000020318	PREDICTED: lysosomal thioesterase PPT2-A-like	dimethylarginine dimethylaminohydrolase 2 [Source:ZFIN;Acc:ZDB-GENE-030131-913]	ddah2	0.452814	0.00152128	0.0618524	10.0527	0.617076	1	10.9224	0.0771345	1.86329e-05	0.0771158	0.0652275	0.0771158
SMAX5B008632	ENSSMAG00000005960	Ribosomal protein S11	si:dkey-159f12.2 [Source:ZFIN;Acc:ZDB-GENE-081105-168]	si:dkey-159f12.2	0.450006	0.00441257	0.0896729	8.10572	0.734288	1	11.674	0.0917861	8.11351e-06	0.0917779	0.0820368	0.0917779
SMAX5B003257	ENSSMAG00000014875	Eukaryotic translation initiation factor 2 subunit 2	eukaryotic translation initiation factor 2, subunit 2 beta [Source:ZFIN;Acc:ZDB-GENE-030131-3085]	eif2s2	0.446528	0.00161993	0.06209	9.93696	0.635917	1	8.67719	0.0794897	0.000184377	0.0793053	0.0465292	0.0793053
SMAX5B008458	ENSSMAG00000017484	PREDICTED: transmembrane protein 199	transmembrane protein 199 [Source:ZFIN;Acc:ZDB-GENE-050522-150]	tmem199	0.446127	0.00274349	0.0767342	8.97066	0.577744	1	6.99057	0.072218	0.000895766	0.0713223	0.0565031	0.0713223
SMAX5B008870	ENSSMAG00000003589	Receptor for activated protein kinase C	receptor for activated C kinase 1 [Source:NCBI gene;Acc:30722]	rack1	0.445622	0.00220967	0.0714297	9.36667	0.590886	1	11.5831	0.0738608	9.03762e-06	0.0738517	0.0795887	0.0795887
SMAX5B019037	ENSSMAG00000007412	PREDICTED: PDZ and LIM domain protein 7	PDZ and LIM domain 7 [Source:NCBI gene;Acc:393813]	pdlim7	0.440251	0.00440282	0.0896729	8.10973	0.587347	1	6.77582	0.0734184	0.00120453	0.0722139	0.0614681	0.0722139
SMAX5B005857	ENSSMAG00000016097	PREDICTED: plexin domain-containing protein 2-like			0.439335	0.00184097	0.0657501	9.7017	0.627443	1	8.9908	0.0784303	0.000123021	0.0783073	0.0471063	0.0783073
SMAX5B003918	ENSSMAG00000000664	ATP synthase subunit beta	dehydrogenase/reductase 9 [Source:HGNC Symbol;Acc:HGNC:16888]	DHRS9	0.438551	0.00130506	0.0584657	10.3354	0.582767	1	9.35101	0.0728459	8.56463e-05	0.0727603	0.0484762	0.0727603
SMAX5B011801	ENSSMAG00000005859	PREDICTED: eukaryotic translation initiation factor 3 subunit H	eukaryotic translation initiation factor 3, subunit H, b [Source:NCBI gene;Acc:567151]	EIF3H	0.437994	0.00107223	0.0544345	10.6985	0.547365	1	9.8725	0.0684206	5.34747e-05	0.0683672	0.0519097	0.0683672
SMAX5B000678	ENSSMAG00000000215	Histone H3.3	si:ch1073-429i10.3 [Source:ZFIN;Acc:ZDB-GENE-120214-5]	si:ch1073-429i10.3	0.437345	0.00154061	0.0618524	10.0294	0.594727	1	9.8497	0.0743408	5.81401e-05	0.0742827	0.0517209	0.0742827
SMAX5B006605	ENSSMAG00000008264	Acyl carrier protein	NADH:ubiquinone oxidoreductase subunit AB1b [Source:ZFIN;Acc:ZDB-GENE-030131-4437]	ndufab1b	0.437261	0.001081	0.0547034	10.6834	0.489517	1	7.86469	0.0611896	0.000375721	0.0608139	0.0476082	0.0608139
SMAX5B018296	ENSSMAG00000004617	60S ribosomal protein L8	ribosomal protein L8 [Source:NCBI gene;Acc:393686]	rpl8	0.43685	0.0021667	0.07077	9.40267	0.566263	1	11.337	0.0707828	1.33596e-05	0.0707695	0.0735684	0.0735684
SMAX5B008638	ENSSMAG00000019002	Adenine phosphoribosyl transferase	chromatin licensing and DNA replication factor 1 [Source:ZFIN;Acc:ZDB-GENE-070111-1]	cdt1	0.435662	0.00390542	0.0851651	8.32727	0.672992	1	7.41698	0.084124	0.00060035	0.0835236	0.050645	0.0835236
SMAX5B012003	ENSSMAG00000010911	Cell division control protein 42 -like	cell division cycle 42, like [Source:ZFIN;Acc:ZDB-GENE-030131-6069]	cdc42l	0.43564	0.00416311	0.0874861	8.21127	0.69346	1	7.62329	0.0866825	0.000494541	0.086188	0.0488559	0.086188
SMAX5B002485	ENSSMAG00000001235	Elongation factor 1-gamma	eukaryotic translation elongation factor 1 gamma [Source:NCBI gene;Acc:195822]	eef1g	0.434063	0.00483389	0.0938049	7.94056	0.702648	1	11.2337	0.087831	1.53743e-05	0.0878156	0.0712918	0.0878156
SMAX5B018852	ENSSMAG00000019296	40S ribosomal protein S13	ribosomal protein S13 [Source:ZFIN;Acc:ZDB-GENE-040625-52]	rps13	0.433711	0.00271942	0.0764417	8.98676	0.610846	1	11.1434	0.0763557	1.67039e-05	0.076339	0.0694126	0.076339
SMAX5B005207	ENSSMAG00000011813	PREDICTED: tubulin beta-6 chain-like			0.433406	0.00155714	0.06209	10.0097	0.555014	1	10.5531	0.0693768	2.11493e-05	0.0693556	0.0594112	0.0693556
SMAX5B016944	ENSSMAG00000007407	Chaperonin containing TCP1 subunit 2 (Beta)	chaperonin containing TCP1, subunit 2 (beta) [Source:ZFIN;Acc:ZDB-GENE-020419-6]	cct2	0.43118	0.00125801	0.0580605	10.4031	0.546968	1	9.20611	0.0683709	0.00010266	0.0682683	0.0478317	0.0682683
SMAX5B017676	ENSSMAG00000017486	Peroxiredoxin 6	peroxiredoxin 6 [Source:ZFIN;Acc:ZDB-GENE-040426-1778]	Prx6	0.430117	0.00166461	0.0629751	9.88688	0.574193	1	8.68369	0.0717742	0.000175372	0.0715988	0.0465355	0.0715988
SMAX5B005561	ENSSMAG00000008164	ribosomal protein S10	ribosomal protein S10 [Source:ZFIN;Acc:ZDB-GENE-040426-1481]	rps10	0.429965	0.00377934	0.0849703	8.38691	0.65746	1	10.9825	0.0821825	1.91121e-05	0.0821634	0.06631	0.0821634
SMAX5B012084	ENSSMAG00000019079	PREDICTED: protein transport protein Sec61 subunit beta	SEC61 translocon beta subunit [Source:ZFIN;Acc:ZDB-GENE-040718-260]	sec61b	0.427881	0.00221034	0.0714297	9.36611	0.561529	1	7.69981	0.0701911	0.000551222	0.0696399	0.048361	0.0696399
SMAX5B012328	ENSSMAG00000021335	PREDICTED: methyltransferase NSUN3	NOP2/Sun RNA methyltransferase 3 [Source:NCBI gene;Acc:553534]	nsun3	0.425604	0.00271542	0.0764417	8.98945	0.519821	1	7.26818	0.0649776	0.000715728	0.0642619	0.0523292	0.0642619
SMAX5B021258	ENSSMAG00000000398	PREDICTED: 60S ribosomal protein L35	golgin A1 [Source:ZFIN;Acc:ZDB-GENE-040426-1237]	golga1	0.421964	0.00260969	0.0760487	9.06205	0.598497	1	10.0989	0.0748121	4.08088e-05	0.0747713	0.0539921	0.0747713
SMAX5B013556	ENSSMAG00000016176	Ragulator complex protein LAMTOR2	late endosomal/lysosomal adaptor, MAPK and MTOR activator 2 [Source:NCBI gene;Acc:445155]	lamtor2	0.421849	0.00287235	0.0776724	8.88683	0.56667	1	7.55628	0.0708338	0.000540945	0.0702928	0.0493654	0.0702928
SMAX5B015167	ENSSMAG00000018912	Ube2g1 protein	ubiquitin-conjugating enzyme E2G 1b (UBC7 homolog, yeast) [Source:ZFIN;Acc:ZDB-GENE-040426-2939]	ube2g1b	0.420737	0.0044601	0.0897842	8.0863	0.653624	1	8.58473	0.0817029	0.000205299	0.0814976	0.0464652	0.0814976
SMAX5B007366	ENSSMAG00000014284	PREDICTED: leucine-rich repeat-containing protein 8C-like	si:zfos-323e3.4 [Source:ZFIN;Acc:ZDB-GENE-120215-44]	si:zfos-323e3.4	0.420736	0.0044522	0.0897842	8.08952	0.653467	1	8.77139	0.0816833	0.000127565	0.0815558	0.0466439	0.0815558
SMAX5B002415	ENSSMAG00000005997	ATP synthase-coupling factor 6 mitochondrial	ATP synthase peripheral stalk subunit F6 [Source:ZFIN;Acc:ZDB-GENE-040426-2534]	atp5pf	0.419046	0.00230678	0.0733416	9.28786	0.513498	1	7.627	0.0641873	0.000576	0.0636113	0.0488297	0.0636113
SMAX5B000064	ENSSMAG00000007610	40S ribosomal protein S7	ribosomal protein S7 [Source:NCBI gene;Acc:393725]	rps7	0.417823	0.0055455	0.0980619	7.69236	0.623669	1	11.9125	0.0779586	7.0323e-06	0.0779515	0.0891076	0.0891076
SMAX5B003840	ENSSMAG00000018624	PREDICTED: 60S ribosomal protein L27a-like	ribosomal protein L27a [Source:HGNC Symbol;Acc:HGNC:10329]	RPL27A	0.417528	0.00455378	0.0906041	8.04864	0.6381	1	10.9002	0.0797625	1.86754e-05	0.0797438	0.0648376	0.0797438
SMAX5B007450	ENSSMAG00000010677	PREDICTED: 60S ribosomal protein L9-like	ribosomal protein L9 [Source:HGNC Symbol;Acc:HGNC:10369]	RPL9	0.415856	0.00518414	0.0954245	7.81406	0.62482	1	11.4372	0.0781026	1.02732e-05	0.0780923	0.0759156	0.0780923
SMAX5B014436	ENSSMAG00000002299	PREDICTED: myosin light polypeptide 6-like			0.413748	0.00125729	0.0580605	10.4042	0.46213	1	9.60653	0.0577662	7.76795e-05	0.0576885	0.0499329	0.0576885
SMAX5B020282	ENSSMAG00000012637	PREDICTED: N-acetylglucosamine-1-phosphotransferase subunit gamma	N-acetylglucosamine-1-phosphate transferase subunit gamma [Source:ZFIN;Acc:ZDB-GENE-040625-18]	gnptg	0.409102	0.00562949	0.0983318	7.66524	0.53527	1	6.98763	0.0669087	0.0010644	0.0658443	0.056561	0.0658443
SMAX5B005749	ENSSMAG00000007262	15 kDa selenoprotein	selenoprotein F [Source:NCBI gene;Acc:352923]	selenof	0.409009	0.0039049	0.0851651	8.32752	0.505432	1	7.2564	0.063179	0.000778392	0.0624006	0.052476	0.0624006
SMAX5B008174	ENSSMAG00000000264	PREDICTED: 40S ribosomal protein S29			0.408236	0.00538572	0.0967586	7.74514	0.631501	1	9.40376	0.0789376	7.86659e-05	0.078859	0.0487429	0.078859
SMAX5B010720	ENSSMAG00000004795	PREDICTED: calpain small subunit 1-like			0.408153	0.00321533	0.0796895	8.68107	0.541089	1	7.76557	0.0676361	0.000412876	0.0672232	0.0480116	0.0672232
SMAX5B003670	ENSSMAG00000005052	Electron transfer flavoprotein subunit beta	electron transfer flavoprotein subunit beta [Source:ZFIN;Acc:ZDB-GENE-040426-1931]	etfb	0.407545	0.003626	0.0834044	8.46222	0.58212	1	8.30084	0.072765	0.000235291	0.0725297	0.0465673	0.0725297
SMAX5B008918	ENSSMAG00000004832	Growth differentiation factor 9	growth differentiation factor 9 [Source:ZFIN;Acc:ZDB-GENE-050221-7]	gdf9	0.403438	0.00569756	0.0984263	7.64355	0.619141	1	7.82827	0.0773926	0.000395475	0.0769971	0.0477446	0.0769971
SMAX5B012717	ENSSMAG00000021391	PREDICTED: succinate dehydrogenase assembly factor 2 mitochondrial	cleavage and polyadenylation specific factor 7 [Source:HGNC Symbol;Acc:HGNC:30098]	CPSF7	0.40329	0.00582489	0.0990783	7.60369	0.505959	1	7.00401	0.0632449	0.000978775	0.0622661	0.0562429	0.0622661
SMAX5B014754	ENSSMAG00000019359	PREDICTED: Fanconi anemia group E protein	FA complementation group E [Source:ZFIN;Acc:ZDB-GENE-060510-5]	fance	0.402153	0.00393595	0.085205	8.31313	0.519625	1	11.386	0.0649531	1.34307e-05	0.0649397	0.0746999	0.0746999
SMAX5B018769	ENSSMAG00000018792	PREDICTED: cytochrome c oxidase subunit 6A mitochondrial	cytochrome c oxidase subunit 6A1 [Source:ZFIN;Acc:ZDB-GENE-030131-7715]	cox6a1	0.401947	0.0033004	0.0804259	8.63348	0.527554	1	7.94671	0.0659443	0.000399257	0.0655451	0.0473294	0.0655451
SMAX5B016738	ENSSMAG00000003634	Vacuolar proton pump subunit E 1	ATPase H+ transporting V1 subunit E1b [Source:ZFIN;Acc:ZDB-GENE-020419-11]	atp6v1e1b	0.40163	0.00472622	0.092514	7.98133	0.581531	1	7.81891	0.0726914	0.00046315	0.0722282	0.0477809	0.0722282
SMAX5B010024	ENSSMAG00000009419	PREDICTED: transmembrane and coiled-coil domains protein 3-like	transmembrane and coiled-coil domain family 3 [Source:HGNC Symbol;Acc:HGNC:29199]	TMCC3	0.40125	0.0030682	0.0788455	8.76646	0.478014	1	7.65175	0.0597518	0.000469265	0.0592825	0.0486609	0.0592825
SMAX5B014209	ENSSMAG00000001886	PREDICTED: peptidyl-prolyl cis-trans isomerase FKBP11	FKBP prolyl isomerase 11 [Source:ZFIN;Acc:ZDB-GENE-030616-357]	fkbp11	0.401109	0.00209992	0.0701667	9.46008	0.466483	1	10.2106	0.0583104	3.33699e-05	0.058277	0.0551639	0.058277
SMAX5B003029	ENSSMAG00000012529	PREDICTED: thioredoxin-like protein 1	thioredoxin-like 1 [Source:ZFIN;Acc:ZDB-GENE-040426-701]	txnl1	0.398679	0.00360495	0.0834044	8.47281	0.511926	1	7.74009	0.0639907	0.000481909	0.0635088	0.0481385	0.0635088
SMAX5B003121	ENSSMAG00000014473	similar to ribosomal protein S18	ribosomal protein S18 [Source:NCBI gene;Acc:192300]	rps18	0.398371	0.0044391	0.0897538	8.09486	0.558956	1	10.7534	0.0698696	2.1979e-05	0.0698476	0.0623934	0.0698476
SMAX5B012631	ENSSMAG00000003965	PREDICTED: mitochondrial pyruvate carrier 1	mitochondrial pyruvate carrier 1 [Source:ZFIN;Acc:ZDB-GENE-040718-94]	mpc1	0.396715	0.00467363	0.0919686	8.00159	0.571424	1	8.15077	0.071428	0.000298164	0.0711298	0.0468035	0.0711298
SMAX5B021301	ENSSMAG00000020833	Thioredoxin-interacting protein	thioredoxin interacting protein a [Source:ZFIN;Acc:ZDB-GENE-030804-10]	txnipa	0.395575	0.00387282	0.085022	8.3425	0.492679	1	11.3228	0.0615848	1.0558e-05	0.0615743	0.0732474	0.0732474
SMAX5B021707	ENSSMAG00000017631	PREDICTED: ATP synthase-coupling factor 6 mitochondrial-like	si:ch211-140m22.7 [Source:ZFIN;Acc:ZDB-GENE-070912-73]	si:ch211-140m22.7	0.392843	0.0046213	0.0913191	8.02198	0.444731	1	7.3033	0.0555914	0.000640626	0.0549508	0.0519028	0.0549508
SMAX5B019132	ENSSMAG00000012910	Cathepsin F	eukaryotic translation initiation factor 1A domain containing [Source:NCBI gene;Acc:393440]	eif1ad	0.391651	0.0032683	0.0799947	8.65129	0.508943	1	8.66893	0.0636179	0.000181685	0.0634362	0.0465216	0.0634362
SMAX5B014285	ENSSMAG00000013338	PHD finger protein 20	PHD finger protein 20, a [Source:ZFIN;Acc:ZDB-GENE-070912-270]	phf20a	0.391489	0.00207965	0.0700848	9.47787	0.426571	1	8.73208	0.0533214	0.000166231	0.0531552	0.0465899	0.0531552
SMAX5B006124	ENSSMAG00000017019	PREDICTED: 60S ribosomal protein L23-like	si:dkey-283b1.7 [Source:ZFIN;Acc:ZDB-GENE-120215-126]	si:dkey-283b1.7	0.391356	0.00416156	0.0874861	8.21194	0.506507	1	10.8672	0.0633133	1.58838e-05	0.0632974	0.0642695	0.0642695
SMAX5B006684	ENSSMAG00000015153	Dolichyl-diphosphooligosaccharide--protein glycosyltransferase subunit DAD1	abhydrolase domain containing 4 [Source:ZFIN;Acc:ZDB-GENE-050417-83]	abhd4	0.391133	0.00541981	0.0971492	7.73375	0.572675	1	8.2078	0.0715844	0.000269362	0.071315	0.0466988	0.071315
SMAX5B006904	ENSSMAG00000021011	T-complex protein 1 subunit delta	chaperonin containing TCP1, subunit 4 (delta) [Source:ZFIN;Acc:ZDB-GENE-040426-1421]	cct4	0.389579	0.00238717	0.0742477	9.22512	0.453533	1	9.54557	0.0566917	6.97827e-05	0.0566219	0.0495472	0.0566219
SMAX5B003263	ENSSMAG00000011332	Nuclease-sensitive element-binding protein 1	Rho guanine nucleotide exchange factor (GEF) 16 [Source:ZFIN;Acc:ZDB-GENE-081104-446]	arhgef16	0.387516	0.00521208	0.0954966	7.80434	0.52164	1	11.045	0.065205	1.71647e-05	0.0651878	0.0674793	0.0674793
SMAX5B011146	ENSSMAG00000008872	PREDICTED: coiled-coil domain-containing protein 47	coiled-coil domain containing 47 [Source:NCBI gene;Acc:447812]	ccdc47	0.385884	0.00324284	0.0798155	8.66554	0.455009	1	8.17228	0.0568761	0.000317391	0.0565588	0.0467618	0.0565588
SMAX5B014402	ENSSMAG00000017010	Ubiquitin-conjugating enzyme E2 D4	ubiquitin conjugating enzyme E2 D1 [Source:HGNC Symbol;Acc:HGNC:12474]	UBE2D1	0.385575	0.00525543	0.09584	7.78938	0.537775	1	8.01649	0.0672218	0.000395154	0.0668267	0.0471228	0.0668267
SMAX5B002512	ENSSMAG00000004265	60S ribosomal protein L12	polymerase (DNA directed), epsilon 3 (p17 subunit) [Source:ZFIN;Acc:ZDB-GENE-040426-1773]	pole3	0.384567	0.0048873	0.093948	7.92068	0.526472	1	10.4709	0.065809	3.07215e-05	0.0657783	0.0582974	0.0657783
SMAX5B004103	ENSSMAG00000012399	Pyruvate dehydrogenase E1 component subunit alpha	pyruvate dehydrogenase E1 alpha 1 subunit a [Source:ZFIN;Acc:ZDB-GENE-040426-2719]	pdha1a	0.384375	0.00245438	0.0752963	9.17429	0.412815	1	8.61206	0.0516018	0.000184578	0.0514172	0.0464792	0.0514172
SMAX5B006892	ENSSMAG00000008852	PREDICTED: solute carrier family 25 member 46	solute carrier family 25 member 46 [Source:NCBI gene;Acc:436831]	slc25a46	0.383579	0.00454784	0.0906041	8.05101	0.48854	1	7.82868	0.0610676	0.000417083	0.0606505	0.047743	0.0606505
SMAX5B007304	ENSSMAG00000003705	Phosphoglycerate mutase 1	phosphoglycerate mutase 1b [Source:ZFIN;Acc:ZDB-GENE-030131-5376]	pgam1b	0.383196	0.00268599	0.0763335	9.00937	0.440509	1	8.98457	0.0550636	0.000134619	0.054929	0.0470893	0.054929
SMAX5B018306	ENSSMAG00000018873	PREDICTED: ubiquitin-conjugating enzyme E2 A	ubiquitin conjugating enzyme E2 A, like [Source:ZFIN;Acc:ZDB-GENE-030131-4195]	ube2al	0.382338	0.00516798	0.0954214	7.8197	0.513335	1	7.88389	0.0641669	0.000366981	0.0637999	0.0475394	0.0637999
SMAX5B012056	ENSSMAG00000013428	60S ribosomal protein L18	si:ch211-120k19.1 [Source:ZFIN;Acc:ZDB-GENE-100922-282]	si:ch211-120k19.1	0.382005	0.00534874	0.0964243	7.75759	0.519083	1	10.7132	0.0648854	2.10692e-05	0.0648643	0.061764	0.0648643
SMAX5B005897	ENSSMAG00000002993	40S ribosomal protein SA	solute carrier family 25 member 38a [Source:NCBI gene;Acc:767662]	slc25a38a	0.381698	0.0032354	0.0798155	8.66973	0.391621	1	11.743	0.0489527	7.39878e-06	0.0489453	0.0839847	0.0839847
SMAX5B015535	ENSSMAG00000020439	PREDICTED: thiopurine S-methyltransferase	thiopurine S-methyltransferase, tandem duplicate 1 [Source:NCBI gene;Acc:436842]	tpmt.1	0.378847	0.00449561	0.0900152	8.07193	0.462448	1	7.86699	0.057806	0.000360678	0.0574453	0.0475999	0.0574453
SMAX5B018277	ENSSMAG00000002594	PREDICTED: ceroid-lipofuscinosis neuronal protein 5	CLN5 intracellular trafficking protein [Source:ZFIN;Acc:ZDB-GENE-060908-1]	cln5	0.375572	0.00484661	0.0939358	7.9358	0.458843	1	7.85714	0.0573553	0.000421541	0.0569338	0.0476359	0.0569338
SMAX5B003652	ENSSMAG00000000996	PREDICTED: annexin A4	annexin A4 [Source:ZFIN;Acc:ZDB-GENE-030707-1]	anxa4	0.374917	0.00399357	0.0859098	8.28673	0.456639	1	8.45407	0.0570798	0.000218811	0.056861	0.0464563	0.056861
SMAX5B013949	ENSSMAG00000008519	ATP synthase subunit alpha	ATP synthase F1 subunit alpha [Source:ZFIN;Acc:ZDB-GENE-060201-1]	atp5fa1	0.368723	0.00506532	0.0949253	7.85597	0.485495	1	9.17314	0.0606868	0.000110228	0.0605766	0.0477028	0.0605766
SMAX5B006130	ENSSMAG00000011399	similar to ribosomal protein S8	ribosomal protein S8a [Source:NCBI gene;Acc:407690]	rps8a	0.367865	0.0058337	0.0990783	7.60097	0.462227	1	11.0225	0.0577784	1.77017e-05	0.0577607	0.0670536	0.0670536
SMAX5B000260	ENSSMAG00000020093	PREDICTED: CAAX prenyl protease 1 -like	ATP synthase inhibitory factor subunit 1b [Source:NCBI gene;Acc:558368]	atp5if1b	0.366696	0.00455787	0.0906041	8.04701	0.412656	1	11.133	0.051582	1.43355e-05	0.0515677	0.0692033	0.0692033
SMAX5B001989	ENSSMAG00000004367	PREDICTED: UPF0585 protein C16orf13 -like	LanC lantibiotic synthetase component C-like 2 (bacterial) [Source:ZFIN;Acc:ZDB-GENE-070209-191]	lancl2	0.361771	0.00560768	0.0983318	7.67224	0.355745	1	7.659	0.0444681	0.000490594	0.0439776	0.0486133	0.0486133
SMAX5B010180	ENSSMAG00000020483	Translocon-associated protein subunit gamma	signal sequence receptor, gamma [Source:ZFIN;Acc:ZDB-GENE-030131-9134]	ssr3	0.360711	0.0030637	0.0788455	8.76914	0.324632	1	8.84195	0.040579	0.000145558	0.0404335	0.0467626	0.0467626
SMAX5B003889	ENSSMAG00000000524	PREDICTED: grancalcin-like		zgc:92027	0.359073	0.00444264	0.0897538	8.09341	0.389671	1	8.56902	0.0487089	0.000199925	0.0485089	0.0464591	0.0485089
SMAX5B002205	ENSSMAG00000016740	2-Mannosidase	ADP-ribosylation factor-like 8Ba [Source:NCBI gene;Acc:337424]	arl8ba	0.358997	0.00567234	0.0984248	7.65156	0.373536	1	7.83639	0.046692	0.000404098	0.0462879	0.0477135	0.0477135
SMAX5B004024	ENSSMAG00000017791	PREDICTED: charged multivesicular body protein 1b	chromatin modifying protein 1B [Source:NCBI gene;Acc:336426]	chmp1b	0.354618	0.00553912	0.0980593	7.69444	0.331886	1	7.82778	0.0414857	0.000434241	0.0410515	0.0477465	0.0477465
SMAX5B014915	ENSSMAG00000018816	ATP synthase subunit b mitochondrial	EPS8-like 3b [Source:ZFIN;Acc:ZDB-GENE-040426-1335]	eps8l3b	0.353886	0.0044671	0.0897869	8.08346	0.367576	1	8.78834	0.045947	0.000155478	0.0457915	0.0466698	0.0466698
SMAX5B007105	ENSSMAG00000002292	PREDICTED: 40S ribosomal protein S4-like	ribosomal protein S4 X-linked [Source:NCBI gene;Acc:449547]	rps4x	0.348732	0.00574881	0.0986639	7.6274	0.38312	1	11.2565	0.04789	1.4513e-05	0.0478755	0.0717837	0.0717837
SMAX5B017292	ENSSMAG00000002453	PREDICTED: growth hormone-inducible transmembrane protein-like	growth hormone inducible transmembrane protein [Source:HGNC Symbol;Acc:HGNC:17281]	GHITM	0.347	0.00534688	0.0964243	7.75821	0.377044	1	9.00318	0.0471305	0.000115528	0.047015	0.0471406	0.0471406
SMAX5B017697	ENSSMAG00000021172	PREDICTED: 26S proteasome non-ATPase regulatory subunit 3-like			0.345588	0.00552441	0.0980069	7.69924	0.378734	1	9.08966	0.0473418	9.93624e-05	0.0472424	0.0474054	0.0474054
SMAX5B008727	ENSSMAG00000006295	PREDICTED: protein FAM134C	reticulophagy regulator family member 3 [Source:ZFIN;Acc:ZDB-GENE-080520-1]	retreg3	0.334768	0.0057965	0.0990502	7.6125	0.325048	1	8.9054	0.040631	0.000133955	0.040497	0.0468935	0.0468935
SMAX5B012683	ENSSMAG00000002377	Eukaryotic translation initiation factor 3 subunit M	eukaryotic translation initiation factor 3, subunit M [Source:NCBI gene;Acc:334626]	EIF3M	0.334095	0.00517791	0.0954214	7.81623	0.320297	1	10.0685	0.0400371	4.02482e-05	0.0399968	0.0536895	0.0536895
SMAX5B011302	ENSSMAG00000008931	similar to ribosomal protein S6	ribosomal protein S6 [Source:ZFIN;Acc:ZDB-GENE-040801-8]	rps6	0.308928	0.00593614	0.0998151	7.56959	0.251606	1	11.0148	0.0314508	1.48905e-05	0.0314359	0.0669094	0.0669094
SMAX5B014299	ENSSMAG00000012892	PREDICTED: death-inducer obliterator 1-like			-0.351254	0.00604359	0.0998151	7.53726	0.392051	1	8.22856	0.0490064	0.000290677	0.0487157	0.0466652	0.0487157
SMAX5B002653	ENSSMAG00000006970	b71c09 wu:fb71c09	Ral GTPase activating protein, beta subunit (non-catalytic) [Source:ZFIN;Acc:ZDB-GENE-130530-945]	ralgapb	-0.360581	0.0045722	0.0906263	8.04133	0.33925	1	7.97937	0.0424062	0.000428479	0.0419778	0.0472292	0.0472292
SMAX5B007863	ENSSMAG00000002806	PREDICTED: ecotropic viral integration site 5 protein -like	ecotropic viral integration site 5b [Source:ZFIN;Acc:ZDB-GENE-041111-244]	evi5b	-0.373883	0.00566223	0.0983579	7.65477	0.421995	1	7.49804	0.0527494	0.000541133	0.0522082	0.0498646	0.0522082
SMAX5B017332	ENSSMAG00000005471	PREDICTED: eukaryotic elongation factor 2 kinase	eukaryotic elongation factor 2 kinase [Source:ZFIN;Acc:ZDB-GENE-020916-2]	eef2k	-0.387389	0.00354248	0.0830234	8.50461	0.450036	1	7.83091	0.0562544	0.000435792	0.0558186	0.0477345	0.0558186
SMAX5B010819	ENSSMAG00000002585	PREDICTED: E1A-binding protein p400	E1A binding protein p400 [Source:ZFIN;Acc:ZDB-GENE-081104-186]	ep400	-0.388389	0.0059688	0.0998151	7.5597	0.570918	1	8.01433	0.0713647	0.00035962	0.0710051	0.0471287	0.0710051
SMAX5B011938	ENSSMAG00000007251	PREDICTED: ATPase family AAA domain-containing protein 2	zinc fingers and homeoboxes 1 [Source:HGNC Symbol;Acc:HGNC:12871]	ZHX1	-0.392003	0.0033903	0.0818353	8.58453	0.422841	1	7.60306	0.0528552	0.000514	0.0523412	0.0490023	0.0523412
SMAX5B021789	ENSSMAG00000002227	PREDICTED: MAX gene-associated protein-like			-0.392376	0.00488817	0.093948	7.92035	0.516541	1	7.51511	0.0645677	0.000619249	0.0639484	0.049713	0.0639484
SMAX5B021731	ENSSMAG00000016534	PREDICTED: 5'-3' exoribonuclease 1	5'-3' exoribonuclease 1 [Source:ZFIN;Acc:ZDB-GENE-040426-1203]	xrn1	-0.395289	0.00604862	0.0998151	7.53576	0.522766	1	7.16841	0.0653457	0.000780809	0.0645649	0.0536348	0.0645649
SMAX5B007046	ENSSMAG00000015096	PREDICTED: phosphatidylinositol-binding clathrin assembly protein-like	si:ch211-200p22.4 [Source:ZFIN;Acc:ZDB-GENE-081104-61]	si:ch211-200p22.4	-0.399282	0.00258461	0.0760487	9.07971	0.511589	1	8.96284	0.0639487	0.000123384	0.0638253	0.047032	0.0638253
SMAX5B013355	ENSSMAG00000017736	PREDICTED: pre-mRNA-processing-splicing factor 8	pre-mRNA processing factor 8 [Source:ZFIN;Acc:ZDB-GENE-030131-577]	prpf8	-0.400405	0.00330125	0.0804259	8.63301	0.552285	1	9.05968	0.0690356	0.00012738	0.0689082	0.0473086	0.0689082
SMAX5B008055	ENSSMAG00000007220	PREDICTED: protein FAM65C			-0.402506	0.00430572	0.088727	8.15017	0.595057	1	9.11434	0.0743821	0.00012961	0.0742525	0.047489	0.0742525
SMAX5B017769	ENSSMAG00000004039	PREDICTED: polycomb group RING finger protein 5	polycomb group ring finger 5a [Source:NCBI gene;Acc:562327]	pcgf5a	-0.409152	0.00355884	0.0830995	8.49622	0.572897	1	7.92713	0.0716121	0.000378317	0.0712338	0.0473924	0.0712338
SMAX5B007319	ENSSMAG00000013083	PREDICTED: proteasome-associated protein ECM29 -like	Ecm29 proteasome adaptor and scaffold [Source:ZFIN;Acc:ZDB-GENE-061207-66]	ecpas	-0.417943	0.00347666	0.0823781	8.53874	0.59063	1	7.63748	0.0738288	0.000561845	0.073267	0.048757	0.073267
SMAX5B014796	ENSSMAG00000004913	PREDICTED: helicase mov-10-B.2-like	Mov10 RISC complex RNA helicase [Source:HGNC Symbol;Acc:HGNC:7200]	MOV10	-0.418984	0.00225945	0.0721281	9.32584	0.497609	1	7.58496	0.0622011	0.000740004	0.0614611	0.0491387	0.0614611
SMAX5B008633	ENSSMAG00000017550	PREDICTED: protein FAM98A			-0.419892	0.00206804	0.0700848	9.48815	0.509828	1	7.73424	0.0637284	0.000504317	0.0632241	0.0481692	0.0632241
SMAX5B010993	ENSSMAG00000001868	PREDICTED: calcineurin-binding protein cabin-1-like	calcineurin binding protein 1 [Source:ZFIN;Acc:ZDB-GENE-030131-1735]	cabin1	-0.422615	0.00495506	0.0942858	7.89577	0.663277	1	7.53999	0.0829097	0.000676327	0.0822333	0.0494998	0.0822333
SMAX5B010457	ENSSMAG00000005517	PREDICTED: DNA mismatch repair protein Msh3	mutS homolog 3 (E. coli) [Source:ZFIN;Acc:ZDB-GENE-060526-307]	msh3	-0.42306	0.00395179	0.0854304	8.30583	0.603264	1	7.28847	0.075408	0.00065983	0.0747482	0.0520807	0.0747482
SMAX5B004809	ENSSMAG00000016114	PREDICTED: ubiquitin carboxyl-terminal hydrolase 25	ribosomal protein S14 [Source:ZFIN;Acc:ZDB-GENE-030131-8631]	rps14	-0.427643	0.00376983	0.0849259	8.39149	0.660684	1	8.39717	0.0825855	0.000236845	0.0823487	0.0464822	0.0823487
SMAX5B022148	ENSSMAG00000019777	EST1 DNA bind multi-domain protein	SMG6 nonsense mediated mRNA decay factor [Source:ZFIN;Acc:ZDB-GENE-081107-52]	smg6	-0.429444	0.00255458	0.0760487	9.10109	0.604478	1	7.85686	0.0755597	0.000468315	0.0750914	0.0476369	0.0750914
SMAX5B007100	ENSSMAG00000002387	Histone deacetylase	histone deacetylase 8 [Source:NCBI gene;Acc:406740]	hdac8	-0.438655	0.00456532	0.0906041	8.04406	0.477809	1	6.669	0.0597261	0.00132908	0.058397	0.0643011	0.0643011
SMAX5B016360	ENSSMAG00000000844	Hydroxypyruvate isomerase	kelch domain containing 8A [Source:ZFIN;Acc:ZDB-GENE-120810-3]	klhdc8a	-0.440425	0.00597013	0.0998151	7.5593	0.622586	1	6.61311	0.0778232	0.00146015	0.0763631	0.065812	0.0763631
SMAX5B006078	ENSSMAG00000014213	PREDICTED: apoptotic chromatin condensation inducer in the nucleus			-0.445026	0.00162149	0.06209	9.93519	0.630471	1	8.68922	0.0788089	0.000172437	0.0786365	0.0465411	0.0786365
SMAX5B016489	ENSSMAG00000014666	PREDICTED: squamous cell carcinoma antigen recognized by T-cells 3	spliceosome associated factor 3, U4/U6 recycling protein [Source:NCBI gene;Acc:558581]	sart3	-0.448132	0.00400875	0.0859098	8.27985	0.729515	1	7.42585	0.0911893	0.000610572	0.0905788	0.0505549	0.0905788
SMAX5B005524	ENSSMAG00000021156	PREDICTED: TNF receptor-associated factor 5-like	REST corepressor 3 [Source:ZFIN;Acc:ZDB-GENE-050208-371]	rcor3	-0.455461	0.00575941	0.0986879	7.62408	0.793637	1	7.00033	0.0992046	0.00100434	0.0982003	0.0563135	0.0982003
SMAX5B008884	ENSSMAG00000005192	PREDICTED: transcriptional regulator ATRX	ATRX chromatin remodeler [Source:ZFIN;Acc:ZDB-GENE-030912-11]	atrx	-0.457193	0.00407099	0.0864632	8.25188	0.762605	1	7.94534	0.0953256	0.000366541	0.094959	0.0473337	0.094959
SMAX5B018181	ENSSMAG00000002420	PREDICTED: E3 ubiquitin-protein ligase MYCBP2	MYC binding protein 2 [Source:NCBI gene;Acc:368439]	mycbp2	-0.459676	0.00163211	0.06228	9.92317	0.684886	1	8.54489	0.0856108	0.000208286	0.0854025	0.0464524	0.0854025
SMAX5B019876	ENSSMAG00000019654	PREDICTED: coiled-coil domain-containing protein 9-like	coiled-coil domain containing 9 [Source:ZFIN;Acc:ZDB-GENE-060929-520]	ccdc9	-0.464575	0.00263624	0.0761109	9.04354	0.735928	1	7.4708	0.091991	0.000618169	0.0913728	0.0501158	0.0913728
SMAX5B011761	ENSSMAG00000007423	PREDICTED: zinc fingers and homeoboxes protein 2-like	zinc fingers and homeoboxes 2a [Source:ZFIN;Acc:ZDB-GENE-031107-2]	zhx2a	-0.475698	0.00264052	0.0761109	9.04058	0.77142	1	7.28666	0.0964275	0.000667948	0.0957596	0.0521026	0.0957596
SMAX5B019404	ENSSMAG00000004078	Leucyl-tRNA synthetase cytoplasmic	leucyl-tRNA synthetase 1b [Source:ZFIN;Acc:ZDB-GENE-030114-7]	lars1b	-0.476846	0.00496052	0.0942858	7.89378	0.851767	1	7.38006	0.106471	0.000848691	0.105622	0.0510329	0.105622
SMAX5B005006	ENSSMAG00000008783	PREDICTED: arginine/serine-rich protein PNISR	PNN-interacting serine/arginine-rich protein [Source:ZFIN;Acc:ZDB-GENE-030131-362]	pnisr	-0.481614	0.000651816	0.0449888	11.6218	0.631959	1	7.89297	0.0789948	0.000374883	0.07862	0.0475077	0.07862
SMAX5B000536	ENSSMAG00000003745	Chloride channel protein	chloride channel 6 [Source:ZFIN;Acc:ZDB-GENE-030131-2056]	clcn6	-0.482116	0.0060313	0.0998151	7.54093	0.799757	1	6.29687	0.0999696	0.00219857	0.097771	0.0756127	0.097771
SMAX5B002834	ENSSMAG00000012182	PREDICTED: YLP motif-containing protein 1	YLP motif containing 1 [Source:ZFIN;Acc:ZDB-GENE-030131-2196]	ylpm1	-0.493917	0.000946223	0.0509443	10.9299	0.712332	1	7.5247	0.0890414	0.000600733	0.0884407	0.0496296	0.0884407
SMAX5B014409					-0.495564	0.0059687	0.0998151	7.55973	0.944438	1	7.10576	0.118055	0.000878885	0.117176	0.0545248	0.117176
SMAX5B000803	ENSSMAG00000001286	PREDICTED: nucleoprotein TPR-like	translocated promoter region a, nuclear basket protein [Source:ZFIN;Acc:ZDB-GENE-081104-2]	tpra	-0.496377	0.00281194	0.0768912	8.92564	0.859157	1	7.92734	0.107395	0.000402519	0.106992	0.0473917	0.106992
SMAX5B000789	ENSSMAG00000014029				-0.50064	0.00276236	0.0768044	8.95814	0.732275	1	6.47882	0.0915343	0.00180554	0.0897288	0.0694605	0.0897288
SMAX5B007625	ENSSMAG00000017040	PREDICTED: centrosomal protein of 170 kDa	docking protein 1b [Source:ZFIN;Acc:ZDB-GENE-040426-2063]	dok1b	-0.502888	0.00259342	0.0760487	9.07348	0.809082	1	6.68506	0.101135	0.00125914	0.0998761	0.0638684	0.0998761
SMAX5B001174	ENSSMAG00000008816	PREDICTED: poly			-0.503152	0.00116839	0.0563451	10.5397	0.802425	1	8.10894	0.100303	0.000342799	0.0999603	0.0468919	0.0999603
SMAX5B016521	ENSSMAG00000018673	PREDICTED: vacuolar protein sorting-associated protein 13A	vacuolar protein sorting 13 homolog A [Source:ZFIN;Acc:ZDB-GENE-030926-1]	vps13a	-0.50641	0.00248062	0.075659	9.15483	0.881623	1	8.0315	0.110203	0.000345588	0.109857	0.047082	0.109857
SMAX5B021963	ENSSMAG00000016671	PREDICTED: spectrin beta chain non-erythrocytic 1-like	spectrin, beta, erythrocytic [Source:ZFIN;Acc:ZDB-GENE-000906-1]	sptb	-0.507669	0.000881143	0.050611	11.062	0.79874	1	9.02615	0.0998425	0.000140496	0.099702	0.0472067	0.099702
SMAX5B004191	ENSSMAG00000018811	PREDICTED: long-chain-fatty-acid--CoA ligase 6	ATP/GTP binding protein-like 1 [Source:ZFIN;Acc:ZDB-GENE-110207-1]	agbl1	-0.50892	0.00247811	0.075659	9.15669	0.890284	1	7.3493	0.111285	0.000697744	0.110588	0.0513713	0.110588
SMAX5B012184	ENSSMAG00000000370	FERM C multi-domain protein			-0.511479	0.0026228	0.0760487	9.05289	0.904999	1	10.8046	0.113125	2.0339e-05	0.113105	0.0632215	0.113105
SMAX5B019199	ENSSMAG00000006384	O-GlcNAc transferase variant 1	O-linked N-acetylglucosamine (GlcNAc) transferase [Source:HGNC Symbol;Acc:HGNC:8127]	OGT	-0.512552	0.000497547	0.039152	12.1248	0.755351	1	8.75239	0.0944189	0.000166716	0.0942521	0.0466167	0.0942521
SMAX5B001324	ENSSMAG00000011751	PREDICTED: ankyrin repeat domain-containing protein 27			-0.512562	0.002133	0.07077	9.43141	0.713611	1	6.44503	0.0892013	0.00149576	0.0877056	0.0704844	0.0877056
SMAX5B003997	ENSSMAG00000000093	PREDICTED: nuclear receptor corepressor 1	nuclear receptor corepressor 1 [Source:ZFIN;Acc:ZDB-GENE-040426-993]	ncor1	-0.515958	0.000640371	0.0449888	11.6548	0.787203	1	8.26752	0.0984004	0.000264798	0.0981356	0.0466088	0.0981356
SMAX5B015864	ENSSMAG00000004854	PREDICTED: A-kinase anchor protein 9			-0.519242	0.000605945	0.0442138	11.7576	0.749964	1	7.44593	0.0937454	0.00074969	0.0929958	0.0503551	0.0929958
SMAX5B000896	ENSSMAG00000009886	PREDICTED: diacylglycerol kinase zeta-like	diacylglycerol kinase, zeta a [Source:ZFIN;Acc:ZDB-GENE-111104-3]	dgkza	-0.519637	0.000889263	0.0507073	11.045	0.832201	1	8.00927	0.104025	0.000374931	0.10365	0.0471428	0.10365
SMAX5B006041	ENSSMAG00000006528	PREDICTED: trinucleotide repeat-containing 18 protein	trinucleotide repeat containing 18 [Source:ZFIN;Acc:ZDB-GENE-100326-1]	tnrc18	-0.526074	0.00326778	0.0799947	8.65158	0.819724	1	6.18748	0.102466	0.0024581	0.100007	0.079901	0.100007
SMAX5B016078	ENSSMAG00000012131	Solute carrier family 4 member a1 anion exchanger	solute carrier family 4 member 1a (Diego blood group) [Source:ZFIN;Acc:ZDB-GENE-010525-1]	slc4a1a	-0.531078	0.000306181	0.0339529	13.0322	0.752566	1	10.6067	0.0940708	2.82415e-05	0.0940425	0.0601716	0.0940425
SMAX5B017999	ENSSMAG00000006476	PREDICTED: PHD finger protein 3			-0.531237	0.00602711	0.0998151	7.54218	1.08685	1	7.47926	0.135857	0.000674597	0.135182	0.0500367	0.135182
SMAX5B020221	ENSSMAG00000007462	PREDICTED: trinucleotide repeat-containing 6B protein-like	trinucleotide repeat containing adaptor 6B [Source:ZFIN;Acc:ZDB-GENE-030131-13]	tnrc6b	-0.531475	0.00493899	0.0941039	7.90164	1.05747	1	7.54664	0.132184	0.000664173	0.13152	0.0494445	0.13152
SMAX5B015708	ENSSMAG00000017859	PREDICTED: microtubule-actin cross-linking factor 1	microtubule actin crosslinking factor 1 [Source:HGNC Symbol;Acc:HGNC:13664]	MACF1	-0.534545	0.00176188	0.0647308	9.78242	0.947398	1	9.81028	0.118425	6.65945e-05	0.118358	0.0514032	0.118358
SMAX5B022146					-0.535846	0.00142074	0.0604313	10.1787	0.76936	1	6.49067	0.09617	0.00180896	0.0943611	0.069116	0.0943611
SMAX5B018603	ENSSMAG00000012345	Melanoma differentiation-associated protein 5	interferon induced with helicase C domain 1 [Source:ZFIN;Acc:ZDB-GENE-081104-438]	MDA5	-0.536313	0.00344054	0.0821658	8.55775	1.02736	1	7.53999	0.12842	0.000656952	0.127763	0.0494998	0.127763
SMAX5B020025	ENSSMAG00000012898	PREDICTED: calcium/calmodulin-dependent protein kinase type II subunit delta			-0.542908	0.00126775	0.0582438	10.3889	0.864551	1	6.70093	0.108069	0.00137946	0.106689	0.0634423	0.106689
SMAX5B019367	ENSSMAG00000016525	PREDICTED: leucine--tRNA ligase cytoplasmic			-0.545027	0.0022961	0.0731498	9.29636	0.961772	1	6.4889	0.120221	0.00178027	0.118441	0.0691671	0.118441
SMAX5B004902	ENSSMAG00000015290	PREDICTED: palmitoyltransferase ZDHHC5-like			-0.545365	0.00507257	0.0949253	7.85338	1.05051	1	6.00426	0.131314	0.00321678	0.128097	0.0874636	0.128097
SMAX5B007847	ENSSMAG00000001138	phosphatidylinositol-3-4-5-trisphosphate 5-phosphatase 1-like	inositol polyphosphate-5-phosphatase D [Source:ZFIN;Acc:ZDB-GENE-100922-30]	inpp5d	-0.558049	0.000769519	0.0486248	11.3133	0.9279	1	7.15014	0.115988	0.00084158	0.115146	0.0538889	0.115146
SMAX5B010580	ENSSMAG00000003893	PREDICTED: basement membrane-specific heparan sulfate proteoglycan core protein-like			-0.560727	0.000854185	0.0503925	11.1196	0.976164	1	7.84521	0.122021	0.000444413	0.121576	0.0476802	0.121576
SMAX5B005489	ENSSMAG00000016174	PREDICTED: caprin-2	caprin family member 2 [Source:NCBI gene;Acc:407729]	caprin2	-0.561674	0.00298644	0.078317	8.81573	0.964176	1	6.00786	0.120522	0.00271279	0.117809	0.0873157	0.117809
SMAX5B019414	ENSSMAG00000002157	PREDICTED: CASP8-associated protein 2	caspase 8 associated protein 2 [Source:ZFIN;Acc:ZDB-GENE-030826-8]	casp8ap2	-0.562931	0.0038205	0.085022	8.36722	1.06146	1	5.98891	0.132682	0.00294482	0.129738	0.0880919	0.129738
SMAX5B011400	ENSSMAG00000021169	PREDICTED: beta-1-4-mannosyl-glycoprotein 4-beta-N-acetylglucosaminyltransferase	beta-1,4-mannosyl-glycoprotein 4-beta-N-acetylglucosaminyltransferase b [Source:ZFIN;Acc:ZDB-GENE-130820-2]	mgat3b	-0.562992	0.000932251	0.0509436	10.9575	0.810923	1	6.44423	0.101365	0.0015815	0.0997839	0.0705096	0.0997839
SMAX5B018509	ENSSMAG00000018196	PREDICTED: MORC family CW-type zinc finger protein 3	chromatin assembly factor 1, subunit B [Source:ZFIN;Acc:ZDB-GENE-040426-1947]	chaf1b	-0.564807	0.00136858	0.0593355	10.2477	1.03212	1	8.42312	0.129015	0.000241021	0.128774	0.0464681	0.128774
SMAX5B004290	ENSSMAG00000014811	PREDICTED: misshapen-like kinase 1-like	misshapen-like kinase 1 [Source:ZFIN;Acc:ZDB-GENE-060526-45]	mink1	-0.564942	0.00368667	0.0840096	8.43204	1.14979	1	7.00956	0.143724	0.000922109	0.142802	0.0561374	0.142802
SMAX5B010016	ENSSMAG00000009497	PREDICTED: receptor-type tyrosine-protein phosphatase eta-like			-0.570586	0.000357496	0.0349676	12.7422	0.81724	1	6.92167	0.102155	0.00118297	0.100972	0.0579442	0.100972
SMAX5B018912	ENSSMAG00000004676	PREDICTED: ribonuclease T2-like	ribonuclease T2, like [Source:ZFIN;Acc:ZDB-GENE-090819-2]	rnaset2l	-0.585033	0.00597023	0.0998151	7.55927	1.31629	1	6.74027	0.164536	0.00124414	0.163292	0.0623962	0.163292
SMAX5B019896	ENSSMAG00000020248	PREDICTED: relA-associated inhibitor	protein phosphatase 1, regulatory subunit 13 like [Source:ZFIN;Acc:ZDB-GENE-050327-33]	ppp1r13l	-0.586151	0.00408234	0.0865875	8.24682	1.0551	1	5.54442	0.131887	0.00408204	0.127805	0.106402	0.127805
SMAX5B018299	ENSSMAG00000010212	PREDICTED: cyclic AMP receptor-like protein A-like	si:dkey-72l14.4 [Source:ZFIN;Acc:ZDB-GENE-060531-151]	si:dkey-72l14.4	-0.593764	0.00104817	0.0537332	10.7405	1.08623	1	6.72363	0.135778	0.00138532	0.134393	0.0628366	0.134393
SMAX5B011669	ENSSMAG00000016465	PREDICTED: double-stranded RNA-specific adenosine deaminase	adenosine deaminase RNA specific [Source:ZFIN;Acc:ZDB-GENE-000616-5]	adar	-0.595619	0.00272	0.0764417	8.98638	1.23233	1	7.68373	0.154041	0.000557252	0.153484	0.0484572	0.153484
SMAX5B010952	ENSSMAG00000011482	PREDICTED: pleckstrin -likey domain-containing family A member 2	si:ch211-204d2.4 [Source:ZFIN;Acc:ZDB-GENE-081105-163]	si:ch211-204d2.4	-0.59688	0.00144075	0.0607079	10.1529	1.09677	1	6.34245	0.137096	0.00192724	0.135169	0.0739366	0.135169
SMAX5B000413	ENSSMAG00000020594	PREDICTED: RNA polymerase II-associated protein 1	RNA polymerase II associated protein 1 [Source:ZFIN;Acc:ZDB-GENE-090914-1]	rpap1	-0.597039	0.000650702	0.0449888	11.625	1.05491	1	6.95645	0.131864	0.0010987	0.130765	0.0571953	0.130765
SMAX5B015881	ENSSMAG00000020418	PREDICTED: exostosin-1b	exostosin glycosyltransferase 1b [Source:NCBI gene;Acc:497280]	ext1b	-0.598542	0.00386981	0.085022	8.34392	0.937396	1	5.36084	0.117174	0.00529521	0.111879	0.114937	0.114937
SMAX5B004171	ENSSMAG00000000561	Calcium-transporting ATPase	ATPase sarcoplasmic/endoplasmic reticulum Ca2+ transporting 3 [Source:ZFIN;Acc:ZDB-GENE-060531-103]	atp2a3	-0.603114	0.00441479	0.0896729	8.10481	1.32545	1	5.85077	0.165682	0.00338706	0.162295	0.093478	0.162295
SMAX5B022412	ENSSMAG00000006938	PREDICTED: cytosolic carboxypeptidase 6	ATP/GTP binding protein-like 4 [Source:ZFIN;Acc:ZDB-GENE-081104-437]	agbl4	-0.607847	0.00419296	0.0877511	8.1983	1.35318	1	7.23029	0.169148	0.000822402	0.168326	0.0528086	0.168326
SMAX5B020445	ENSSMAG00000006961	Zinc finger CCCH domain-containing protein 7B	zinc finger CCCH-type containing 7Bb [Source:ZFIN;Acc:ZDB-GENE-080208-7]	zc3h7bb	-0.60852	0.00319941	0.0795454	8.69011	1.29787	1	6.05087	0.162234	0.00251647	0.159717	0.0855387	0.159717
SMAX5B015332	ENSSMAG00000014029	PREDICTED: NACHT LRR and PYD domains-containing protein 12-like			-0.61699	0.00487546	0.093948	7.92507	1.42262	1	7.84487	0.177828	0.000610058	0.177218	0.0476815	0.177218
SMAX5B017907	ENSSMAG00000001195	PREDICTED: myoferlin	poly (ADP-ribose) glycohydrolase a [Source:ZFIN;Acc:ZDB-GENE-070117-757]	parga	-0.618683	0.00437343	0.0892723	8.12188	1.40965	1	7.97467	0.176207	0.000482982	0.175724	0.0472432	0.175724
SMAX5B005795	ENSSMAG00000011456	PREDICTED: lipid phosphate phosphohydrolase 3-like			-0.618925	0.000606823	0.0442138	11.7549	1.09488	1	6.64112	0.13686	0.00151889	0.135341	0.0650547	0.135341
SMAX5B013527	ENSSMAG00000012851				-0.624403	0.00165483	0.062756	9.89772	1.28464	1	6.94065	0.16058	0.00117986	0.159401	0.0575304	0.159401
SMAX5B002685	ENSSMAG00000010655	PREDICTED: monoglyceride lipase	monoglyceride lipase [Source:ZFIN;Acc:ZDB-GENE-031006-9]	mgll	-0.625994	0.000573679	0.0432351	11.8595	0.926519	1	6.15311	0.115815	0.00199751	0.113817	0.0813034	0.113817
SMAX5B018979	ENSSMAG00000011445	Ribosomal protein S6 kinase	ribosomal protein S6 kinase a, like [Source:NCBI gene;Acc:337670]	rps6kal	-0.626065	0.00362468	0.0834044	8.46288	1.40906	1	6.62268	0.176132	0.0015667	0.174565	0.0655535	0.174565
SMAX5B017320	ENSSMAG00000005359	Neurotrypsin	si:ch73-127m5.1 [Source:ZFIN;Acc:ZDB-GENE-130531-25]	si:ch73-127m5.1	-0.626717	0.00224258	0.0717965	9.33957	1.07944	1	5.51246	0.13493	0.00397188	0.130958	0.107869	0.130958
SMAX5B011337	ENSSMAG00000005759	PREDICTED: E3 ubiquitin-protein ligase HERC3	HECT and RLD domain containing E3 ubiquitin protein ligase 3 [Source:ZFIN;Acc:ZDB-GENE-090313-139]	herc3	-0.629024	0.00551887	0.0980069	7.70105	1.5045	1	7.28228	0.188063	0.000807299	0.187255	0.0521558	0.187255
SMAX5B021220	ENSSMAG00000016786	PREDICTED: lamin-L(III)-like			-0.629499	0.00276962	0.0768044	8.95335	1.17795	1	5.44027	0.147244	0.00439053	0.142854	0.11122	0.142854
SMAX5B020869	ENSSMAG00000015028	PREDICTED: sterile alpha motif domain-containing protein 9-like	zmp:0000000735 [Source:ZFIN;Acc:ZDB-GENE-130530-738]	zmp:0000000735	-0.63034	0.00338285	0.0817808	8.58854	1.41624	1	7.84551	0.17703	0.000404049	0.176626	0.0476791	0.176626
SMAX5B008837	ENSSMAG00000002837	PREDICTED: osmotic avoidance abnormal protein 3-like	CD74 molecule, major histocompatibility complex, class II invariant chain a [Source:ZFIN;Acc:ZDB-GENE-000901-1]	cd74a	-0.630427	0.00605345	0.0998151	7.53432	1.53159	1	10.5348	0.191448	2.82811e-05	0.19142	0.059158	0.19142
SMAX5B010032	ENSSMAG00000015304	PREDICTED: alpha-mannosidase 2C1	mannosidase, alpha, class 2C, member 1 [Source:ZFIN;Acc:ZDB-GENE-101103-4]	man2c1	-0.633081	0.00329712	0.0804259	8.63529	1.42413	1	7.0157	0.178016	0.00116466	0.176851	0.0560224	0.176851
SMAX5B004836		PREDICTED: trichohyalin-like			-0.63372	0.00360275	0.0834044	8.47392	1.44264	1	8.60213	0.180329	0.000195566	0.180134	0.0464736	0.180134
SMAX5B020871	ENSSMAG00000012215	PREDICTED: ATPase family AAA domain-containing protein 5-like	ATPase family AAA domain containing 5a [Source:ZFIN;Acc:ZDB-GENE-070912-20]	atad5a	-0.635311	0.00345599	0.0823781	8.5496	1.44244	1	6.06177	0.180305	0.00263017	0.177675	0.0850864	0.177675
SMAX5B014421	ENSSMAG00000017101	PREDICTED: protein FAM13A-like			-0.63865	0.000756566	0.0485993	11.3449	1.25402	1	8.73902	0.156752	0.000180253	0.156572	0.0465988	0.156572
SMAX5B020128	ENSSMAG00000010625	PREDICTED: sodium-coupled neutral amino acid transporter 10	solute carrier family 38 member 10 [Source:ZFIN;Acc:ZDB-GENE-050309-21]	slc38a10	-0.639437	0.00029331	0.0339339	13.1126	0.971359	1	6.4082	0.12142	0.00215675	0.119263	0.0716677	0.119263
SMAX5B004704	ENSSMAG00000016994	PREDICTED: GTPase IMAP family member 8-like			-0.64353	0.000348177	0.0349448	12.7916	1.11384	1	6.66391	0.13923	0.00228393	0.136946	0.0644385	0.136946
SMAX5B000547	ENSSMAG00000003559	PREDICTED: vacuolar protein sorting-associated protein 13D	vacuolar protein sorting 13 homolog D [Source:ZFIN;Acc:ZDB-GENE-050912-1]	vps13d	-0.644251	0.00550338	0.0979776	7.70612	1.57759	1	7.66945	0.197199	0.000584657	0.196614	0.0485461	0.196614
SMAX5B016737	ENSSMAG00000002919	PREDICTED: ankyrin repeat and sterile alpha motif domain-containing protein 1B	ankyrin repeat and sterile alpha motif domain containing 1B [Source:NCBI gene;Acc:565408]	anks1b	-0.645927	0.00467498	0.0919686	8.00107	1.38856	1	5.04396	0.17357	0.00797686	0.165593	0.129002	0.165593
SMAX5B004702	ENSSMAG00000016922	PREDICTED: poly			-0.647629	0.00256088	0.0760487	9.09658	1.44702	1	8.81177	0.180878	0.000194467	0.180684	0.0467083	0.180684
SMAX5B007090	ENSSMAG00000000985	PREDICTED: zinc finger protein 638-like			-0.651013	0.00571709	0.0984263	7.63738	1.61971	1	7.01478	0.202463	0.00112727	0.201336	0.0560396	0.201336
SMAX5B015491	ENSSMAG00000012694	PREDICTED: protein Daple-like			-0.65932	0.000885704	0.050688	11.0524	1.24888	1	6.09734	0.15611	0.00303843	0.153071	0.0836084	0.153071
SMAX5B000398	ENSSMAG00000002237	PREDICTED: transforming acidic coiled-coil-containing protein 3	transforming, acidic coiled-coil containing protein 3 [Source:ZFIN;Acc:ZDB-GENE-050522-327]	tacc3	-0.663541	0.00515254	0.0954214	7.82511	1.65801	1	7.95037	0.207251	0.000349753	0.206902	0.0473178	0.206902
SMAX5B004606	ENSSMAG00000017522	PREDICTED: structural maintenance of chromosomes flexible hinge domain-containing protein 1	elastin microfibril interfacer 2b [Source:ZFIN;Acc:ZDB-GENE-080416-1]	emilin2b	-0.666527	0.00160597	0.06209	9.95289	1.45952	1	8.55197	0.182439	0.000234452	0.182205	0.046454	0.182205
SMAX5B011686	ENSSMAG00000017966	PREDICTED: protein DBF4 -like A	DBF4 zinc finger [Source:ZFIN;Acc:ZDB-GENE-091020-13]	dbf4	-0.667793	0.00471811	0.0924703	7.98444	1.56217	1	4.97636	0.195271	0.00804354	0.187227	0.131594	0.187227
SMAX5B013295	ENSSMAG00000014895	PREDICTED: cytoplasmic dynein 2 heavy chain 1	v-rel avian reticuloendotheliosis viral oncogene homolog A [Source:ZFIN;Acc:ZDB-GENE-040825-4]	rela	-0.668964	0.0041384	0.0874597	8.22207	1.43088	1	4.79768	0.17886	0.008737	0.170123	0.137426	0.170123
SMAX5B004379	ENSSMAG00000019466	PREDICTED: interleukin-17 receptor A			-0.670342	0.000392054	0.0359455	12.5697	1.25726	1	6.55148	0.157158	0.00152061	0.155637	0.0674637	0.155637
SMAX5B004297	ENSSMAG00000013262	PREDICTED: transcription factor 7-like 2-like	basic leucine zipper and W2 domains 1b [Source:NCBI gene;Acc:406812]	bzw1b	-0.674273	0.00383069	0.085022	8.36238	1.24442	1	4.62224	0.155553	0.0119972	0.143556	0.142071	0.143556
SMAX5B021614	ENSSMAG00000007732	PREDICTED: poly	coagulation factor XIII, A1 polypeptide b [Source:ZFIN;Acc:ZDB-GENE-030131-9634]	f13a1b	-0.677544	0.00477822	0.0933768	7.96152	1.71085	1	5.68688	0.213856	0.00420218	0.209654	0.100088	0.209654
SMAX5B016806	ENSSMAG00000010296				-0.680252	0.00232511	0.0735334	9.27336	1.50255	1	5.49317	0.187819	0.00513948	0.18268	0.108759	0.18268
SMAX5B001938	ENSSMAG00000010766	similar to IKAROS family zinc finger 3 (Aiolos)			-0.688602	0.00386942	0.085022	8.3441	1.70468	1	5.31167	0.213085	0.00588563	0.207199	0.117231	0.207199
SMAX5B018765	ENSSMAG00000019388	PREDICTED: autism susceptibility 2 protein-like	fibrosin-like 1 [Source:ZFIN;Acc:ZDB-GENE-070705-487]	fbrsl1	-0.688896	0.00599593	0.0998151	7.55152	1.67927	1	4.35927	0.209909	0.0157437	0.194165	0.148194	0.194165
SMAX5B012154	ENSSMAG00000017479		protein-O-mannosyltransferase 1 [Source:NCBI gene;Acc:569769]	pomt1	-0.689834	0.00313081	0.0791767	8.72962	1.34768	1	4.72107	0.16846	0.0115615	0.156898	0.139557	0.156898
SMAX5B018648	ENSSMAG00000003463	PREDICTED: serum deprivation-response protein	caveolae associated protein 2a [Source:ZFIN;Acc:ZDB-GENE-090313-215]	cavin2a	-0.69289	0.00306243	0.0788455	8.76989	1.57721	1	5.10546	0.197151	0.00772585	0.189425	0.126473	0.189425
SMAX5B015625	ENSSMAG00000016373	PREDICTED: major histocompatibility complex class I-related protein-like			-0.695011	0.00433927	0.088898	8.13609	1.77709	1	7.72084	0.222136	0.000542413	0.221594	0.0482415	0.221594
SMAX5B016823	ENSSMAG00000010296	Double-stranded RNA-dependent protein kinase			-0.695536	0.0031822	0.0794944	8.69994	1.71163	1	9.00397	0.213954	0.000148542	0.213806	0.0471428	0.213806
SMAX5B012132	ENSSMAG00000012891	PREDICTED: zinc finger protein 628-like			-0.699671	0.00189183	0.0660169	9.65163	1.6349	1	7.80448	0.204363	0.000477573	0.203885	0.0478386	0.203885
SMAX5B015761	ENSSMAG00000007804	PREDICTED: phosphoprotein associated with glycosphingolipid-enriched microdomains 1	phosphoprotein membrane anchor with glycosphingolipid microdomains 1 [Source:ZFIN;Acc:ZDB-GENE-060503-586]	pag1	-0.701679	0.0023662	0.074137	9.24128	1.24581	1	4.76553	0.155726	0.0116129	0.144114	0.138343	0.144114
SMAX5B015438	ENSSMAG00000015642	PREDICTED: large neutral amino acids transporter small subunit 1-like	solute carrier family 7 member 5 [Source:ZFIN;Acc:ZDB-GENE-080818-4]	slc7a5	-0.702979	0.00179462	0.0653792	9.74857	1.384	1	5.11327	0.173	0.00732091	0.16568	0.126142	0.16568
SMAX5B004079	ENSSMAG00000007645	nsd1a	nuclear receptor binding SET domain protein 1b [Source:ZFIN;Acc:ZDB-GENE-080519-2]	nsd1b	-0.707264	0.00125721	0.0580605	10.4043	1.4061	1	5.39656	0.175762	0.00583167	0.16993	0.113264	0.16993
SMAX5B020407	ENSSMAG00000003895	PREDICTED: protein unc-13 -like D	unc-13 homolog D (C. elegans) [Source:ZFIN;Acc:ZDB-GENE-110411-188]	unc13d	-0.707408	0.00302329	0.0786454	8.79336	1.7598	1	6.52542	0.219975	0.0019524	0.218023	0.0681522	0.218023
SMAX5B012936	ENSSMAG00000018104	Pyruvate carboxylase	pyruvate carboxylase b [Source:ZFIN;Acc:ZDB-GENE-000831-1]	pcxb	-0.708088	0.00214213	0.07077	9.42358	1.69636	1	5.77218	0.212045	0.00432467	0.207721	0.0965432	0.207721
SMAX5B007270	ENSSMAG00000003687	PREDICTED: myoneurin-like			-0.712114	0.00560842	0.0983318	7.672	1.93267	1	4.91478	0.241583	0.00983092	0.231752	0.13376	0.231752
SMAX5B016400	ENSSMAG00000000200	PREDICTED: transcription factor-like 5 protein			-0.713043	0.00124422	0.0579336	10.4235	1.25081	1	5.10413	0.156351	0.0067806	0.14957	0.126529	0.14957
SMAX5B010670	ENSSMAG00000003279	PREDICTED: CST complex subunit CTC1			-0.71707	0.00183773	0.0657501	9.70494	1.66549	1	5.50445	0.208186	0.00453589	0.20365	0.108238	0.20365
SMAX5B010510	ENSSMAG00000009903	PREDICTED: transducin-like enhancer protein 4-like			-0.717363	0.00348084	0.0823781	8.53655	1.52912	1	4.35023	0.19114	0.0162358	0.174904	0.148407	0.174904
SMAX5B011995	ENSSMAG00000019560	PREDICTED: integrin alpha-8	integrin, alpha 8 [Source:ZFIN;Acc:ZDB-GENE-080220-48]	itga8	-0.717813	0.00600286	0.0998151	7.54944	1.9646	1	4.44786	0.245576	0.0122374	0.233338	0.146147	0.233338
SMAX5B013263	ENSSMAG00000001360	PREDICTED: trichohyalin-like			-0.718557	0.00385693	0.085022	8.34997	1.87074	1	6.88769	0.233842	0.00117882	0.232663	0.0587143	0.232663
SMAX5B004038	ENSSMAG00000020230	PREDICTED: calcium/calmodulin-dependent protein kinase kinase 1			-0.720038	0.00139503	0.0596601	10.2124	1.57491	1	5.44566	0.196863	0.00460712	0.192256	0.110968	0.192256
SMAX5B021646	ENSSMAG00000018811	Signal transducer and activator of transcription	ATP/GTP binding protein-like 1 [Source:ZFIN;Acc:ZDB-GENE-110207-1]	agbl1	-0.720641	0.000382068	0.0359455	12.6179	1.47206	1	6.35181	0.184007	0.00185393	0.182153	0.0736023	0.182153
SMAX5B010907	ENSSMAG00000008887	PREDICTED: myocyte-specific enhancer factor 2C	myocyte enhancer factor 2cb [Source:ZFIN;Acc:ZDB-GENE-040901-7]	mef2cb	-0.721963	0.00504176	0.0949253	7.8644	1.79145	1	4.20876	0.223931	0.0189648	0.204967	0.151921	0.204967
SMAX5B007422	ENSSMAG00000002791				-0.726417	0.00506936	0.0949253	7.85453	1.98262	1	7.1416	0.247828	0.00101059	0.246817	0.0540091	0.246817
SMAX5B005161	ENSSMAG00000017458	RanBP-type and C3HC4-type zinc finger-containing protein 1	EF-hand domain (C-terminal) containing 1 [Source:ZFIN;Acc:ZDB-GENE-040426-1300]	efhc1	-0.728695	0.00585946	0.0990783	7.59302	2.03655	1	7.06238	0.254569	0.000996493	0.253572	0.0552001	0.253572
SMAX5B014307	ENSSMAG00000010450		SET binding protein 1 [Source:ZFIN;Acc:ZDB-GENE-060526-72]	setbp1	-0.731077	0.0030759	0.0788455	8.76189	1.56166	1	4.26871	0.195208	0.0157371	0.179471	0.150379	0.179471
SMAX5B019493	ENSSMAG00000010745	ELAV-like protein	ELAV like RNA binding protein 2 [Source:HGNC Symbol;Acc:HGNC:3313]	ELAVL2	-0.743414	0.0024885	0.0756895	9.14903	1.69047	1	4.58591	0.211309	0.01314	0.198169	0.142946	0.198169
SMAX5B018325	ENSSMAG00000003858	PREDICTED: regulator of nonsense transcripts 3A	UPF3A regulator of nonsense mediated mRNA decay [Source:NCBI gene;Acc:566608]	upf3a	-0.745455	0.00570815	0.0984263	7.6402	1.84545	1	3.78212	0.230681	0.026024	0.204657	0.166489	0.204657
SMAX5B012530	ENSSMAG00000000110	PREDICTED: zinc finger homeobox protein 3	zinc finger homeobox 3 [Source:ZFIN;Acc:ZDB-GENE-030131-7577]	zfhx3	-0.745469	0.00342623	0.0821387	8.56534	1.70104	1	4.15365	0.21263	0.0193263	0.193304	0.153432	0.193304
SMAX5B017740	ENSSMAG00000004483	PREDICTED: echinoderm microtubule-associated protein-like 6	EMAP like 6 [Source:HGNC Symbol;Acc:HGNC:35412]	EML6	-0.747513	0.00398516	0.0859098	8.29056	2.03304	1	5.38179	0.25413	0.00689932	0.24723	0.113956	0.24723
SMAX5B018404	ENSSMAG00000003869	PREDICTED: poly	si:ch211-219a4.3 [Source:ZFIN;Acc:ZDB-GENE-070424-157]	si:ch211-219a4.3	-0.748388	0.00565448	0.0983579	7.65725	2.13708	1	8.86941	0.267135	0.000172348	0.266963	0.0468164	0.266963
SMAX5B014749	ENSSMAG00000014612	PREDICTED: plexin-A3	plexin A3 [Source:NCBI gene;Acc:567422]	plxna3	-0.748884	0.00341658	0.0821387	8.57048	1.41443	1	4.04726	0.176804	0.0263143	0.150489	0.156688	0.156688
SMAX5B022571	ENSSMAG00000020818	F-BAR domain only protein 1	FCH and mu domain containing endocytic adaptor 1 [Source:NCBI gene;Acc:100913078]	fcho1	-0.75088	0.000638207	0.0449888	11.6611	1.49325	1	5.42891	0.186657	0.00464843	0.182008	0.111751	0.182008
SMAX5B008785	ENSSMAG00000019053	PREDICTED: piezo-type mechanosensitive ion channel component 1	piezo-type mechanosensitive ion channel component 1 [Source:ZFIN;Acc:ZDB-GENE-041111-255]	piezo1	-0.755832	0.00392299	0.085205	8.31912	2.07435	1	7.66529	0.259294	0.000622286	0.258671	0.0485726	0.258671
SMAX5B016403	ENSSMAG00000000200				-0.755913	0.0014989	0.0614314	10.08	1.62328	1	4.77066	0.20291	0.00832465	0.194586	0.138199	0.194586
SMAX5B010134	ENSSMAG00000017995	PREDICTED: inaD-like protein	corin, serine peptidase [Source:ZFIN;Acc:ZDB-GENE-060224-3]	corin	-0.756085	0.00491757	0.093948	7.90951	2.06173	1	4.14104	0.257717	0.0193171	0.238399	0.153793	0.238399
SMAX5B013969	ENSSMAG00000013225	PREDICTED: PHD finger protein 1	PHD finger protein 1 [Source:ZFIN;Acc:ZDB-GENE-100922-277]	phf1	-0.756559	0.00057416	0.0432351	11.8579	1.54782	1	5.54571	0.193478	0.00433572	0.189142	0.106344	0.189142
SMAX5B015192	ENSSMAG00000020341	PREDICTED: guanine nucleotide exchange factor VAV2			-0.774694	0.00383859	0.085022	8.35863	2.17314	1	4.65022	0.271642	0.0109561	0.260686	0.141381	0.260686
SMAX5B012595	ENSSMAG00000000428	PREDICTED: transcription factor 12	transcription factor 12 [Source:ZFIN;Acc:ZDB-GENE-040516-11]	tcf12	-0.775972	0.000191746	0.030187	13.9103	1.55351	1	6.06849	0.194189	0.00267716	0.191512	0.0848072	0.191512
SMAX5B002843	ENSSMAG00000005010	PREDICTED: protein kinase C beta type-like	UBX domain protein 2A [Source:ZFIN;Acc:ZDB-GENE-110411-202]	ubxn2a	-0.775991	0.00368696	0.0840096	8.4319	1.64627	1	3.7215	0.205784	0.0269198	0.178864	0.168759	0.178864
SMAX5B007656	ENSSMAG00000001296	PREDICTED: 3-mannosyl-glycoprotein 4-beta-N-acetylglucosaminyltransferase C-like			-0.780071	0.00347879	0.0823781	8.53762	2.17643	1	5.2141	0.272054	0.00699892	0.265055	0.121712	0.265055
SMAX5B020808	ENSSMAG00000008494	PREDICTED: MHC class II transactivator	nucleotide binding protein 1 (MinD homolog, E. coli) [Source:NCBI gene;Acc:503919]	nubp1	-0.780142	0.00313489	0.0791767	8.72725	2.14952	1	7.84248	0.26869	0.000508788	0.268181	0.0476905	0.268181
SMAX5B008701	ENSSMAG00000018904	PREDICTED: nuclear valosin-containing protein-like	nuclear VCP like [Source:ZFIN;Acc:ZDB-GENE-040426-2871]	nvl	-0.780516	0.0016092	0.06209	9.94919	2.00181	1	5.66428	0.250226	0.00503029	0.245196	0.10106	0.245196
SMAX5B003480	ENSSMAG00000010303	PREDICTED: glycine N-methyltransferase			-0.781442	0.00257849	0.0760487	9.08405	2.08661	1	4.93836	0.260827	0.00995495	0.250872	0.132951	0.250872
SMAX5B012985	ENSSMAG00000021135	PREDICTED: nucleus accumbens-associated protein 1	nucleus accumbens associated 1, BEN and BTB (POZ) domain containing b [Source:ZFIN;Acc:ZDB-GENE-121212-1]	nacc1b	-0.786074	0.000980747	0.0519542	10.8636	1.62928	1	4.79948	0.20366	0.0105935	0.193067	0.137374	0.193067
SMAX5B012737	ENSSMAG00000013045	PREDICTED: interleukin-1 receptor-like 1			-0.788865	0.00420142	0.0878114	8.19464	2.23855	1	4.15806	0.279819	0.0190803	0.260739	0.153308	0.260739
SMAX5B020394	ENSSMAG00000007424	PREDICTED: SH3 domain-binding protein 1-like	SH3-domain binding protein 1 [Source:ZFIN;Acc:ZDB-GENE-121128-2]	sh3bp1	-0.799713	0.00215593	0.07077	9.4118	2.16526	1	6.30829	0.270657	0.00208256	0.268575	0.0751857	0.268575
SMAX5B022179	ENSSMAG00000016620	PREDICTED: membrane-associated phosphatidylinositol transfer protein 2-like	solute carrier family 2 member 10 [Source:NCBI gene;Acc:560546]	slc2a10	-0.801506	0.00287693	0.0776724	8.88392	2.23955	1	4.64236	0.279943	0.0105145	0.269429	0.141577	0.269429
SMAX5B009198	ENSSMAG00000021093	PREDICTED: equilibrative nucleoside transporter 2-like	solute carrier family 29 member 2 [Source:ZFIN;Acc:ZDB-GENE-050220-15]	slc29a2	-0.805976	0.001169	0.0563451	10.5387	1.81804	1	4.59405	0.227256	0.0129516	0.214304	0.142752	0.214304
SMAX5B021026	ENSSMAG00000010767	PREDICTED: nucleus accumbens-associated protein 1-like	nucleus accumbens associated 1, BEN and BTB (POZ) domain containing a [Source:ZFIN;Acc:ZDB-GENE-010319-3]	nacc1a	-0.80654	0.000458007	0.0373478	12.2793	1.63271	1	5.15646	0.204089	0.00698947	0.1971	0.124277	0.1971
SMAX5B004897	ENSSMAG00000015072	Calcium-transporting ATPase	si:dkey-28b4.7 [Source:ZFIN;Acc:ZDB-GENE-050506-118]	si:dkey-28b4.7	-0.810748	0.00160116	0.06209	9.95841	1.95531	1	4.54336	0.244414	0.0182928	0.226121	0.143948	0.226121
SMAX5B006752	ENSSMAG00000004022	PREDICTED: SUMO-specific isopeptidase USPL1			-0.810798	0.00292666	0.0777143	8.85264	2.30299	1	8.67585	0.287874	0.00021427	0.287659	0.046528	0.287659
SMAX5B004203	ENSSMAG00000011891	PREDICTED: ryanodine receptor 1-like	ryanodine receptor 1a (skeletal) [Source:ZFIN;Acc:ZDB-GENE-020108-2]	ryr1a	-0.811904	0.00455955	0.0906041	8.04635	2.41041	1	3.999	0.301301	0.0239077	0.277393	0.158347	0.277393
SMAX5B006394	ENSSMAG00000003722	Protein-tyrosine-phosphatase	protein tyrosine phosphatase receptor type Sa [Source:ZFIN;Acc:ZDB-GENE-020107-3]	ptprsa	-0.814315	0.00393116	0.085205	8.31534	2.40842	1	5.16968	0.301052	0.00872582	0.292326	0.123696	0.292326
SMAX5B013706	ENSSMAG00000012049	PREDICTED: IgGFc-binding protein			-0.816466	0.00213302	0.07077	9.43139	2.25436	1	7.98161	0.281795	0.000480517	0.281315	0.0472225	0.281315
SMAX5B020307	ENSSMAG00000018876	PREDICTED: glycylpeptide N-tetradecanoyltransferase 1-like	N-myristoyltransferase 1b [Source:ZFIN;Acc:ZDB-GENE-081222-3]	nmt1b	-0.820249	0.00294282	0.0777143	8.84258	2.35851	1	8.79069	0.294814	0.000201302	0.294612	0.0466735	0.294612
SMAX5B001783	ENSSMAG00000010788	PREDICTED: protein AF-17			-0.822577	0.00382107	0.085022	8.36695	2.44865	1	4.9029	0.306082	0.00875214	0.29733	0.134157	0.29733
SMAX5B016432	ENSSMAG00000017444	PREDICTED: cullin-associated NEDD8-dissociated protein 1-like	cullin-associated and neddylation-dissociated 2 (putative) [Source:ZFIN;Acc:ZDB-GENE-060503-645]	cand2	-0.823634	0.00136847	0.0593355	10.2478	1.67756	1	3.9996	0.209694	0.0212025	0.188492	0.158326	0.188492
SMAX5B022672	ENSSMAG00000010304	PREDICTED: neurogenic locus notch -like protein 2-like	notch receptor 2 [Source:ZFIN;Acc:ZDB-GENE-000329-4]	notch2	-0.82487	0.000675765	0.0450644	11.5547	2.07361	1	5.81982	0.259201	0.0031948	0.256006	0.0946603	0.256006
SMAX5B015798	ENSSMAG00000002911		regulator of telomere elongation helicase 1 [Source:NCBI gene;Acc:503732]	rtel1	-0.835988	0.000166703	0.0279103	14.1735	1.94729	1	7.96678	0.243411	0.000432693	0.242979	0.0472671	0.242979
SMAX5B020551	ENSSMAG00000008295	PREDICTED: neurabin-2			-0.83722	0.00175899	0.0647308	9.78545	2.26228	1	4.55869	0.282785	0.0127543	0.270031	0.14359	0.270031
SMAX5B007076	ENSSMAG00000000985	PREDICTED: zinc finger protein 638-like			-0.839303	0.00546949	0.0974845	7.71727	2.6751	1	7.84658	0.334388	0.000488341	0.333899	0.0476751	0.333899
SMAX5B003959	ENSSMAG00000014651	PREDICTED: protein NLRC5			-0.839432	0.000440518	0.0363205	12.352	2.08192	1	8.60524	0.26024	0.000223054	0.260017	0.0464753	0.260017
SMAX5B002201	ENSSMAG00000016945	PREDICTED: ubiquitin-like modifier-activating enzyme 1	ubiquitin-like modifier activating enzyme 7 [Source:ZFIN;Acc:ZDB-GENE-121120-4]	uba7	-0.841536	0.000329194	0.0340892	12.8965	2.05265	1	7.00023	0.256582	0.00103051	0.255551	0.0563153	0.255551
SMAX5B014572	ENSSMAG00000005154	PREDICTED: neuron navigator 1	neuron navigator 1 [Source:HGNC Symbol;Acc:HGNC:15989]	NAV1	-0.84648	0.000397107	0.0359455	12.5458	2.0426	1	5.65439	0.255325	0.00443008	0.250895	0.10149	0.250895
SMAX5B001836	ENSSMAG00000006963	PREDICTED: connector enhancer of kinase suppressor of ras 2-like			-0.846638	0.00268389	0.0763335	9.0108	2.2709	1	3.78588	0.283863	0.0281977	0.255665	0.166348	0.255665
SMAX5B007175	ENSSMAG00000005247	PREDICTED: tripartite motif-containing protein 16-like			-0.8499	0.0026919	0.0763335	9.00535	2.50617	1	6.54657	0.313271	0.0016406	0.31163	0.0675938	0.31163
SMAX5B007604	ENSSMAG00000014707	PREDICTED: paralemmin-3			-0.851907	0.000812597	0.0495684	11.2122	2.04004	1	4.63013	0.255005	0.0119979	0.243007	0.141878	0.243007
SMAX5B017375	ENSSMAG00000005103	PREDICTED: synaptopodin 2-like protein	synaptopodin 2-like b [Source:ZFIN;Acc:ZDB-GENE-090828-5]	synpo2lb	-0.85795	0.00332678	0.0809226	8.61898	2.34606	1	3.59098	0.293257	0.0382465	0.255011	0.173759	0.255011
SMAX5B004698	ENSSMAG00000011075	PREDICTED: rhabdoid tumor deletion region protein 1	post-GPI attachment to proteins 2 [Source:NCBI gene;Acc:541417]	pgap2	-0.861233	0.000312031	0.0339529	12.9968	1.91758	1	5.18133	0.239698	0.00671212	0.232986	0.12318	0.232986
SMAX5B015911	ENSSMAG00000010521	F-box and leucine-rich repeat protein 2	F-box and leucine-rich repeat protein 2 [Source:ZFIN;Acc:ZDB-GENE-030925-12]	fbxl2	-0.861615	0.000833766	0.0498869	11.1645	2.16465	1	4.69151	0.270581	0.00927042	0.261311	0.140333	0.261311
SMAX5B003600	ENSSMAG00000019946	PREDICTED: spermatid perinuclear RNA-binding protein-like	spermatid perinuclear RNA binding protein [Source:ZFIN;Acc:ZDB-GENE-030729-18]	strbp	-0.86183	7.079e-05	0.0182638	15.7896	1.76862	1	5.87121	0.221078	0.00325073	0.217827	0.0927154	0.217827
SMAX5B022068	ENSSMAG00000015494	PREDICTED: kinesin-like protein KIF21A	ubiquitin specific peptidase 43a [Source:ZFIN;Acc:ZDB-GENE-100211-1]	usp43a	-0.866836	0.00490741	0.093948	7.91325	2.81058	1	5.53396	0.351322	0.0054308	0.345892	0.106881	0.345892
SMAX5B001279	ENSSMAG00000007514	PREDICTED: general transcriptional corepressor trfA-like	nucleoredoxin like 2 [Source:ZFIN;Acc:ZDB-GENE-041212-55]	nxnl2	-0.8799	0.00528949	0.0960893	7.77771	2.91114	1	3.53605	0.363893	0.0378478	0.326045	0.175949	0.326045
SMAX5B004734					-0.882972	0.000264395	0.0330242	13.3072	1.98623	1	5.1496	0.248278	0.00830763	0.239971	0.124577	0.239971
SMAX5B016004	ENSSMAG00000013913	PREDICTED: cytohesin-2-like	cytohesin 4a [Source:ZFIN;Acc:ZDB-GENE-090624-6]	cyth4a	-0.885223	0.000194749	0.030187	13.8811	2.05963	1	5.51051	0.257454	0.00448039	0.252974	0.107958	0.252974
SMAX5B001464	ENSSMAG00000007911	PREDICTED: arf-GAP with Rho-GAP domain ANK repeat and PH domain-containing protein 2			-0.888122	0.000396397	0.0359455	12.5491	2.30556	1	5.7506	0.288195	0.00382012	0.284375	0.0974197	0.284375
SMAX5B008587	ENSSMAG00000002503	PREDICTED: contactin-associated protein-like 4			-0.893823	0.00489885	0.093948	7.91641	2.98759	1	4.27136	0.373448	0.0195664	0.353882	0.150313	0.353882
SMAX5B021247	ENSSMAG00000000302	PREDICTED: atrial natriuretic peptide receptor 3	natriuretic peptide receptor 3 [Source:ZFIN;Acc:ZDB-GENE-060531-91]	npr3	-0.894819	0.00262488	0.0760487	9.05144	2.20452	1	3.33663	0.275565	0.0452633	0.230302	0.184657	0.230302
SMAX5B011270	ENSSMAG00000001604	PREDICTED: zinc finger protein 831			-0.895153	0.000481573	0.0382778	12.1857	2.23419	1	4.8946	0.279274	0.00830468	0.270969	0.134432	0.270969
SMAX5B012847	ENSSMAG00000011610	PREDICTED: ABI family member 3-like			-0.896051	0.00288883	0.0777143	8.87638	2.80849	1	5.33669	0.351061	0.00599224	0.345069	0.116065	0.345069
SMAX5B011688	ENSSMAG00000004603	PREDICTED: triple functional domain protein-like			-0.902252	0.00301919	0.0786454	8.79584	2.5197	1	3.53416	0.314962	0.0526522	0.26231	0.176026	0.26231
SMAX5B009036	ENSSMAG00000010923	Solute carrier family 4 sodium borate transporter member 11B	olfactomedin 1b [Source:ZFIN;Acc:ZDB-GENE-040801-228]	olfm1b	-0.903941	0.00182427	0.0657501	9.71846	2.71877	1	4.51127	0.339846	0.0141133	0.325732	0.144692	0.325732
SMAX5B017826	ENSSMAG00000011899	PREDICTED: potassium voltage-gated channel subfamily G member 4	potassium voltage-gated channel, subfamily G, member 4a [Source:ZFIN;Acc:ZDB-GENE-050419-11]	kcng4a	-0.905289	0.000783139	0.0487156	11.2808	2.26186	1	4.21515	0.282733	0.0216688	0.261064	0.151752	0.261064
SMAX5B003362		PREDICTED: multiple PDZ domain protein-like			-0.908369	0.00571657	0.0984263	7.63754	2.76627	1	3.08484	0.345783	0.068424	0.277359	0.198456	0.277359
SMAX5B018083	ENSSMAG00000004396	PREDICTED: rho GTPase-activating protein 22-like	si:ch211-223a10.1 [Source:ZFIN;Acc:ZDB-GENE-090313-86]	si:ch211-223a10.1	-0.908569	0.00521232	0.0954966	7.80426	3.11363	1	4.22829	0.389204	0.0185235	0.37068	0.151408	0.37068
SMAX5B000008	ENSSMAG00000003540	PREDICTED: DNA (cytosine-5)-methyltransferase 3A-like	DNA (cytosine-5-)-methyltransferase 3 alpha a [Source:ZFIN;Acc:ZDB-GENE-050314-5]	dnmt3aa	-0.910107	0.000129433	0.0239649	14.65	2.1853	1	5.78945	0.273163	0.00376391	0.269399	0.0958519	0.269399
SMAX5B014226	ENSSMAG00000014457	PREDICTED: blue-sensitive opsin-like	opsin 1 (cone pigments), short-wave-sensitive 2 [Source:NCBI gene;Acc:30435]	opn1sw2	-0.910871	0.00515485	0.0954214	7.8243	2.04647	1	2.98233	0.255809	0.0727033	0.183106	0.205412	0.205412
SMAX5B018102	ENSSMAG00000013575	PREDICTED: neurogenic locus notch -like protein 1-like	notch receptor, like [Source:ZFIN;Acc:ZDB-GENE-070220-2]	notchl	-0.915248	0.00293868	0.0777143	8.84515	2.43655	1	3.25347	0.304569	0.0515872	0.252981	0.188787	0.252981
SMAX5B003435	ENSSMAG00000009803	PREDICTED: runt-related transcription factor 3	RUNX family transcription factor 3 [Source:ZFIN;Acc:ZDB-GENE-000605-2]	runx3	-0.916244	0.00113244	0.0554517	10.5975	2.40465	1	3.85266	0.300582	0.0251433	0.275439	0.163853	0.275439
SMAX5B003490	ENSSMAG00000009073	PREDICTED: keratinocyte-associated protein 3-like			-0.922413	0.00317099	0.0793404	8.70637	2.98217	1	3.88299	0.372771	0.040313	0.332458	0.162713	0.332458
SMAX5B016425	ENSSMAG00000018032	PREDICTED: rho guanine nucleotide exchange factor 10-like protein	Rho guanine nucleotide exchange factor (GEF) 10-like a [Source:ZFIN;Acc:ZDB-GENE-120814-1]	arhgef10la	-0.923507	0.000436649	0.0363205	12.3685	2.16503	1	4.24506	0.270629	0.0177273	0.252902	0.150977	0.252902
SMAX5B022402	ENSSMAG00000021194				-0.924109	0.000925352	0.0509436	10.9713	2.66896	1	5.21694	0.333621	0.00744166	0.326179	0.121584	0.326179
SMAX5B008157	ENSSMAG00000011107	PREDICTED: deleted in malignant brain tumors 1 protein-like	SH3 domain binding glutamate-rich protein like 2 [Source:NCBI gene;Acc:431744]	sh3bgrl2	-0.925744	0.000407785	0.0360546	12.4962	2.51887	1	5.64275	0.314859	0.00481519	0.310044	0.101998	0.310044
SMAX5B013059	ENSSMAG00000015923	PREDICTED: lactoylglutathione lyase-like			-0.926698	0.00356512	0.0831227	8.49302	3.08085	1	3.8767	0.385107	0.0277259	0.357381	0.16295	0.357381
SMAX5B012979	ENSSMAG00000021132	PREDICTED: voltage-dependent P/Q-type calcium channel subunit alpha-1A	calcium channel, voltage-dependent, P/Q type, alpha 1A subunit, b [Source:ZFIN;Acc:ZDB-GENE-090514-3]	cacna1ab	-0.926974	0.00511796	0.09538	7.83728	3.2328	1	4.80319	0.4041	0.0138162	0.390284	0.137265	0.390284
SMAX5B016634	ENSSMAG00000011493	PREDICTED: serine/threonine-protein kinase/endoribonuclease IRE1-like			-0.929213	0.000225658	0.0319946	13.6044	2.15105	1	4.82015	0.268881	0.0104089	0.258472	0.136764	0.258472
SMAX5B013498	ENSSMAG00000018719	PREDICTED: E3 ubiquitin-protein ligase HERC6			-0.931169	0.000724916	0.0479359	11.4243	2.6569	1	9.11417	0.332112	0.000151866	0.331961	0.0474884	0.331961
SMAX5B001658	ENSSMAG00000020221	PREDICTED: matrix metalloproteinase-16-like			-0.943739	0.0013341	0.0588907	10.2947	2.18294	1	3.35607	0.272868	0.041976	0.230892	0.183741	0.230892
SMAX5B013726	ENSSMAG00000017155	Peptidyl-prolyl cis-trans isomerase	peptidylprolyl isomerase C [Source:ZFIN;Acc:ZDB-GENE-170217-1]	ppic	-0.945558	0.000618166	0.0446271	11.7205	2.50025	1	4.28593	0.312531	0.021483	0.291048	0.149952	0.291048
SMAX5B002409	ENSSMAG00000006986	T cell surface glycoprotein CD28	FAST kinase domains 2 [Source:ZFIN;Acc:ZDB-GENE-090313-7]	fastkd2	-0.947094	0.000248829	0.0325596	13.421	2.23139	1	4.48167	0.278924	0.0125041	0.266419	0.145373	0.266419
SMAX5B000652	ENSSMAG00000003748	PREDICTED: SH3 domain-binding glutamic acid-rich protein	SH3 domain binding glutamate-rich protein [Source:ZFIN;Acc:ZDB-GENE-040801-27]	sh3bgr	-0.95056	0.00384707	0.085022	8.35462	3.27271	1	3.67774	0.409089	0.038441	0.370648	0.170412	0.370648
SMAX5B005812	ENSSMAG00000001960	PREDICTED: myomegalin-like			-0.950729	0.0046917	0.0920674	7.9946	3.10196	1	3.25866	0.387745	0.0771493	0.310595	0.188518	0.310595
SMAX5B001186	ENSSMAG00000000496	PREDICTED: contactin-associated protein-like 5			-0.956718	0.00145542	0.0607079	10.1342	2.6136	1	3.39917	0.3267	0.0368897	0.28981	0.181768	0.28981
SMAX5B020926	ENSSMAG00000017162	PREDICTED: E3 ubiquitin-protein ligase RNF213	ring finger protein 213 [Source:HGNC Symbol;Acc:HGNC:14539]	RNF213	-0.959361	0.00187186	0.06593	9.67113	3.07041	1	9.46224	0.383801	9.44713e-05	0.383706	0.049059	0.383706
SMAX5B003787	ENSSMAG00000006091	PREDICTED: eukaryotic translation initiation factor 5B-like			-0.961067	0.00157797	0.06209	9.98527	3.02925	1	5.72367	0.378657	0.00510808	0.373549	0.0985337	0.373549
SMAX5B018159	ENSSMAG00000000842	PREDICTED: rho guanine nucleotide exchange factor 7-like	Rho guanine nucleotide exchange factor (GEF) 7a [Source:ZFIN;Acc:ZDB-GENE-060322-11]	arhgef7a	-0.96759	0.000659746	0.0449888	11.5994	2.71747	1	4.25875	0.339684	0.0196822	0.320002	0.150629	0.320002
SMAX5B006464	ENSSMAG00000006824	PREDICTED: caspase recruitment domain-containing protein 11			-0.96933	1.3583e-05	0.00713402	18.9268	2.28169	1	6.50887	0.285211	0.00200988	0.283201	0.0686023	0.283201
SMAX5B002243	ENSSMAG00000015676	PREDICTED: kazrin-like	kazrin, periplakin interacting protein b [Source:ZFIN;Acc:ZDB-GENE-061215-31]	kaznb	-0.975366	0.000562607	0.0429821	11.8958	2.85979	1	5.14517	0.357474	0.00682465	0.350649	0.12477	0.350649
SMAX5B018231	ENSSMAG00000007166	PREDICTED: alsin-like			-0.991406	0.00563942	0.0983579	7.66205	3.74891	1	5.71398	0.468614	0.00515759	0.463456	0.0989395	0.463456
SMAX5B005516	ENSSMAG00000021158	PREDICTED: creatine kinase B-type-like			-0.993525	0.00530513	0.0961147	7.77237	3.73237	1	3.8536	0.466547	0.0302673	0.436279	0.163817	0.436279
SMAX5B011595	ENSSMAG00000021245	PREDICTED: NACHT LRR and PYD domains-containing protein 10-like			-0.998521	0.000400647	0.0359455	12.5292	2.76296	1	4.25901	0.34537	0.016576	0.328794	0.150623	0.328794
SMAX5B017771	ENSSMAG00000004362	PREDICTED: spectrin beta chain non-erythrocytic 1-like	spectrin beta, non-erythrocytic 1 [Source:HGNC Symbol;Acc:HGNC:11275]	SPTBN1	-0.998646	0.00193709	0.0668552	9.60821	3.33876	1	6.07379	0.417345	0.00297665	0.414368	0.0845871	0.414368
SMAX5B009606	ENSSMAG00000015938	PREDICTED: guanine nucleotide exchange factor DBS-like			-1.00204	0.000239037	0.0321536	13.4963	2.85434	1	5.72766	0.356793	0.00384094	0.352952	0.0983673	0.352952
SMAX5B003788	ENSSMAG00000006091	PREDICTED: ubiquitin carboxyl-terminal hydrolase 64E-like			-1.00685	0.000439792	0.0363205	12.3551	2.99482	1	7.74057	0.374352	0.000576963	0.373775	0.048136	0.373775
SMAX5B015403	ENSSMAG00000000827	PREDICTED: spondin-1-like	storkhead box 2a [Source:ZFIN;Acc:ZDB-GENE-090313-101]	stox2a	-1.00899	0.00259608	0.0760487	9.07161	3.40892	1	3.22974	0.426114	0.048383	0.377731	0.190035	0.377731
SMAX5B015995	ENSSMAG00000013962	PREDICTED: apolipoprotein L3-like	eukaryotic translation initiation factor 3, subunit D [Source:NCBI gene;Acc:336498]	eif3d	-1.01318	0.00324577	0.0798155	8.66389	3.64066	1	5.31145	0.455082	0.00600416	0.449078	0.117242	0.449078
SMAX5B015700	ENSSMAG00000019873	PREDICTED: free fatty acid receptor 3-like	tektin 2 (testicular) [Source:ZFIN;Acc:ZDB-GENE-040113-1]	tekt2	-1.01416	0.00558597	0.0982823	7.67924	3.91761	1	4.54924	0.489702	0.0159426	0.473759	0.143811	0.473759
SMAX5B015379	ENSSMAG00000016064	PREDICTED: E3 ubiquitin-protein ligase HERC4-like	WT1 transcription factor a [Source:ZFIN;Acc:ZDB-GENE-980526-558]	wt1a	-1.01709	0.00223797	0.0717965	9.34334	3.51639	1	8.28145	0.439549	0.000350769	0.439198	0.0465907	0.439198
SMAX5B005203	ENSSMAG00000010275	PREDICTED: nuclear factor of activated T-cells cytoplasmic 2-like			-1.03404	0.00213727	0.07077	9.42774	3.6167	1	4.4067	0.452087	0.0155447	0.436543	0.147092	0.436543
SMAX5B011959	ENSSMAG00000000913	PREDICTED: sialoadhesin-like	si:dkey-238d18.5 [Source:ZFIN;Acc:ZDB-GENE-131121-374]	si:dkey-238d18.5	-1.03527	0.00315439	0.0791767	8.71594	3.78811	1	5.20005	0.473513	0.00728086	0.466232	0.122344	0.466232
SMAX5B006843		PREDICTED: transforming acidic coiled-coil-containing protein 3-like			-1.04501	0.000468129	0.0375888	12.2385	2.9911	1	3.80716	0.373887	0.0281913	0.345696	0.165554	0.345696
SMAX5B002045	ENSSMAG00000010672	PREDICTED: C-C chemokine receptor type 7	chemokine (C-C motif) receptor 7 [Source:ZFIN;Acc:ZDB-GENE-060522-2]	ccr7	-1.04532	0.00299573	0.078317	8.81007	3.83845	1	3.80445	0.479806	0.02572	0.454086	0.165655	0.454086
SMAX5B007130	ENSSMAG00000016373	MHC class I antigen			-1.04796	0.00368615	0.0840096	8.43229	3.95633	1	5.51093	0.494541	0.00704477	0.487497	0.107939	0.487497
SMAX5B005983	ENSSMAG00000014915	PREDICTED: leucine-rich repeat-containing protein 16B-like	capping protein regulator and myosin 1 linker 3 [Source:ZFIN;Acc:ZDB-GENE-070912-183]	carmil3	-1.04954	0.00177174	0.0648458	9.77216	3.64735	1	3.62223	0.455918	0.0398182	0.4161	0.17254	0.4161
SMAX5B014736	ENSSMAG00000009438	PREDICTED: dedicator of cytokinesis protein 3-like			-1.05113	0.00013497	0.0246996	14.5711	2.63787	1	4.17072	0.329733	0.0200526	0.309681	0.152953	0.309681
SMAX5B012362	ENSSMAG00000021424	PREDICTED: protein MRVI1	murine retrovirus integration site 1 homolog [Source:ZFIN;Acc:ZDB-GENE-120221-4]	mrvi1	-1.05724	0.000250331	0.0325596	13.4097	3.16879	1	5.12334	0.396098	0.00793672	0.388162	0.125712	0.388162
SMAX5B009898	ENSSMAG00000012625	PREDICTED: anoctamin-5	anoctamin 5a [Source:ZFIN;Acc:ZDB-GENE-091013-2]	ano5a	-1.05747	0.000385446	0.0359455	12.6015	3.1763	1	4.20678	0.397038	0.0184467	0.378591	0.151974	0.378591
SMAX5B007052	ENSSMAG00000003593	PREDICTED: P2Y purinoceptor 1-like			-1.06066	7.23697e-05	0.0183702	15.7479	2.888	1	5.30507	0.361	0.00607382	0.354926	0.117538	0.354926
SMAX5B017314	ENSSMAG00000005223	PREDICTED: NACHT LRR and PYD domains-containing protein 3-like			-1.06349	0.000195646	0.030187	13.8724	3.17879	1	6.47694	0.397349	0.00175095	0.395598	0.0695157	0.395598
SMAX5B017498	ENSSMAG00000015681	PREDICTED: SH3 and multiple ankyrin repeat domains protein 2-like			-1.06463	0.000840006	0.0498869	11.1507	3.51417	1	4.30617	0.439272	0.0183059	0.420966	0.149458	0.420966
SMAX5B011939	ENSSMAG00000009157	POU domain class 2 transcription factor 2-like	POU class 2 homeobox 2a [Source:ZFIN;Acc:ZDB-GENE-060310-2]	pou2f2a	-1.06994	0.000210233	0.0312136	13.7373	3.13199	1	4.71	0.391499	0.0132246	0.378274	0.13985	0.378274
SMAX5B014041	ENSSMAG00000003185	ITPR1 DKFZp313E1334 DKFZp313N1434 INSP3R1 IP3R IP3R1 SCA15 SCA16	inositol 1,4,5-trisphosphate receptor, type 1a [Source:ZFIN;Acc:ZDB-GENE-070604-3]	itpr1a	-1.07371	0.000384543	0.0359455	12.6058	3.37525	1	5.5594	0.421906	0.00583335	0.416073	0.10572	0.416073
SMAX5B016784	ENSSMAG00000006366	PREDICTED: ABC transporter G family member 23-like			-1.07834	0.00251822	0.0759228	9.12731	3.99674	1	3.27532	0.499592	0.055472	0.44412	0.187667	0.44412
SMAX5B012830	ENSSMAG00000009781	PREDICTED: tripartite motif-containing protein 16-like			-1.08166	0.00583768	0.0990783	7.59974	4.48484	1	6.51727	0.560605	0.00227207	0.558333	0.0683719	0.558333
SMAX5B001235	ENSSMAG00000017043	Non-specific protein-tyrosine kinase			-1.0832	0.000314931	0.0339529	12.9794	3.28996	1	4.2319	0.411246	0.0191408	0.392105	0.151315	0.392105
SMAX5B001705		PREDICTED: trichohyalin-like			-1.10862	0.00270255	0.0764417	8.99814	4.26612	1	3.26165	0.533265	0.0553063	0.477959	0.188364	0.477959
SMAX5B014965	ENSSMAG00000016573	PREDICTED: large neutral amino acids transporter small subunit 1-like			-1.11792	0.000899949	0.0507898	11.0229	3.48576	1	3.12642	0.43572	0.0586215	0.377098	0.195886	0.377098
SMAX5B005929	ENSSMAG00000020141	Interferon regulatory factor-4	dual specificity phosphatase 22b [Source:NCBI gene;Acc:100002272]	dusp22b	-1.1298	0.00026265	0.0330242	13.3196	3.64874	1	5.10513	0.456093	0.00709788	0.448995	0.126487	0.448995
SMAX5B018915	ENSSMAG00000008463	PREDICTED: pleckstrin -likey domain-containing family G member 2-like	transducin (beta)-like 1 X-linked receptor 1b [Source:ZFIN;Acc:ZDB-GENE-040426-1192]	tbl1xr1b	-1.13281	2.90867e-05	0.0117376	17.4766	3.27537	1	5.88258	0.409422	0.00310504	0.406317	0.0922891	0.406317
SMAX5B006498	ENSSMAG00000020265	PREDICTED: insulin-like growth factor-binding protein 3	insulin like growth factor binding protein 3 [Source:HGNC Symbol;Acc:HGNC:5472]	IGFBP3	-1.13285	0.002091	0.0701145	9.46789	4.33086	1	3.51969	0.541357	0.0412665	0.500091	0.176615	0.500091
SMAX5B014955	ENSSMAG00000008850	PREDICTED: deoxynucleoside triphosphate triphosphohydrolase SAMHD1	SAM domain and HD domain 1 [Source:NCBI gene;Acc:553453]	samhd1	-1.13327	3.60678e-05	0.0132008	17.0678	3.21956	1	5.36719	0.402445	0.00582735	0.396618	0.114639	0.396618
SMAX5B014540	ENSSMAG00000018875	PREDICTED: P2Y purinoceptor 1-like	si:dkey-78k11.9 [Source:ZFIN;Acc:ZDB-GENE-060503-929]	si:dkey-78k11.9	-1.14974	0.000350214	0.0349448	12.7807	3.73034	1	3.76537	0.466293	0.026165	0.440128	0.167115	0.440128
SMAX5B018641	ENSSMAG00000009806	PREDICTED: sacsin-like			-1.15641	0.0027451	0.0767342	8.96959	4.6502	1	7.77403	0.581276	0.000641281	0.580634	0.0479718	0.580634
SMAX5B015887	ENSSMAG00000006733	PREDICTED: cathepsin L1-like			-1.16654	0.00292467	0.0777143	8.85388	4.76686	1	5.53124	0.595858	0.00521984	0.590638	0.107005	0.590638
SMAX5B010818	ENSSMAG00000010450	PREDICTED: SET-binding protein-like	SET binding protein 1 [Source:ZFIN;Acc:ZDB-GENE-060526-72]	setbp1	-1.17612	5.78335e-05	0.0174429	16.1723	3.57799	1	5.08496	0.447248	0.00787406	0.439374	0.127331	0.439374
SMAX5B022038	ENSSMAG00000015400	PREDICTED: vascular endothelial growth factor C-like	CDP-L-ribitol pyrophosphorylase A [Source:NCBI gene;Acc:798716]	crppa	-1.18123	0.000602888	0.0442138	11.767	3.55523	1	3.00997	0.444404	0.0703876	0.374017	0.203444	0.374017
SMAX5B013700	ENSSMAG00000007220	Glutamate receptor ionotropic kainate 2			-1.18354	0.00119151	0.0564149	10.5035	4.44998	1	3.607	0.556247	0.0664079	0.489839	0.173132	0.489839
SMAX5B009204	ENSSMAG00000016986	PREDICTED: pituitary adenylate cyclase-activating polypeptide type I receptor-like	zinc finger and BTB domain containing 8B [Source:ZFIN;Acc:ZDB-GENE-050417-42]	zbtb8b	-1.19921	0.00294305	0.0777143	8.84244	5.04129	1	3.15273	0.630162	0.0626504	0.567511	0.194327	0.567511
SMAX5B007706					-1.19926	0.00403598	0.0863019	8.26756	5.24136	1	3.5827	0.65517	0.0590028	0.596167	0.174085	0.596167
SMAX5B018897					-1.20423	0.00243912	0.0751332	9.18571	4.15712	1	2.5589	0.51964	0.12516	0.39448	0.245077	0.39448
SMAX5B012218	ENSSMAG00000016373	MHC class I antigen			-1.21608	5.98498e-05	0.0174429	16.1074	3.92777	1	5.75082	0.490971	0.0043039	0.486667	0.097411	0.486667
SMAX5B005754	ENSSMAG00000005680		guanylate cyclase 2C [Source:ZFIN;Acc:ZDB-GENE-091118-67]	gucy2c	-1.21869	0.00219847	0.0714002	9.37598	5.03887	1	5.27422	0.629859	0.005908	0.623951	0.118966	0.623951
SMAX5B017543	ENSSMAG00000008981	similar to pregnancy-related serine protease			-1.2247	0.00185494	0.0657501	9.68781	4.86608	1	2.97817	0.60826	0.0973464	0.510914	0.205715	0.510914
SMAX5B012917	ENSSMAG00000018069	PREDICTED: transcriptional-regulating factor 1-like			-1.22878	0.00139189	0.0596601	10.2165	4.78063	1	2.92023	0.597579	0.0715963	0.525982	0.21011	0.525982
SMAX5B014824	ENSSMAG00000002601	PREDICTED: activin receptor type-1-like	activin A receptor like type 1 [Source:ZFIN;Acc:ZDB-GENE-021003-1]	acvrl1	-1.23718	0.000194908	0.030187	13.8795	3.55836	1	3.19289	0.444795	0.0593925	0.385402	0.19204	0.385402
SMAX5B001699	ENSSMAG00000006075	PREDICTED: early endosome antigen 1-like	c-abl oncogene 2, non-receptor tyrosine kinase [Source:ZFIN;Acc:ZDB-GENE-020809-2]	abl2	-1.24357	0.00509297	0.0951938	7.84613	5.37274	1	2.53744	0.671592	0.186748	0.484844	0.247534	0.484844
SMAX5B005222	ENSSMAG00000013464	shisa4 MGC147482			-1.24524	0.000764356	0.0486248	11.3258	4.77134	1	5.49851	0.596417	0.00630836	0.590109	0.108512	0.590109
SMAX5B020818	ENSSMAG00000009669	PREDICTED: lipase member H-like	lipase, member Ib [Source:ZFIN;Acc:ZDB-GENE-091118-47]	lipib	-1.24826	1.82595e-05	0.00876886	18.3627	3.94743	1	5.88378	0.493429	0.0034844	0.489944	0.0922437	0.489944
SMAX5B004099	ENSSMAG00000020046	PREDICTED: adenosine receptor A2b	adenosine A2b receptor [Source:ZFIN;Acc:ZDB-GENE-060511-1]	adora2b	-1.24905	0.000103993	0.0211952	15.0628	3.77383	1	3.54429	0.471729	0.0402201	0.431509	0.175616	0.431509
SMAX5B000317	ENSSMAG00000005417	PREDICTED: RAS guanyl-releasing protein 1-like	RAS guanyl releasing protein 1 [Source:HGNC Symbol;Acc:HGNC:9878]	RASGRP1	-1.26078	0.00215484	0.07077	9.41273	5.38141	1	3.31861	0.672677	0.0632874	0.609389	0.185522	0.609389
SMAX5B021843	ENSSMAG00000013611	PREDICTED: integrin alpha-3-like	parvalbumin 8 [Source:ZFIN;Acc:ZDB-GENE-030805-3]	pvalb8	-1.26109	0.00361583	0.0834044	8.46732	5.71541	1	3.14402	0.714426	0.0982813	0.616144	0.194838	0.616144
SMAX5B012167	ENSSMAG00000001986	PREDICTED: transcription elongation factor A protein 3	transcription elongation factor A (SII), 3 [Source:ZFIN;Acc:ZDB-GENE-040426-1860]	tcea3	-1.26122	0.00490196	0.093948	7.91526	5.94886	1	6.40797	0.743607	0.00266769	0.74094	0.0716751	0.74094
SMAX5B012136	ENSSMAG00000017137	PREDICTED: phospholipid-transporting ATPase ID (ATPase class I type 8B member 2)			-1.26387	0.000257861	0.0329936	13.3541	4.56111	1	6.13237	0.570139	0.00290392	0.567235	0.0821575	0.567235
SMAX5B020543	ENSSMAG00000009189	T-box brain protein 1	T-box transcription factor 21 [Source:ZFIN;Acc:ZDB-GENE-080104-3]	tbx21	-1.26599	0.000314978	0.0339529	12.9792	3.87194	1	3.10029	0.483992	0.0817667	0.402225	0.197486	0.402225
SMAX5B012199	ENSSMAG00000006663	PREDICTED: E3 ubiquitin-protein ligase CBL-C	Cbl proto-oncogene C, E3 ubiquitin protein ligase [Source:ZFIN;Acc:ZDB-GENE-080220-20]	cblc	-1.27348	0.000186362	0.0301717	13.9638	4.54593	1	4.79245	0.568242	0.0116525	0.556589	0.137577	0.556589
SMAX5B018901	ENSSMAG00000003714	PREDICTED: disintegrin and metalloproteinase domain-containing protein 19-like	ADAM metallopeptidase domain 19a [Source:ZFIN;Acc:ZDB-GENE-070813-1]	adam19a	-1.27681	7.47732e-05	0.0185037	15.6861	4.19614	1	4.11435	0.524518	0.0245755	0.499942	0.154578	0.499942
SMAX5B001443	ENSSMAG00000009774	PREDICTED: E3 ubiquitin-protein ligase DTX4-like	deltex 4, E3 ubiquitin ligase a [Source:ZFIN;Acc:ZDB-GENE-160728-59]	dtx4a	-1.27814	7.52469e-05	0.0185037	15.6741	4.06008	1	3.76251	0.50751	0.0311323	0.476378	0.167222	0.476378
SMAX5B012918	ENSSMAG00000012625	PREDICTED: transmembrane 4 L6 family member 5	anoctamin 5a [Source:ZFIN;Acc:ZDB-GENE-091013-2]	ano5a	-1.29258	2.08963e-05	0.00939615	18.1058	4.03267	1	4.7888	0.504084	0.0172806	0.486803	0.137683	0.486803
SMAX5B012297	ENSSMAG00000021419	PREDICTED: switch-associated protein 70-like	switching B cell complex subunit SWAP70a [Source:ZFIN;Acc:ZDB-GENE-040426-1182]	swap70a	-1.29675	0.000156162	0.0265636	14.2964	4.66927	1	7.22428	0.583659	0.000947086	0.582712	0.0528865	0.582712
SMAX5B022313	ENSSMAG00000021186	PREDICTED: sodium/iodide cotransporter	solute carrier family 5 member 5 [Source:ZFIN;Acc:ZDB-GENE-060503-585]	slc5a5	-1.30445	0.000305538	0.0339529	13.0361	4.03345	1	2.83821	0.504181	0.0787393	0.425442	0.216961	0.425442
SMAX5B003556	ENSSMAG00000004718	PREDICTED: hemicentin-1-like			-1.30804	0.000326949	0.0340892	12.9093	4.95709	1	4.9055	0.619637	0.0107348	0.608902	0.134071	0.608902
SMAX5B002548	ENSSMAG00000003971	PREDICTED: protocadherin Fat 3			-1.30956	5.70321e-05	0.0174429	16.1987	4.3115	1	3.95618	0.538938	0.0260172	0.512921	0.159934	0.512921
SMAX5B007417	ENSSMAG00000010403	PREDICTED: neuronal acetylcholine receptor subunit alpha-9-I-like	cholinergic receptor, nicotinic, alpha 9 [Source:ZFIN;Acc:ZDB-GENE-090312-63]	chrna9	-1.31194	0.00478216	0.0933768	7.96003	4.88078	1	2.0591	0.610097	0.198077	0.41202	0.315381	0.41202
SMAX5B007560	ENSSMAG00000010448	PREDICTED: rho-related GTP-binding protein RhoH	ras homolog family member H [Source:ZFIN;Acc:ZDB-GENE-060228-7]	rhoh	-1.31873	0.000923482	0.0509436	10.975	5.1796	1	2.7986	0.64745	0.0882738	0.559176	0.220533	0.559176
SMAX5B009129	ENSSMAG00000013948	PREDICTED: A-kinase anchor protein 12-like			-1.32329	0.000274999	0.0335246	13.2334	4.89086	1	3.52303	0.611358	0.0529617	0.558396	0.176478	0.558396
SMAX5B013301	ENSSMAG00000018831	PREDICTED: FCH and double SH3 domains protein 2			-1.32433	0.000204161	0.0306009	13.7924	4.941	1	4.3318	0.617625	0.0244523	0.593173	0.148843	0.593173
SMAX5B003724	ENSSMAG00000019931	PREDICTED: SH2 domain-containing protein 3C-like	SH2 domain containing 3Ca [Source:ZFIN;Acc:ZDB-GENE-080102-1]	sh2d3ca	-1.32668	0.00314149	0.0791767	8.72341	6.21781	1	3.40546	0.777227	0.04202	0.735207	0.181487	0.735207
SMAX5B015423	ENSSMAG00000015207	PREDICTED: N-terminal EF-hand calcium-binding protein 2-like	N-terminal EF-hand calcium binding protein 2 [Source:ZFIN;Acc:ZDB-GENE-050706-167]	necab2	-1.33932	9.85494e-05	0.0211952	15.1643	4.86918	1	5.05778	0.608648	0.00799132	0.600657	0.128446	0.600657
SMAX5B000947	ENSSMAG00000005322	PREDICTED: Krueppel-like factor 2	Kruppel-like factor 2a [Source:ZFIN;Acc:ZDB-GENE-011109-1]	klf2a	-1.34434	7.79208e-06	0.00510965	19.9882	4.48981	1	6.16574	0.561226	0.00280429	0.558421	0.0807856	0.558421
SMAX5B005673	ENSSMAG00000010760	PREDICTED: integrin alpha-11	integrin, alpha 11a [Source:ZFIN;Acc:ZDB-GENE-050324-1]	itga11a	-1.34451	0.00267422	0.0763335	9.0174	5.51714	1	2.35625	0.689643	0.175876	0.513767	0.270164	0.513767
SMAX5B010390	ENSSMAG00000001859	PREDICTED: amyloid beta A4 precursor protein-binding family B member 1-interacting protein-like	solute carrier family 9 member A3, tandem duplicate 2 [Source:ZFIN;Acc:ZDB-GENE-060503-640]	slc9a3.2	-1.34493	0.000181128	0.0298377	14.0174	4.6963	1	3.32797	0.587037	0.0636853	0.523352	0.185071	0.523352
SMAX5B011795	ENSSMAG00000004713	PREDICTED: c-C chemokine receptor type 2-like	chemokine (C-C motif) receptor 2 [Source:ZFIN;Acc:ZDB-GENE-151216-1]	ccr2	-1.35233	9.35798e-05	0.0210394	15.262	4.72983	1	3.60552	0.591229	0.0362109	0.555018	0.17319	0.555018
SMAX5B000406	ENSSMAG00000020016	PREDICTED: brain-enriched guanylate kinase-associated protein			-1.35999	0.00461532	0.0913191	8.02432	6.86066	1	3.81819	0.857583	0.0459531	0.81163	0.165142	0.81163
SMAX5B003677	ENSSMAG00000019931	PREDICTED: SH2 domain-containing protein 3C-like	SH2 domain containing 3Ca [Source:ZFIN;Acc:ZDB-GENE-080102-1]	sh2d3ca	-1.3658	0.000217773	0.0314432	13.6712	5.2745	1	4.57504	0.659312	0.0163119	0.643	0.143205	0.643
SMAX5B001508	ENSSMAG00000014600	PREDICTED: protocadherin Fat 3			-1.36869	0.000104756	0.0211952	15.049	5.09968	1	4.40146	0.63746	0.018142	0.619318	0.147213	0.619318
SMAX5B007084	ENSSMAG00000001348	PREDICTED: tripartite motif-containing protein 7-like			-1.37719	2.18331e-05	0.0095447	18.0223	4.85575	1	6.21437	0.606969	0.00253042	0.604438	0.0788187	0.604438
SMAX5B016301	ENSSMAG00000018249	PREDICTED: tripartite motif-containing protein 16-like			-1.38261	0.00434379	0.088898	8.1342	6.85451	1	2.21803	0.856814	0.176368	0.680446	0.289856	0.680446
SMAX5B012133	ENSSMAG00000008393	PREDICTED: B-cell antigen receptor complex-associated protein alpha chain	CD79a molecule, immunoglobulin-associated alpha [Source:ZFIN;Acc:ZDB-GENE-100922-201]	cd79a	-1.3827	0.000289054	0.0338753	13.14	5.49686	1	6.93837	0.687107	0.00132694	0.685781	0.0575796	0.685781
SMAX5B019888	ENSSMAG00000019528	PREDICTED: mitogen-activated protein kinase kinase kinase kinase 5-like	mitogen-activated protein kinase kinase kinase kinase 1 [Source:HGNC Symbol;Acc:HGNC:6863]	MAP4K1	-1.38364	0.000402214	0.0359455	12.5219	5.62175	1	5.72178	0.702718	0.00463984	0.698078	0.0986127	0.698078
SMAX5B001088	ENSSMAG00000002514				-1.3894	0.00258743	0.0760487	9.07771	6.66782	1	7.48686	0.833477	0.00105397	0.832423	0.0499664	0.832423
SMAX5B018246	ENSSMAG00000019713	PREDICTED: beta-galactoside alpha-2-6-sialyltransferase 2	ST6 beta-galactosamide alpha-2,6-sialyltranferase 2a [Source:NCBI gene;Acc:403116]	st6gal2a	-1.40725	0.000154413	0.0265636	14.3176	5.4957	1	4.16714	0.686962	0.0206803	0.666282	0.153053	0.666282
SMAX5B011511	ENSSMAG00000002587	Protein kinase C	protein kinase C, beta a [Source:ZFIN;Acc:ZDB-GENE-040426-1354]	prkcba	-1.40993	4.21993e-06	0.00349543	21.1623	4.87122	1	6.80843	0.608903	0.00148569	0.607417	0.0606359	0.607417
SMAX5B013116	ENSSMAG00000008682	PREDICTED: solute carrier family 12 member 4	solute carrier family 12 member 4 [Source:ZFIN;Acc:ZDB-GENE-090218-27]	slc12a4	-1.41317	0.00282569	0.0769923	8.91674	6.65091	1	2.62952	0.831364	0.21488	0.616484	0.237301	0.616484
SMAX5B000922	ENSSMAG00000004897		RAB4a, member RAS oncogene family [Source:NCBI gene;Acc:403031]	rab4a	-1.41584	1.42288e-05	0.00722363	18.8382	4.89216	1	4.5279	0.61152	0.0139456	0.597574	0.144308	0.597574
SMAX5B020990	ENSSMAG00000000946	PREDICTED: protein tweety -like 2-like	tweety homolog 2, like [Source:NCBI gene;Acc:406540]	ttyh2l	-1.41749	1.24249e-05	0.00713402	19.0969	4.79438	1	4.33375	0.599298	0.0191388	0.580159	0.148796	0.580159
SMAX5B019942	ENSSMAG00000020154	PREDICTED: neuroblast differentiation-associated protein AHNAK-like			-1.44749	0.00145437	0.0607079	10.1355	6.81791	1	4.10849	0.852239	0.0205725	0.831667	0.154754	0.831667
SMAX5B005526	ENSSMAG00000021125	PREDICTED: B-cell receptor CD22-like			-1.45928	6.17603e-06	0.00422601	20.4329	4.93757	1	4.42826	0.617197	0.0184861	0.59871	0.146597	0.59871
SMAX5B018656	ENSSMAG00000019713	multiple tissue opsin-like	ST6 beta-galactosamide alpha-2,6-sialyltranferase 2a [Source:NCBI gene;Acc:403116]	st6gal2a	-1.47253	2.67e-06	0.00280136	22.0402	4.98249	1	5.17998	0.622811	0.0149065	0.607904	0.12324	0.607904
SMAX5B002912	ENSSMAG00000015386				-1.4756	0.00136358	0.0593355	10.2544	6.00222	1	2.36375	0.750278	0.199994	0.550283	0.269157	0.550283
SMAX5B009432	ENSSMAG00000011735	Sideroflexin	sideroflexin 5b [Source:ZFIN;Acc:ZDB-GENE-050706-107]	sfxn5b	-1.48858	0.000838229	0.0498869	11.1546	6.86904	1	3.51686	0.85863	0.0484155	0.810215	0.176731	0.810215
SMAX5B022473	ENSSMAG00000020998	PREDICTED: axonemal dynein light chain domain-containing protein 1	axonemal dynein light chain domain containing 1 [Source:ZFIN;Acc:ZDB-GENE-050208-341]	axdnd1	-1.49218	0.000516525	0.0402429	12.055	6.53564	1	2.7843	0.816955	0.0877481	0.729207	0.221855	0.729207
SMAX5B018503	ENSSMAG00000017362	Toll-like receptor 7	toll-like receptor 7 [Source:ZFIN;Acc:ZDB-GENE-040219-11]	tlr7	-1.49295	0.00157993	0.06209	9.98299	7.31089	1	3.67867	0.913861	0.040474	0.873387	0.170377	0.873387
SMAX5B012583	ENSSMAG00000018006				-1.49567	0.00120815	0.0567579	10.4778	6.96735	1	2.68879	0.870919	0.158235	0.712685	0.231134	0.712685
SMAX5B017896	ENSSMAG00000006086	PREDICTED: dystonin			-1.49846	0.00100852	0.0524285	10.8119	7.06895	1	3.11593	0.883619	0.111939	0.77168	0.196522	0.77168
SMAX5B000394	ENSSMAG00000005794	PREDICTED: thrombospondin-1-like			-1.49871	0.000148946	0.0260456	14.3855	6.15081	1	3.63342	0.768851	0.0619333	0.706918	0.172108	0.706918
SMAX5B016669	ENSSMAG00000018682	PREDICTED: disintegrin and metalloproteinase domain-containing protein 19-like	hemojuvelin BMP co-receptor [Source:ZFIN;Acc:ZDB-GENE-030131-651]	hjv	-1.49977	5.74233e-05	0.0174429	16.1858	5.46848	1	3.25979	0.68356	0.0660022	0.617557	0.18846	0.617557
SMAX5B022541	ENSSMAG00000005285	PREDICTED: protein-lysine 6-oxidase-like	lysyl oxidase-like 5a [Source:ZFIN;Acc:ZDB-GENE-070705-186]	loxl5a	-1.51105	0.00354503	0.0830234	8.5033	8.1855	1	2.45477	1.02319	0.16195	0.861237	0.257434	0.861237
SMAX5B015276	ENSSMAG00000002936	PREDICTED: bifunctional epoxide hydrolase 2	epoxide hydrolase 2, cytoplasmic [Source:ZFIN;Acc:ZDB-GENE-041212-70]	ephx2	-1.51126	5.66587e-06	0.00405316	20.5979	5.28603	1	4.21051	0.660754	0.0214593	0.639294	0.151875	0.639294
SMAX5B003039	ENSSMAG00000013139	PREDICTED: transcription factor 4-like	transcription factor 4 [Source:HGNC Symbol;Acc:HGNC:11634]	TCF4	-1.51146	1.3599e-05	0.00713402	18.9246	5.43151	1	3.87775	0.678939	0.0310181	0.647921	0.162911	0.647921
SMAX5B006809	ENSSMAG00000018682		hemojuvelin BMP co-receptor [Source:ZFIN;Acc:ZDB-GENE-030131-651]	hjv	-1.51325	0.00400405	0.0859098	8.28198	8.33666	1	4.7399	1.04208	0.0131957	1.02889	0.13905	1.02889
SMAX5B011915	ENSSMAG00000018480	PREDICTED: tyrosine-protein phosphatase non-receptor type 3	protein tyrosine phosphatase non-receptor type 3 [Source:ZFIN;Acc:ZDB-GENE-030131-2934]	ptpn3	-1.51475	2.66155e-05	0.0110423	17.6454	5.87093	1	4.44934	0.733866	0.0184168	0.715449	0.146113	0.715449
SMAX5B022042	ENSSMAG00000014038	PREDICTED: neuronal membrane glycoprotein M6-b-like			-1.51685	0.00238402	0.0742477	9.22754	7.83655	1	2.24179	0.979568	0.153131	0.826438	0.286311	0.826438
SMAX5B007789	ENSSMAG00000001393	Tetraspanin	tetraspanin 11 [Source:ZFIN;Acc:ZDB-GENE-041210-93]	tspan11	-1.51917	0.000432125	0.0363205	12.3879	6.80983	1	3.65177	0.851229	0.0421278	0.809101	0.171403	0.809101
SMAX5B020547	ENSSMAG00000007232	B cell accessory protein			-1.52305	1.89057e-05	0.00876886	18.2965	5.91187	1	6.09521	0.738983	0.00302057	0.735963	0.0836971	0.735963
SMAX5B005373	ENSSMAG00000020028	Receptor-type tyrosine-protein phosphatase	protein tyrosine phosphatase receptor type Eb [Source:ZFIN;Acc:ZDB-GENE-060503-263]	ptpreb	-1.53235	0.000295397	0.0339339	13.0994	6.76006	1	4.45273	0.845008	0.0230032	0.822005	0.146036	0.822005
SMAX5B018644	ENSSMAG00000011027	PREDICTED: formin-like protein 2-like	formin-like 2a [Source:ZFIN;Acc:ZDB-GENE-081105-70]	fmnl2a	-1.53348	0.000382468	0.0359455	12.616	6.88231	1	3.63249	0.860289	0.0386783	0.821611	0.172144	0.821611
SMAX5B009745	ENSSMAG00000002530	PREDICTED: phosphatidylinositol phosphatase PTPRQ			-1.53531	0.00203691	0.0696474	9.51597	5.97932	1	2.03254	0.747415	0.255936	0.491479	0.319969	0.491479
SMAX5B022006	ENSSMAG00000015291	PREDICTED: syntaphilin	coiled-coil domain containing 102A [Source:NCBI gene;Acc:325319]	ccdc102a	-1.55622	0.000435838	0.0363205	12.3719	7.15017	1	3.50708	0.893771	0.0491863	0.844585	0.177133	0.844585
SMAX5B010371	ENSSMAG00000001567	PREDICTED: ras-related protein Rab-3C	RAB3C, member RAS oncogene family [Source:ZFIN;Acc:ZDB-GENE-040718-263]	rab3c	-1.58186	0.000995117	0.0523376	10.8366	7.39548	1	2.48829	0.924435	0.193457	0.730978	0.253337	0.730978
SMAX5B015267	ENSSMAG00000003160	PREDICTED: protein EFR3 -like B-like			-1.58357	0.000941486	0.0509443	10.9392	7.84873	1	3.43171	0.981092	0.0830106	0.898081	0.180328	0.898081
SMAX5B018302	ENSSMAG00000003551	PREDICTED: zinc finger protein ZIC 2	zic family member 2 (odd-paired homolog, Drosophila), a [Source:ZFIN;Acc:ZDB-GENE-000710-4]	zic2a	-1.5837	0.00483216	0.0938049	7.94121	9.36152	1	2.55055	1.17019	0.222432	0.947759	0.246027	0.947759
SMAX5B005523	ENSSMAG00000021155	PREDICTED: potassium voltage-gated channel subfamily H member 1-like	potassium voltage-gated channel, subfamily H (eag-related), member 1b [Source:ZFIN;Acc:ZDB-GENE-121128-4]	kcnh1b	-1.59484	7.87593e-05	0.0190694	15.5878	6.83476	1	5.34369	0.854345	0.0071984	0.847146	0.115739	0.847146
SMAX5B013701	ENSSMAG00000012784	interferon-inducible protein Gig1	si:ch211-198c19.1 [Source:ZFIN;Acc:ZDB-GENE-100922-218]	si:ch211-198c19.1	-1.6178	0.00033376	0.0342086	12.8707	7.59274	1	4.48624	0.949093	0.0175601	0.931533	0.145268	0.931533
SMAX5B002603	ENSSMAG00000008533	PREDICTED: inactive polyglycylase TTLL10			-1.62621	0.000270023	0.0334616	13.2677	7.57208	1	3.0212	0.94651	0.0691278	0.877383	0.202664	0.877383
SMAX5B007681	ENSSMAG00000015836	PREDICTED: pleckstrin -likey domain-containing family A member 5-like	ribosomal RNA processing 15 homolog [Source:NCBI gene;Acc:327053]	rrp15	-1.6287	0.00211348	0.0704701	9.44828	8.61744	1	2.18321	1.07718	0.241407	0.835773	0.295173	0.835773
SMAX5B017487	ENSSMAG00000004998	PREDICTED: alpha-synuclein-like	synuclein, gamma b (breast cancer-specific protein 1) [Source:ZFIN;Acc:ZDB-GENE-050522-235]	sncgb	-1.63529	0.00501234	0.0947496	7.87498	10.0318	1	3.65011	1.25397	0.0637919	1.19018	0.171466	1.19018
SMAX5B011423	ENSSMAG00000001352	Toll-like receptor 3	toll-like receptor 3 [Source:ZFIN;Acc:ZDB-GENE-040219-7]	tlr3	-1.64334	3.64766e-06	0.00337687	21.4416	6.35247	1	4.31665	0.794059	0.0192672	0.774792	0.149205	0.774792
SMAX5B011879	ENSSMAG00000006245	PREDICTED: cell surface glycoprotein MUC18-like	basal cell adhesion molecule (Lutheran blood group) [Source:ZFIN;Acc:ZDB-GENE-060929-620]	bcam	-1.65928	0.000666055	0.0449888	11.5817	8.38133	1	3.94633	1.04767	0.0462228	1.00144	0.160311	1.00144
SMAX5B000361	ENSSMAG00000005582	PREDICTED: regulator of G-protein signaling 6-like	regulator of G protein signaling 6 [Source:HGNC Symbol;Acc:HGNC:10002]	RGS6	-1.65992	0.000651628	0.0449888	11.6224	8.22959	1	2.5953	1.0287	0.152822	0.875876	0.241009	0.875876
SMAX5B017966	ENSSMAG00000004251	Mitogen-activated protein kinase	mitogen-activated protein kinase 8a [Source:ZFIN;Acc:ZDB-GENE-080218-17]	mapk8a	-1.68596	3.28633e-05	0.0123144	17.2446	7.13075	1	3.26488	0.891344	0.0555283	0.835816	0.188199	0.835816
SMAX5B022429	ENSSMAG00000021215	PREDICTED: receptor-type tyrosine-protein phosphatase S-like	protein tyrosine phosphatase receptor type Sa [Source:ZFIN;Acc:ZDB-GENE-020107-3]	ptprsa	-1.69216	3.17769e-06	0.00312565	21.7062	6.657	1	4.07617	0.832124	0.0252967	0.806828	0.155753	0.806828
SMAX5B013286	ENSSMAG00000021125	PREDICTED: B-cell receptor CD22-like			-1.70344	1.56916e-06	0.00189965	23.0613	6.70866	1	4.5602	0.838583	0.015338	0.823245	0.143554	0.823245
SMAX5B009812	ENSSMAG00000001426	Ras-specific guanine nucleotide-releasing factor 1			-1.7209	9.76996e-06	0.00615038	19.5559	7.40522	1	4.76106	0.925652	0.0118994	0.913753	0.138467	0.913753
SMAX5B018650	ENSSMAG00000001573	DUF4569 domain containing protein	chromosome X open reading frame 21 [Source:HGNC Symbol;Acc:HGNC:25667]	CXorf21	-1.74402	4.67377e-05	0.0153372	16.576	7.82006	1	3.30844	0.977507	0.0735417	0.903965	0.186017	0.903965
SMAX5B012521	ENSSMAG00000021330	PREDICTED: LIM domain only protein 7-like			-1.75165	1.17896e-05	0.00713402	19.197	7.71182	1	4.54183	0.963978	0.0176033	0.946374	0.143984	0.946374
SMAX5B020702	ENSSMAG00000017430	PREDICTED: transmembrane channel-like protein 6			-1.77295	1.00237e-06	0.00157753	23.9236	7.39294	1	5.2814	0.924118	0.0070626	0.917055	0.118635	0.917055
SMAX5B009639	ENSSMAG00000014406	PREDICTED: DNA-binding protein SATB1	SATB homeobox 1a [Source:ZFIN;Acc:ZDB-GENE-031010-36]	satb1a	-1.77798	4.085e-05	0.0142866	16.8315	7.33184	1	2.92165	0.916481	0.13489	0.781591	0.209998	0.781591
SMAX5B020927	ENSSMAG00000000777	PREDICTED: serine/threonine-protein kinase LMTK1	apoptosis-associated tyrosine kinase a [Source:ZFIN;Acc:ZDB-GENE-100812-4]	aatka	-1.79535	0.000440794	0.0363205	12.3508	9.52375	1	3.57073	1.19047	0.0479506	1.14252	0.174559	1.14252
SMAX5B004312	ENSSMAG00000013231	Non-specific serine/threonine protein kinase	calpain 6 [Source:HGNC Symbol;Acc:HGNC:1483]	CAPN6	-1.79552	0.00521055	0.0954966	7.80487	12.1594	1	1.53992	1.51993	0.205424	1.3145	0.424618	1.3145
SMAX5B004569	ENSSMAG00000006208	PREDICTED: protein furry -like	furry homolog a (Drosophila) [Source:ZFIN;Acc:ZDB-GENE-060510-4]	frya	-1.83062	0.000234527	0.0321536	13.532	8.39572	1	2.28754	1.04947	0.204417	0.845049	0.279675	0.845049
SMAX5B013696	ENSSMAG00000013523		melanocortin 5a receptor [Source:ZFIN;Acc:ZDB-GENE-021223-3]	mc5ra	-1.84216	0.00100099	0.0523376	10.8257	10.6169	1	2.27387	1.32711	0.218322	1.10879	0.281633	1.10879
SMAX5B019033	ENSSMAG00000009129	PREDICTED: transcription factor COE1-like	interleukin 12Ba [Source:ZFIN;Acc:ZDB-GENE-050525-3]	il12ba	-1.85674	1.49299e-06	0.00189965	23.157	8.17882	1	4.9004	1.02235	0.0118184	1.01053	0.13424	1.01053
SMAX5B020487	ENSSMAG00000018254	PREDICTED: regulator of G-protein signaling 5-like	regulator of G protein signaling 5a [Source:ZFIN;Acc:ZDB-GENE-030131-7570]	rgs5a	-1.85812	8.08147e-05	0.0192706	15.5391	8.27231	1	2.39047	1.03404	0.144756	0.889283	0.265624	0.889283
SMAX5B004590		PREDICTED: receptor-type tyrosine-protein phosphatase N2-like			-1.87523	0.00277708	0.0768044	8.94843	11.8981	1	1.43099	1.48726	0.268514	1.21874	0.453513	1.21874
SMAX5B017025	ENSSMAG00000008536	PREDICTED: G protein-coupled receptor kinase 5-like	G protein-coupled receptor kinase 5 [Source:ZFIN;Acc:ZDB-GENE-091204-274]	grk5	-1.9466	1.30028e-05	0.00713402	19.0101	9.45611	1	3.75884	1.18201	0.0597873	1.12223	0.167359	1.12223
SMAX5B022401	ENSSMAG00000001092	Receptor protein-tyrosine kinase			-1.94782	0.00431898	0.0887365	8.14459	13.9493	1	1.94436	1.74367	0.196049	1.54762	0.335909	1.54762
SMAX5B020502	ENSSMAG00000015477	PREDICTED: interferon-induced very large GTPase 1-like	si:dkey-85k7.12 [Source:ZFIN;Acc:ZDB-GENE-130530-855]	si:dkey-85k7.12	-1.97719	4.17282e-06	0.00349543	21.1838	9.51997	1	4.10543	1.19	0.0271249	1.16287	0.154846	1.16287
SMAX5B013010	ENSSMAG00000002122	PREDICTED: calcium-binding mitochondrial carrier protein SCaMC-3-like			-1.98512	1.95265e-06	0.00219506	22.6411	9.48949	1	4.95064	1.18619	0.0124784	1.17371	0.13252	1.17371
SMAX5B001760	ENSSMAG00000008214	PREDICTED: tartrate-resistant acid phosphatase type 5	acid phosphatase 5a, tartrate resistant [Source:ZFIN;Acc:ZDB-GENE-040426-2864]	acp5a	-1.98787	4.92334e-06	0.00387418	20.8669	9.6177	1	3.97391	1.20221	0.0396384	1.16257	0.159263	1.16257
SMAX5B004192	ENSSMAG00000012308	PREDICTED: lipase member H-like	lipase, member Ia [Source:NCBI gene;Acc:445105]	lipia	-1.99082	2.66621e-05	0.0110423	17.6421	10.2139	1	3.69089	1.27674	0.0445115	1.23223	0.169914	1.23223
SMAX5B004506	ENSSMAG00000016280	PREDICTED: toll-like receptor 13-like			-1.99346	0.00114779	0.0559254	10.5726	12.6526	1	3.3622	1.58157	0.10885	1.47272	0.183455	1.47272
SMAX5B007869	ENSSMAG00000001686	PREDICTED: sushi nidogen and EGF-like domain-containing protein 1	sushi, nidogen and EGF-like domains 1 [Source:ZFIN;Acc:ZDB-GENE-100913-1]	sned1	-2.00675	5.19884e-06	0.00389616	20.7626	9.08955	1	3.0182	1.13619	0.0939545	1.04224	0.202871	1.04224
SMAX5B014430	ENSSMAG00000006201	Tetraspanin	solute carrier family 25 member 55b [Source:ZFIN;Acc:ZDB-GENE-040801-184]	slc25a55b	-2.02691	1.17492e-06	0.00168099	23.6179	9.82628	1	6.41986	1.22828	0.00290912	1.22538	0.0712859	1.22538
SMAX5B021033	ENSSMAG00000015085	DUF2404 domain containing protein	testis expressed 2 [Source:ZFIN;Acc:ZDB-GENE-070615-7]	tex2	-2.10169	4.69973e-07	0.00105663	25.3833	10.3049	1	4.8557	1.28812	0.0133745	1.27474	0.135678	1.27474
SMAX5B001434	ENSSMAG00000008158	PREDICTED: breakpoint cluster region protein-like	si:dkey-33c9.6 [Source:ZFIN;Acc:ZDB-GENE-130530-592]	si:dkey-33c9.6	-2.11768	2.84957e-07	0.00105663	26.3491	10.5161	1	6.12385	1.31451	0.00370138	1.31081	0.0825095	1.31081
SMAX5B013004	ENSSMAG00000021124	PREDICTED: B-cell receptor CD22-like			-2.12512	2.62096e-08	0.000206243	30.9696	10.2819	1	6.28882	1.28523	0.003592	1.28164	0.0759165	1.28164
SMAX5B022023	ENSSMAG00000009956	PREDICTED: midkine-like	midkine a [Source:ZFIN;Acc:ZDB-GENE-990621-1]	mdka	-2.12795	0.00389746	0.0851651	8.33098	16.4282	1	1.88353	2.05353	0.212382	1.84114	0.34756	1.84114
SMAX5B003694	ENSSMAG00000004739	PREDICTED: B-cell receptor CD22-like	si:dkey-24p1.1 [Source:ZFIN;Acc:ZDB-GENE-060503-631]	si:dkey-24p1.1	-2.13639	1.38655e-08	0.000206243	32.2061	10.3442	1	6.45522	1.29302	0.00271015	1.29031	0.0701692	1.29031
SMAX5B010058	ENSSMAG00000002550	Protein-tyrosine-phosphatase	protein tyrosine phosphatase receptor type Q [Source:ZFIN;Acc:ZDB-GENE-050419-183]	ptprq	-2.13785	0.000401692	0.0359455	12.5243	13.4196	1	2.80796	1.67745	0.176643	1.50081	0.219677	1.50081
SMAX5B022605	ENSSMAG00000010997	PREDICTED: nuclear factor interleukin-3-regulated protein-like			-2.14314	0.0051219	0.09538	7.83589	17.282	1	1.52863	2.16024	0.117655	2.04259	0.427504	2.04259
SMAX5B008564	ENSSMAG00000016172	PREDICTED: B-cell lymphoma/leukemia 11A-like	BAF chromatin remodeling complex subunit BCL11A a [Source:ZFIN;Acc:ZDB-GENE-060421-4643]	bcl11aa	-2.14324	6.08004e-07	0.0011961	24.8867	10.714	1	4.4664	1.33925	0.0243937	1.31486	0.145723	1.31486
SMAX5B003931	ENSSMAG00000000824	PREDICTED: cordon-bleu protein-like 1	cordon-bleu WH2 repeat protein-like 1a [Source:ZFIN;Acc:ZDB-GENE-120215-171]	cobll1a	-2.16291	6.05368e-08	0.000317576	29.3461	10.5926	1	5.40645	1.32407	0.00970886	1.31436	0.112801	1.31436
SMAX5B000934	ENSSMAG00000013327	PREDICTED: interferon-induced very large GTPase 1-like			-2.18616	3.68236e-07	0.00105663	25.854	10.9075	1	4.1416	1.36344	0.034369	1.32907	0.153777	1.32907
SMAX5B015507	ENSSMAG00000006780	PREDICTED: cathepsin S-like			-2.21383	8.73778e-07	0.00152795	24.1879	11.4811	1	4.05533	1.43513	0.0359299	1.3992	0.156423	1.3992
SMAX5B013011	ENSSMAG00000001997				-2.25025	0.00149308	0.0613527	10.0871	16.5185	1	2.03743	2.06481	0.234542	1.83027	0.319118	1.83027
SMAX5B017852		PREDICTED: Ig heavy chain Mem5-like			-2.27567	0.00147257	0.0611486	10.1126	16.8714	1	1.04939	2.10893	0.126089	1.98284	0.575098	1.98284
SMAX5B010310	ENSSMAG00000005517	PREDICTED: ras-specific guanine nucleotide-releasing factor 2	mutS homolog 3 (E. coli) [Source:ZFIN;Acc:ZDB-GENE-060526-307]	msh3	-2.32494	4.04691e-07	0.00105663	25.6718	12.7282	1	5.20888	1.59103	0.00815362	1.58288	0.121947	1.58288
SMAX5B020743	ENSSMAG00000017418	PREDICTED: MKI67 FHA domain-interacting nucleolar phosphoprotein-like			-2.36529	1.8944e-05	0.00876886	18.2926	13.9852	1	2.79695	1.74815	0.146967	1.60118	0.220685	1.60118
SMAX5B019663	ENSSMAG00000016888	PREDICTED: otoferlin-like	otoferlin a [Source:NCBI gene;Acc:557476]	otofa	-2.71554	0.000105886	0.0211952	15.0287	20.0845	1	3.16735	2.51056	0.145339	2.36522	0.193481	2.36522
SMAX5B003912	ENSSMAG00000000732	Sodium channel protein	sodium channel, voltage-gated, type I like, alpha b [Source:ZFIN;Acc:ZDB-GENE-060906-1]	scn1lab	-2.937	0.000198286	0.0302974	13.8473	24.2621	1	2.29309	3.03276	0.214576	2.81818	0.278887	2.81818
SMAX5B016331		PREDICTED: proteoglycan 4-like			-2.98515	0.000546338	0.0421484	11.9505	26.7303	1	2.53001	3.34129	0.137737	3.20355	0.248396	3.20355
SMAX5B014038	ENSSMAG00000009442	Retinol dehydrogenase 11 (All-trans/9-cis/11-cis)	zgc:64106 [Source:ZFIN;Acc:ZDB-GENE-040426-1370]	zgc:64106	-4.07549	0.00512398	0.09538	7.83515	62.4991	1	5.40195	7.81239	0.0348898	7.7775	0.113012	7.7775

## Sheet: KEGG Down-regulated_Severe
#Term	Database	ID	Input number	Background number	P-Value	Corrected P-Value	Input	Hyperlink
B cell receptor signaling pathway	KEGG PATHWAY	ko04662	12	113	2.93547e-06	0.000622319	SMAX5B005526|SMAX5B003694|SMAX5B012133|SMAX5B002843|SMAX5B020547|SMAX5B015192|SMAX5B013004|SMAX5B013286|SMAX5B011511|SMAX5B005203|SMAX5B007847|SMAX5B006464	http://www.genome.jp/kegg-bin/show_pathway?ko04662/K05730%09red/K06467%09red/K19662%09red/K06506%09red/K06507%09red/K07367%09red/K17332%09red/K03084%09red
Antigen processing and presentation	KEGG PATHWAY	ko04612	7	62	0.000252844	0.0268015	SMAX5B015507|SMAX5B007130|SMAX5B008837|SMAX5B015625|SMAX5B012218|SMAX5B015887|SMAX5B020808	http://www.genome.jp/kegg-bin/show_pathway?ko04612/K06751%09red/K06505%09red/K01368%09red/K08060%09red
Graft-versus-host disease	KEGG PATHWAY	ko05332	4	25	0.00178614	0.100668	SMAX5B007130|SMAX5B012218|SMAX5B002409|SMAX5B015625	http://www.genome.jp/kegg-bin/show_pathway?ko05332/K06751%09red/K06470%09red
Type I diabetes mellitus	KEGG PATHWAY	ko04940	5	44	0.00191401	0.100668	SMAX5B004590|SMAX5B007130|SMAX5B012218|SMAX5B002409|SMAX5B015625	http://www.genome.jp/kegg-bin/show_pathway?ko04940/K06751%09red/K06470%09red/K07817%09red
Natural killer cell mediated cytotoxicity	KEGG PATHWAY	ko04650	8	120	0.00237424	0.100668	SMAX5B001235|SMAX5B005203|SMAX5B007130|SMAX5B015625|SMAX5B002843|SMAX5B015192|SMAX5B011511|SMAX5B012218	http://www.genome.jp/kegg-bin/show_pathway?ko04650/K06751%09red/K05703%09red/K05730%09red/K17332%09red/K19662%09red
Allograft rejection	KEGG PATHWAY	ko05330	4	31	0.00361552	0.127748	SMAX5B007130|SMAX5B012218|SMAX5B002409|SMAX5B015625	http://www.genome.jp/kegg-bin/show_pathway?ko05330/K06751%09red/K06470%09red
Focal adhesion	KEGG PATHWAY	ko04510	12	269	0.00549076	0.138068	SMAX5B001235|SMAX5B009812|SMAX5B004312|SMAX5B011995|SMAX5B021843|SMAX5B015192|SMAX5B011511|SMAX5B002843|SMAX5B005673|SMAX5B022038|SMAX5B000394|SMAX5B017966	http://www.genome.jp/kegg-bin/show_pathway?ko04510/K05733%09red/K05730%09red/K19662%09red/K05703%09red/K05449%09red/K04349%09red/K06584%09red/K16857%09red/K04440%09red/K06482%09red/K06587%09red
Autoimmune thyroid disease	KEGG PATHWAY	ko05320	4	36	0.00587883	0.138068	SMAX5B007130|SMAX5B012218|SMAX5B002409|SMAX5B015625	http://www.genome.jp/kegg-bin/show_pathway?ko05320/K06751%09red/K06470%09red
T cell receptor signaling pathway	KEGG PATHWAY	ko04660	8	141	0.00597489	0.138068	SMAX5B001235|SMAX5B000317|SMAX5B012199|SMAX5B004312|SMAX5B015192|SMAX5B005203|SMAX5B006464|SMAX5B002409	http://www.genome.jp/kegg-bin/show_pathway?ko04660/K05733%09red/K05730%09red/K04350%09red/K06470%09red/K05703%09red/K07367%09red/K04707%09red/K17332%09red
Cell adhesion molecules (CAMs)	KEGG PATHWAY	ko04514	10	207	0.00651263	0.138068	SMAX5B005526|SMAX5B002409|SMAX5B013286|SMAX5B007130|SMAX5B015625|SMAX5B013004|SMAX5B011959|SMAX5B012218|SMAX5B003694|SMAX5B011995	http://www.genome.jp/kegg-bin/show_pathway?ko04514/K06751%09red/K06470%09red/K06771%09red/K06467%09red/K06584%09red
Herpes simplex infection	KEGG PATHWAY	ko05168	9	189	0.0104786	0.201952	SMAX5B016823|SMAX5B005524|SMAX5B007130|SMAX5B008837|SMAX5B015625|SMAX5B012218|SMAX5B011423|SMAX5B018603|SMAX5B017966	http://www.genome.jp/kegg-bin/show_pathway?ko05168/K06751%09red/K16195%09red/K06505%09red/K09849%09red/K05401%09red/K04440%09red/K12647%09red
Viral myocarditis	KEGG PATHWAY	ko05416	5	74	0.0145838	0.257648	SMAX5B001235|SMAX5B007130|SMAX5B012218|SMAX5B002409|SMAX5B015625	http://www.genome.jp/kegg-bin/show_pathway?ko05416/K06751%09red/K05703%09red/K06470%09red
Hematopoietic cell lineage	KEGG PATHWAY	ko04640	5	79	0.0185791	0.302983	SMAX5B005526|SMAX5B021843|SMAX5B013004|SMAX5B013286|SMAX5B003694	http://www.genome.jp/kegg-bin/show_pathway?ko04640/K06467%09red/K06482%09red
Long-term depression	KEGG PATHWAY	ko04730	5	86	0.025292	0.382993	SMAX5B012979|SMAX5B004203|SMAX5B011511|SMAX5B014041|SMAX5B002843	http://www.genome.jp/kegg-bin/show_pathway?ko04730/K04344%09red/K04961%09red/K04958%09red/K19662%09red
Influenza A	KEGG PATHWAY	ko05164	8	198	0.0351828	0.497103	SMAX5B016823|SMAX5B011669|SMAX5B011595|SMAX5B018503|SMAX5B020808|SMAX5B011423|SMAX5B018603|SMAX5B017966	http://www.genome.jp/kegg-bin/show_pathway?ko05164/K16195%09red/K12800%09red/K05401%09red/K04440%09red/K05404%09red/K08060%09red/K12647%09red/K12968%09red
ErbB signaling pathway	KEGG PATHWAY	ko04012	6	131	0.0394315	0.497103	SMAX5B012199|SMAX5B020025|SMAX5B004312|SMAX5B002843|SMAX5B011511|SMAX5B017966	http://www.genome.jp/kegg-bin/show_pathway?ko04012/K04515%09red/K04440%09red/K04707%09red/K05733%09red/K19662%09red
Oxytocin signaling pathway	KEGG PATHWAY	ko04921	9	241	0.039862	0.497103	SMAX5B010907|SMAX5B014041|SMAX5B011511|SMAX5B017332|SMAX5B004038|SMAX5B004203|SMAX5B005203|SMAX5B020025|SMAX5B002843	http://www.genome.jp/kegg-bin/show_pathway?ko04921/K04515%09red/K04961%09red/K07359%09red/K19662%09red/K04958%09red/K04454%09red/K08292%09red/K17332%09red

## Sheet: KEGG Up-regulated_Severe
#Term	Database	ID	Input number	Background number	P-Value	Corrected P-Value	Input	Hyperlink
Ribosome	KEGG PATHWAY	ko03010	30	108	8.32441e-18	2.32251e-15	SMAX5B006885|SMAX5B008174|SMAX5B011302|SMAX5B003840|SMAX5B016223|SMAX5B000064|SMAX5B015504|SMAX5B021508|SMAX5B000679|SMAX5B006124|SMAX5B021258|SMAX5B015640|SMAX5B005561|SMAX5B018296|SMAX5B005897|SMAX5B012056|SMAX5B008290|SMAX5B002512|SMAX5B010602|SMAX5B020723|SMAX5B011133|SMAX5B013803|SMAX5B007105|SMAX5B007450|SMAX5B008632|SMAX5B018852|SMAX5B016075|SMAX5B005763|SMAX5B006130|SMAX5B003121	http://www.genome.jp/kegg-bin/show_pathway?ko03010/K02955%09red/K02918%09red/K02953%09red/K02951%09red/K02936%09red/K02885%09red/K02938%09red/K02868%09red/K02880%09red/K02883%09red/K02958%09red/K02993%09red/K02991%09red/K02995%09red/K02998%09red/K02964%09red/K02877%09red/K02870%09red/K02925%09red/K02894%09red/K02900%09red/K02985%09red/K02987%09red/K02980%09red/K02981%09red/K02949%09red/K02940%09r…
Oxidative phosphorylation	KEGG PATHWAY	ko00190	22	120	2.5572e-10	3.56729e-08	SMAX5B010672|SMAX5B006865|SMAX5B010334|SMAX5B004114|SMAX5B006228|SMAX5B018769|SMAX5B012858|SMAX5B020201|SMAX5B021482|SMAX5B021707|SMAX5B020286|SMAX5B014915|SMAX5B016738|SMAX5B003918|SMAX5B002415|SMAX5B001135|SMAX5B012278|SMAX5B020150|SMAX5B006605|SMAX5B013949|SMAX5B003273|SMAX5B008894	http://www.genome.jp/kegg-bin/show_pathway?ko00190/K02271%09red/K02266%09red/K00413%09red/K02267%09red/K02136%09red/K03950%09red/K02133%09red/K02127%09red/K02128%09red/K03948%09red/K02151%09red/K03955%09red/K02131%09red/K02260%09red/K02155%09red/K02132%09red/K02135%09red/K02152%09red/K02137%09red/K02150%09red
Parkinson's disease	KEGG PATHWAY	ko05012	19	137	2.30882e-07	2.1472e-05	SMAX5B014915|SMAX5B000450|SMAX5B018769|SMAX5B012858|SMAX5B010672|SMAX5B020286|SMAX5B006605|SMAX5B002415|SMAX5B003273|SMAX5B021482|SMAX5B013949|SMAX5B010334|SMAX5B020201|SMAX5B003918|SMAX5B021707|SMAX5B015167|SMAX5B004114|SMAX5B008894|SMAX5B006228	http://www.genome.jp/kegg-bin/show_pathway?ko05012/K02271%09red/K08669%09red/K00413%09red/K02136%09red/K10575%09red/K03950%09red/K02128%09red/K03948%09red/K02267%09red/K03955%09red/K02131%09red/K02133%09red/K02132%09red/K02135%09red/K02127%09red/K02137%09red/K02266%09red
Alzheimer's disease	KEGG PATHWAY	ko05010	21	217	1.08062e-05	0.000753735	SMAX5B014915|SMAX5B006228|SMAX5B008647|SMAX5B012858|SMAX5B010672|SMAX5B011674|SMAX5B018769|SMAX5B002415|SMAX5B003273|SMAX5B021482|SMAX5B013949|SMAX5B010334|SMAX5B014637|SMAX5B020201|SMAX5B003918|SMAX5B021707|SMAX5B020286|SMAX5B000242|SMAX5B004114|SMAX5B008894|SMAX5B006605	http://www.genome.jp/kegg-bin/show_pathway?ko05010/K02271%09red/K02266%09red/K00413%09red/K04550%09red/K03950%09red/K04519%09red/K02128%09red/K03948%09red/K00134%09red/K02267%09red/K02136%09red/K03955%09red/K02131%09red/K02133%09red/K02132%09red/K02135%09red/K02127%09red/K02137%09red/K02183%09red
Non-alcoholic fatty liver disease (NAFLD)	KEGG PATHWAY	ko04932	17	189	0.00016836	0.00939449	SMAX5B006228|SMAX5B001199|SMAX5B018769|SMAX5B020201|SMAX5B012858|SMAX5B006605|SMAX5B002405|SMAX5B020872|SMAX5B012003|SMAX5B006489|SMAX5B008777|SMAX5B001480|SMAX5B015142|SMAX5B020286|SMAX5B000242|SMAX5B004114|SMAX5B017431	http://www.genome.jp/kegg-bin/show_pathway?ko04932/K04696%09red/K03948%09red/K00413%09red/K07200%09red/K03955%09red/K03950%09red/K16341%09red/K16172%09red/K04519%09red/K04393%09red/K02267%09red/K08524%09red/K02271%09red/K02649%09red/K02266%09red
Huntington's disease	KEGG PATHWAY	ko05016	18	214	0.000236286	0.0109873	SMAX5B014915|SMAX5B006228|SMAX5B018769|SMAX5B012858|SMAX5B010672|SMAX5B006605|SMAX5B017824|SMAX5B002415|SMAX5B003273|SMAX5B021482|SMAX5B013949|SMAX5B010334|SMAX5B020201|SMAX5B021707|SMAX5B020286|SMAX5B004114|SMAX5B008894|SMAX5B003918	http://www.genome.jp/kegg-bin/show_pathway?ko05016/K02271%09red/K00413%09red/K05625%09red/K03950%09red/K02128%09red/K03948%09red/K02267%09red/K02136%09red/K03955%09red/K02131%09red/K02133%09red/K02132%09red/K02135%09red/K02127%09red/K02137%09red/K02266%09red
Complement and coagulation cascades	KEGG PATHWAY	ko04610	9	75	0.000935568	0.0359771	SMAX5B007371|SMAX5B000600|SMAX5B012733|SMAX5B000212|SMAX5B011451|SMAX5B015239|SMAX5B007320|SMAX5B004485|SMAX5B017015	http://www.genome.jp/kegg-bin/show_pathway?ko04610/K03990%09red/K03905%09red/K03904%09red/K03994%09red/K04001%09red/K04010%09red/K06251%09red/K01315%09red/K03914%09red
Glycolysis / Gluconeogenesis	KEGG PATHWAY	ko00010	9	77	0.00110863	0.0359771	SMAX5B011674|SMAX5B019300|SMAX5B007304|SMAX5B007953|SMAX5B004103|SMAX5B006491|SMAX5B008917|SMAX5B022010|SMAX5B010303	http://www.genome.jp/kegg-bin/show_pathway?ko00010/K00134%09red/K01834%09red/K00149%09red/K00161%09red/K00128%09red/K00129%09red/K12407%09red/K01623%09red/K03841%09red
Staphylococcus aureus infection	KEGG PATHWAY	ko05150	6	34	0.00116055	0.0359771	SMAX5B007371|SMAX5B000600|SMAX5B000212|SMAX5B011451|SMAX5B015239|SMAX5B022264	http://www.genome.jp/kegg-bin/show_pathway?ko05150/K03990%09red/K03905%09red/K03994%09red/K06496%09red/K04010%09red/K01315%09red
Drug metabolism - cytochrome P450	KEGG PATHWAY	ko00982	6	41	0.00272015	0.0758923	SMAX5B010369|SMAX5B013227|SMAX5B004928|SMAX5B017592|SMAX5B022010|SMAX5B014017	http://www.genome.jp/kegg-bin/show_pathway?ko00982/K00129%09red/K00699%09red/K00485%09red/K00799%09red
Insulin signaling pathway	KEGG PATHWAY	ko04910	14	188	0.00326216	0.0827402	SMAX5B001199|SMAX5B008647|SMAX5B011302|SMAX5B002405|SMAX5B020872|SMAX5B019300|SMAX5B006489|SMAX5B009029|SMAX5B020836|SMAX5B001480|SMAX5B017505|SMAX5B017720|SMAX5B017431|SMAX5B010303	http://www.genome.jp/kegg-bin/show_pathway?ko04910/K04696%09red/K12407%09red/K03841%09red/K07200%09red/K07189%09red/K16172%09red/K00688%09red/K02991%09red/K04695%09red/K07827%09red/K02649%09red/K02183%09red
Rheumatoid arthritis	KEGG PATHWAY	ko05323	8	76	0.00374654	0.0871071	SMAX5B016738|SMAX5B020150|SMAX5B012278|SMAX5B006865|SMAX5B009306|SMAX5B001623|SMAX5B006660|SMAX5B000242	http://www.genome.jp/kegg-bin/show_pathway?ko05323/K14625%09red/K04519%09red/K05096%09red/K02155%09red/K02152%09red/K02151%09red/K02150%09red
Carbon metabolism	KEGG PATHWAY	ko01200	11	135	0.00467458	0.100324	SMAX5B004769|SMAX5B011858|SMAX5B011674|SMAX5B005624|SMAX5B019300|SMAX5B007304|SMAX5B011432|SMAX5B003058|SMAX5B004103|SMAX5B008917|SMAX5B010303	http://www.genome.jp/kegg-bin/show_pathway?ko01200/K00134%09red/K01834%09red/K00161%09red/K01900%09red/K12407%09red/K01623%09red/K03841%09red/K01899%09red/K00616%09red/K00026%09red/K00031%09red
TNF signaling pathway	KEGG PATHWAY	ko04668	11	141	0.0063058	0.125665	SMAX5B000242|SMAX5B001524|SMAX5B001623|SMAX5B003552|SMAX5B020872|SMAX5B006489|SMAX5B006660|SMAX5B015009|SMAX5B004934|SMAX5B020557|SMAX5B017431	http://www.genome.jp/kegg-bin/show_pathway?ko04668/K04696%09red/K05419%09red/K01403%09red/K14625%09red/K04519%09red/K04466%09red/K10048%09red/K09028%09red/K02649%09red
Type II diabetes mellitus	KEGG PATHWAY	ko04930	8	86	0.00738472	0.137356	SMAX5B001199|SMAX5B020872|SMAX5B006489|SMAX5B012791|SMAX5B001480|SMAX5B017505|SMAX5B017431|SMAX5B010303	http://www.genome.jp/kegg-bin/show_pathway?ko04930/K04696%09red/K12407%09red/K05032%09red/K16172%09red/K04695%09red/K02649%09red
Histidine metabolism	KEGG PATHWAY	ko00340	4	25	0.0106155	0.170334	SMAX5B006491|SMAX5B015879|SMAX5B022010|SMAX5B007953	http://www.genome.jp/kegg-bin/show_pathway?ko00340/K00128%09red/K00129%09red/K00149%09red/K08660%09red
Glutathione metabolism	KEGG PATHWAY	ko00480	6	56	0.010688	0.170334	SMAX5B005904|SMAX5B013227|SMAX5B004928|SMAX5B003058|SMAX5B019202|SMAX5B014017	http://www.genome.jp/kegg-bin/show_pathway?ko00480/K05361%09red/K00432%09red/K00799%09red/K00031%09red
Metabolism of xenobiotics by cytochrome P450	KEGG PATHWAY	ko00980	5	40	0.0109893	0.170334	SMAX5B004928|SMAX5B010369|SMAX5B013227|SMAX5B022010|SMAX5B014017	http://www.genome.jp/kegg-bin/show_pathway?ko00980/K00129%09red/K00699%09red/K00799%09red
Citrate cycle (TCA cycle)	KEGG PATHWAY	ko00020	5	41	0.0120327	0.17669	SMAX5B004103|SMAX5B011432|SMAX5B004769|SMAX5B011858|SMAX5B003058	http://www.genome.jp/kegg-bin/show_pathway?ko00020/K01900%09red/K00026%09red/K00161%09red/K01899%09red/K00031%09red
mTOR signaling pathway	KEGG PATHWAY	ko04150	13	201	0.0129947	0.181276	SMAX5B001199|SMAX5B016738|SMAX5B017367|SMAX5B011302|SMAX5B012278|SMAX5B001212|SMAX5B006865|SMAX5B006489|SMAX5B020836|SMAX5B001480|SMAX5B002226|SMAX5B013556|SMAX5B012882	http://www.genome.jp/kegg-bin/show_pathway?ko04150/K06519%09red/K07827%09red/K04513%09red/K16172%09red/K02152%09red/K02991%09red/K02151%09red/K15705%09red/K08270%09red/K20398%09red/K02649%09red/K02150%09red
Pyruvate metabolism	KEGG PATHWAY	ko00620	5	44	0.015561	0.183839	SMAX5B004103|SMAX5B006491|SMAX5B011858|SMAX5B013090|SMAX5B007953	http://www.genome.jp/kegg-bin/show_pathway?ko00620/K00128%09red/K00026%09red/K00161%09red/K00149%09red/K01759%09red
Two-component system	KEGG PATHWAY	ko02020	3	15	0.0158136	0.183839	SMAX5B005782|SMAX5B016417|SMAX5B012858	http://www.genome.jp/kegg-bin/show_pathway?ko02020/K00413%09red/K01077%09red/K01915%09red
Systemic lupus erythematosus	KEGG PATHWAY	ko05322	7	80	0.01585	0.183839	SMAX5B007371|SMAX5B016650|SMAX5B000678|SMAX5B015239|SMAX5B011822|SMAX5B000239|SMAX5B004273	http://www.genome.jp/kegg-bin/show_pathway?ko05322/K03990%09red/K03160%09red/K03994%09red/K11251%09red/K11253%09red
Carbon fixation in photosynthetic organisms	KEGG PATHWAY	ko00710	4	29	0.0166488	0.183839	SMAX5B008917|SMAX5B011858|SMAX5B011674|SMAX5B019300	http://www.genome.jp/kegg-bin/show_pathway?ko00710/K00134%09red/K00026%09red/K01623%09red/K03841%09red
Collecting duct acid secretion	KEGG PATHWAY	ko04966	4	29	0.0166488	0.183839	SMAX5B006865|SMAX5B016738|SMAX5B012278|SMAX5B020150	http://www.genome.jp/kegg-bin/show_pathway?ko04966/K02155%09red/K02152%09red/K02151%09red/K02150%09red
Adipocytokine signaling pathway	KEGG PATHWAY	ko04920	8	101	0.017132	0.183839	SMAX5B001199|SMAX5B011744|SMAX5B002405|SMAX5B020872|SMAX5B001480|SMAX5B015142|SMAX5B009139|SMAX5B017431	http://www.genome.jp/kegg-bin/show_pathway?ko04920/K04696%09red/K07200%09red/K08524%09red/K16172%09red/K07299%09red
Insulin resistance	KEGG PATHWAY	ko04931	11	166	0.0183417	0.189531	SMAX5B001199|SMAX5B016419|SMAX5B002405|SMAX5B020872|SMAX5B006489|SMAX5B009029|SMAX5B001480|SMAX5B017720|SMAX5B009139|SMAX5B011744|SMAX5B017431	http://www.genome.jp/kegg-bin/show_pathway?ko04931/K04696%09red/K07200%09red/K16172%09red/K19518%09red/K00688%09red/K07189%09red/K07299%09red/K02649%09red
Chemical carcinogenesis	KEGG PATHWAY	ko05204	5	47	0.0197201	0.196497	SMAX5B004928|SMAX5B010369|SMAX5B013227|SMAX5B022010|SMAX5B014017	http://www.genome.jp/kegg-bin/show_pathway?ko05204/K00129%09red/K00699%09red/K00799%09red
beta-Alanine metabolism	KEGG PATHWAY	ko00410	4	32	0.0223416	0.214941	SMAX5B006491|SMAX5B015879|SMAX5B022010|SMAX5B007953	http://www.genome.jp/kegg-bin/show_pathway?ko00410/K00128%09red/K00129%09red/K00149%09red/K08660%09red
Folate biosynthesis	KEGG PATHWAY	ko00790	3	18	0.0241193	0.220405	SMAX5B008076|SMAX5B010492|SMAX5B016417	http://www.genome.jp/kegg-bin/show_pathway?ko00790/K01307%09red/K01077%09red
Protein digestion and absorption	KEGG PATHWAY	ko04974	7	88	0.0244894	0.220405	SMAX5B011667|SMAX5B003897|SMAX5B011076|SMAX5B007860|SMAX5B022072|SMAX5B006946|SMAX5B012882	http://www.genome.jp/kegg-bin/show_pathway?ko04974/K08779%09red/K05334%09red/K04945%09red/K06519%09red/K14206%09red/K01540%09red/K06238%09red
Phagosome	KEGG PATHWAY	ko04145	11	176	0.0262647	0.228995	SMAX5B007371|SMAX5B012084|SMAX5B016738|SMAX5B012278|SMAX5B020150|SMAX5B006865|SMAX5B008299|SMAX5B005207|SMAX5B014032|SMAX5B004326|SMAX5B012767	http://www.genome.jp/kegg-bin/show_pathway?ko04145/K03990%09red/K09481%09red/K08488%09red/K07374%09red/K07375%09red/K02155%09red/K13505%09red/K02152%09red/K02151%09red/K02150%09red
Vitamin digestion and absorption	KEGG PATHWAY	ko04977	4	37	0.0341882	0.289046	SMAX5B016459|SMAX5B019676|SMAX5B000713|SMAX5B011762	http://www.genome.jp/kegg-bin/show_pathway?ko04977/K08760%09red/K08757%09red/K14619%09red/K14462%09red
Cytokine-cytokine receptor interaction	KEGG PATHWAY	ko04060	12	212	0.0389436	0.304098	SMAX5B003919|SMAX5B001623|SMAX5B003552|SMAX5B009306|SMAX5B002951|SMAX5B006628|SMAX5B011822|SMAX5B016152|SMAX5B006660|SMAX5B015129|SMAX5B004350|SMAX5B000242	http://www.genome.jp/kegg-bin/show_pathway?ko04060/K04738%09red/K05076%09red/K14625%09red/K05056%09red/K04519%09red/K04671%09red/K05050%09red/K05478%09red/K05419%09red/K03160%09red/K05096%09red
Pertussis	KEGG PATHWAY	ko05133	6	77	0.0389961	0.304098	SMAX5B007371|SMAX5B008647|SMAX5B015239|SMAX5B007320|SMAX5B002226|SMAX5B000242	http://www.genome.jp/kegg-bin/show_pathway?ko05133/K03990%09red/K03994%09red/K04513%09red/K04001%09red/K04519%09red/K02183%09red
Epithelial cell signaling in Helicobacter pylori infection	KEGG PATHWAY	ko05120	7	98	0.0392384	0.304098	SMAX5B016738|SMAX5B020150|SMAX5B012278|SMAX5B006865|SMAX5B012003|SMAX5B016152|SMAX5B020557	http://www.genome.jp/kegg-bin/show_pathway?ko05120/K05050%09red/K04393%09red/K02155%09red/K04466%09red/K02152%09red/K02151%09red/K02150%09red
Ascorbate and aldarate metabolism	KEGG PATHWAY	ko00053	3	23	0.0422438	0.318541	SMAX5B006491|SMAX5B007953|SMAX5B010369	http://www.genome.jp/kegg-bin/show_pathway?ko00053/K00128%09red/K00699%09red/K00149%09red
Sulfur metabolism	KEGG PATHWAY	ko00920	2	10	0.0489312	0.350519	SMAX5B000085|SMAX5B017956	http://www.genome.jp/kegg-bin/show_pathway?ko00920/K13811%09red/K01082%09red
MicroRNAs in cancer	KEGG PATHWAY	ko05206	12	221	0.0499163	0.350519	SMAX5B000447|SMAX5B001199|SMAX5B008777|SMAX5B003919|SMAX5B005030|SMAX5B020836|SMAX5B001480|SMAX5B020726|SMAX5B015009|SMAX5B017367|SMAX5B002226|SMAX5B005208	http://www.genome.jp/kegg-bin/show_pathway?ko05206/K07436%09red/K09389%09red/K04513%09red/K01403%09red/K04671%09red/K02599%09red/K17442%09red/K16341%09red/K16172%09red/K07827%09red/K08270%09red
