# Supplementary material for: Blood Transcriptomics of Turbot Scophthalmus maximus: A Tool for Health Monitoring and Disease Studies
Source: Animals (Basel). 2021 Apr 30;11(5):1296. doi: 10.3390/ani11051296 (PMC8147184; doi:10.3390/ani11051296)
Supplement: Supplementary file 1 [file animals-11-01296-s001.zip › Table S3_Shared DEGs moderate & severe infection.xlsx]

## Sheet: Shared DEGs_moderate and severe
target_id	annot	annot_ensembl	gene_name	gene name_manual	FC MOD	qval MOD	FC SEV	qval SEV
SMAX5B020927	PREDICTED: serine/threonine-protein kinase LMTK1	apoptosis-associated tyrosine kinase a [Source:ZFIN;Acc:ZDB-GENE-100812-4]	aatka	aatka	-1.35364	0.00210763	-1.79535	0.0363205
SMAX5B005869	PREDICTED: abhydrolase domain-containing protein 8-like	abhydrolase domain containing 8a [Source:ZFIN;Acc:ZDB-GENE-080204-70]	abhd8a	abhd8a	0.444728	0.0583346	1.02062	0.085022
SMAX5B001760	PREDICTED: tartrate-resistant acid phosphatase type 5	acid phosphatase 5a, tartrate resistant [Source:ZFIN;Acc:ZDB-GENE-040426-2864]	acp5a	acp5a	-1.1285	0.0935644	-1.98787	0.00387418
SMAX5B018901	PREDICTED: disintegrin and metalloproteinase domain-containing protein 19-like	ADAM metallopeptidase domain 19a [Source:ZFIN;Acc:ZDB-GENE-070813-1]	adam19a	adam19a	-0.57592	0.0591459	-1.27681	0.0185037
SMAX5B004099	PREDICTED: adenosine receptor A2b	adenosine A2b receptor [Source:ZFIN;Acc:ZDB-GENE-060511-1]	adora2b	adora2b	-0.928789	0.0287497	-1.24905	0.0211952
SMAX5B001324	PREDICTED: ankyrin repeat domain-containing protein 27			ankrd27	-0.345614	0.0326184	-0.512562	0.07077
SMAX5B016737	PREDICTED: ankyrin repeat and sterile alpha motif domain-containing protein 1B	ankyrin repeat and sterile alpha motif domain containing 1B [Source:NCBI gene;Acc:565408]	anks1b	anks1b	-0.444948	0.0796874	-0.645927	0.0919686
SMAX5B009898	PREDICTED: anoctamin-5	anoctamin 5a [Source:ZFIN;Acc:ZDB-GENE-091013-2]	ano5a	ano5a	-0.65118	0.0898814	-1.05747	0.0359455
SMAX5B010390	PREDICTED: amyloid beta A4 precursor protein-binding family B member 1-interacting protein-like	solute carrier family 9 member A3, tandem duplicate 2 [Source:ZFIN;Acc:ZDB-GENE-060503-640]	slc9a3.2	apbb1ip	-1.03041	0.0254191	-1.34493	0.0298377
SMAX5B001464	PREDICTED: arf-GAP with Rho-GAP domain ANK repeat and PH domain-containing protein 2			arap2	-0.755757	0.00687296	-0.888122	0.0359455
SMAX5B012136	PREDICTED: phospholipid-transporting ATPase ID (ATPase class I type 8B member 2)			atp8b2	-0.940108	0.0319626	-1.26387	0.0329936
SMAX5B002632	PREDICTED: UDP-GlcNAc:betaGal beta-1-3-N-acetylglucosaminyltransferase 7-like	UDP-GlcNAc:betaGal beta-1,3-N-acetylglucosaminyltransferase 7, like [Source:ZFIN;Acc:ZDB-GENE-040718-143]	b3gnt7l	b3gnt7l	0.634277	0.0923472	1.822	0.0543353
SMAX5B008564	PREDICTED: B-cell lymphoma/leukemia 11A-like	BAF chromatin remodeling complex subunit BCL11A a [Source:ZFIN;Acc:ZDB-GENE-060421-4643]	bcl11aa	bcl11aa	-1.23168	0.00240278	-2.14324	0.0011961
SMAX5B001434	PREDICTED: breakpoint cluster region protein-like	si:dkey-33c9.6 [Source:ZFIN;Acc:ZDB-GENE-130530-592]	si:dkey-33c9.6	brc	-1.3087	0.0225569	-2.11768	0.00105663
SMAX5B004038	PREDICTED: calcium/calmodulin-dependent protein kinase kinase 1			camkk1	-0.745412	0.0642793	-0.720038	0.0596601
SMAX5B006464	PREDICTED: caspase recruitment domain-containing protein 11			card11	-0.726498	0.00240278	-0.96933	0.00713402
SMAX5B005983	PREDICTED: leucine-rich repeat-containing protein 16B-like	capping protein regulator and myosin 1 linker 3 [Source:ZFIN;Acc:ZDB-GENE-070912-183]	carmil3	carmil3	-0.905017	0.0139185	-1.04954	0.0648458
SMAX5B012199	PREDICTED: E3 ubiquitin-protein ligase CBL-C	Cbl proto-oncogene C, E3 ubiquitin protein ligase [Source:ZFIN;Acc:ZDB-GENE-080220-20]	cblc	cblc	-1.06703	0.014795	-1.27348	0.0301717
SMAX5B011795	PREDICTED: c-C chemokine receptor type 2-like	chemokine (C-C motif) receptor 2 [Source:ZFIN;Acc:ZDB-GENE-151216-1]	ccr2	ccr2	-0.895211	0.0281613	-1.35233	0.0210394
SMAX5B005526	PREDICTED: B-cell receptor CD22-like			cd22	-1.06646	0.00520748	-1.45928	0.00422601
SMAX5B013286	PREDICTED: B-cell receptor CD22-like			cd22	-1.12279	0.00617401	-1.70344	0.00189965
SMAX5B003694	PREDICTED: B-cell receptor CD22-like	si:dkey-24p1.1 [Source:ZFIN;Acc:ZDB-GENE-060503-631]	si:dkey-24p1.1	cd22	-1.24592	0.00210763	-2.13639	0.000206243
SMAX5B013004	PREDICTED: B-cell receptor CD22-like			cd22	-1.30347	0.0051325	-2.12512	0.000206243
SMAX5B012133	PREDICTED: B-cell antigen receptor complex-associated protein alpha chain	CD79a molecule, immunoglobulin-associated alpha [Source:ZFIN;Acc:ZDB-GENE-100922-201]	cd79a	cd79a	-1.12654	0.00567899	-1.3827	0.0338753
SMAX5B020547	B cell accessory protein			cd79b	-1.17536	0.00703191	-1.52305	0.00876886
SMAX5B006084	PREDICTED: CCAAT/enhancer-binding protein delta			cebpd	1.53949	0.013781	2.80147	0.0363205
SMAX5B015827	PREDICTED: circadian-associated transcriptional repressor-like	circadian associated repressor of transcription a [Source:ZFIN;Acc:ZDB-GENE-030131-7016]	ciarta	ciarta	0.400287	0.0825139	0.717311	0.0645572
SMAX5B018279	PREDICTED: cyclic nucleotide-gated cation channel alpha-4-like	cyclic nucleotide gated channel subunit alpha 4 [Source:ZFIN;Acc:ZDB-GENE-070912-292]	cnga4	cnga4	1.02736	0.0278432	1.97064	0.0153372
SMAX5B003931	PREDICTED: cordon-bleu protein-like 1	cordon-bleu WH2 repeat protein-like 1a [Source:ZFIN;Acc:ZDB-GENE-120215-171]	cobll1a	cobll1a	-1.38895	0.00210763	-2.16291	0.000317576
SMAX5B015887	PREDICTED: cathepsin L1-like			ctsl	-1.09639	0.0149515	-1.16654	0.0777143
SMAX5B015507	PREDICTED: cathepsin S-like			ctss	-1.15511	0.0103934	-2.21383	0.00152795
SMAX5B016004	PREDICTED: cytohesin-2-like	cytohesin 4a [Source:ZFIN;Acc:ZDB-GENE-090624-6]	cyth4a	cyth2	-0.709894	0.0051325	-0.885223	0.030187
SMAX5B000008	PREDICTED: DNA (cytosine-5)-methyltransferase 3A-like	DNA (cytosine-5-)-methyltransferase 3 alpha a [Source:ZFIN;Acc:ZDB-GENE-050314-5]	dnmt3aa	dnmt3aa	-0.653636	0.013781	-0.910107	0.0239649
SMAX5B014736	PREDICTED: dedicator of cytokinesis protein 3-like			dock3	-0.554642	0.0656105	-1.05113	0.0246996
SMAX5B001443	PREDICTED: E3 ubiquitin-protein ligase DTX4-like	deltex 4, E3 ubiquitin ligase a [Source:ZFIN;Acc:ZDB-GENE-160728-59]	dtx4a	dtx4a	-1.13095	0.00294086	-1.27814	0.0185037
SMAX5B019033	PREDICTED: transcription factor COE1-like	interleukin 12Ba [Source:ZFIN;Acc:ZDB-GENE-050525-3]	il12ba	ebf1	-1.13374	0.00617401	-1.85674	0.00189965
SMAX5B015267	PREDICTED: protein EFR3 -like B-like			efr3b	-1.13575	0.0698165	-1.58357	0.0509443
SMAX5B022422	PREDICTED: RNA polymerase II elongation factor ELL	elongation factor RNA polymerase II [Source:ZFIN;Acc:ZDB-GENE-030131-3946]	ell	ell	0.616916	0.0683105	1.06048	0.0369334
SMAX5B015276	PREDICTED: bifunctional epoxide hydrolase 2	epoxide hydrolase 2, cytoplasmic [Source:ZFIN;Acc:ZDB-GENE-041212-70]	ephx2	ephx2	-1.20031	0.00497055	-1.51126	0.00405316
SMAX5B018203	PREDICTED: FTS and Hook-interacting protein	family with sequence similarity 160 member A2 [Source:NCBI gene;Acc:100001896]	fam160a2	fam160a2	0.605034	0.0290889	0.953827	0.0384739
SMAX5B001508	PREDICTED: protocadherin Fat 3			fat3	-0.659028	0.0656105	-1.36869	0.0211952
SMAX5B002548	PREDICTED: protocadherin Fat 3			fat3	-0.841889	0.0167043	-1.30956	0.0174429
SMAX5B015911	F-box and leucine-rich repeat protein 2	F-box and leucine-rich repeat protein 2 [Source:ZFIN;Acc:ZDB-GENE-030925-12]	fbxl2	fbxl2	-0.591215	0.0422407	-0.861615	0.0498869
SMAX5B022571	F-BAR domain only protein 1	FCH and mu domain containing endocytic adaptor 1 [Source:NCBI gene;Acc:100913078]	fcho1	fcho1	-0.716614	0.0225569	-0.75088	0.0449888
SMAX5B013301	PREDICTED: FCH and double SH3 domains protein 2			fchsd2	-0.761285	0.0180233	-1.32433	0.0306009
SMAX5B002180	PREDICTED: peptidyl-prolyl cis-trans isomerase FKBP5-like	FKBP prolyl isomerase 5 [Source:ZFIN;Acc:ZDB-GENE-030616-630]	fkbp5	fkbp5	1.10039	0.00794414	2.10345	0.0363205
SMAX5B005293	PREDICTED: GSK-3-binding protein-like	glycogen synthase kinase binding protein [Source:ZFIN;Acc:ZDB-GENE-990714-7]	gbp	gbp	0.777095	0.0131069	1.90706	0.0182573
SMAX5B013059	PREDICTED: lactoylglutathione lyase-like			glo1	-1.06236	0.0603563	-0.926698	0.0831227
SMAX5B017025	PREDICTED: G protein-coupled receptor kinase 5-like	G protein-coupled receptor kinase 5 [Source:ZFIN;Acc:ZDB-GENE-091204-274]	grk5	grk5	-1.20918	0.0427753	-1.9466	0.00713402
SMAX5B017994	PREDICTED: GTP-binding protein 2			gtpbp2	0.336474	0.0191407	0.619627	0.0564149
SMAX5B005754		guanylate cyclase 2C [Source:ZFIN;Acc:ZDB-GENE-091118-67]	gucy2c	gucy2c	-1.19559	0.0158086	-1.21869	0.0714002
SMAX5B000934	PREDICTED: interferon-induced very large GTPase 1-like			gvin1	-1.33402	0.00554169	-2.18616	0.00105663
SMAX5B020502	PREDICTED: interferon-induced very large GTPase 1-like	si:dkey-85k7.12 [Source:ZFIN;Acc:ZDB-GENE-130530-855]	si:dkey-85k7.12	gvinp1	-1.34635	0.0046948	-1.97719	0.00349543
SMAX5B016669	PREDICTED: disintegrin and metalloproteinase domain-containing protein 19-like	hemojuvelin BMP co-receptor [Source:ZFIN;Acc:ZDB-GENE-030131-651]	hjv	hjv	-0.861432	0.0350814	-1.49977	0.0174429
SMAX5B003556	PREDICTED: hemicentin-1-like			hmcn1	-1.1436	0.00703191	-1.30804	0.0340892
SMAX5B010580	PREDICTED: basement membrane-specific heparan sulfate proteoglycan core protein-like			hspg2	-0.684837	0.00240278	-0.560727	0.0503925
SMAX5B017543	similar to pregnancy-related serine protease			htra3	-1.72602	0.0213576	-1.2247	0.0657501
SMAX5B001938	similar to IKAROS family zinc finger 3 (Aiolos)			ikzf3	-0.806383	0.0319626	-0.688602	0.085022
SMAX5B007847	phosphatidylinositol-3-4-5-trisphosphate 5-phosphatase 1-like	inositol polyphosphate-5-phosphatase D [Source:ZFIN;Acc:ZDB-GENE-100922-30]	inpp5d	inpp5d	-0.414596	0.0912374	-0.558049	0.0486248
SMAX5B005929	Interferon regulatory factor-4	dual specificity phosphatase 22b [Source:NCBI gene;Acc:100002272]	dusp22b	irf4	-0.922901	0.0213576	-1.1298	0.0330242
SMAX5B021843	PREDICTED: integrin alpha-3-like	parvalbumin 8 [Source:ZFIN;Acc:ZDB-GENE-030805-3]	pvalb8	itga3	-1.10306	0.06185	-1.26109	0.0834044
SMAX5B014041	ITPR1 DKFZp313E1334 DKFZp313N1434 INSP3R1 IP3R IP3R1 SCA15 SCA16	inositol 1,4,5-trisphosphate receptor, type 1a [Source:ZFIN;Acc:ZDB-GENE-070604-3]	itpr1a	itpr1a	-0.72474	0.013781	-1.07371	0.0359455
SMAX5B004934	PREDICTED: transcription factor jun-B-like	peroxiredoxin 2 [Source:ZFIN;Acc:ZDB-GENE-030326-2]	prdx2	junb	0.335736	0.0213576	1.40068	0.0796588
SMAX5B005523	PREDICTED: potassium voltage-gated channel subfamily H member 1-like	potassium voltage-gated channel, subfamily H (eag-related), member 1b [Source:ZFIN;Acc:ZDB-GENE-121128-4]	kcnh1b	kcnh1b	-1.10153	0.00520748	-1.59484	0.0190694
SMAX5B011667	PREDICTED: intermediate conductance calcium-activated potassium channel protein 4-like	si:dkey-79d12.5 [Source:ZFIN;Acc:ZDB-GENE-131127-429]	si:dkey-79d12.5	kcnn4	0.334982	0.0506342	0.49476	0.0961147
SMAX5B000947	PREDICTED: Krueppel-like factor 2	Kruppel-like factor 2a [Source:ZFIN;Acc:ZDB-GENE-011109-1]	klf2a	klf2a	-1.02418	0.00240278	-1.34434	0.00510965
SMAX5B004192	PREDICTED: lipase member H-like	lipase, member Ia [Source:NCBI gene;Acc:445105]	lipia	lipia	-1.57303	0.00290326	-1.99082	0.0110423
SMAX5B012521	PREDICTED: LIM domain only protein 7-like			lmo7	-1.14575	0.00750701	-1.75165	0.00713402
SMAX5B022541	PREDICTED: protein-lysine 6-oxidase-like	lysyl oxidase-like 5a [Source:ZFIN;Acc:ZDB-GENE-070705-186]	loxl5a	loxl5a	-2.10893	0.0131069	-1.51105	0.0830234
SMAX5B019888	PREDICTED: mitogen-activated protein kinase kinase kinase kinase 5-like	mitogen-activated protein kinase kinase kinase kinase 1 [Source:HGNC Symbol;Acc:HGNC:6863]	MAP4K1	MAP4K1	-1.06769	0.00804475	-1.38364	0.0359455
SMAX5B011879	PREDICTED: cell surface glycoprotein MUC18-like	basal cell adhesion molecule (Lutheran blood group) [Source:ZFIN;Acc:ZDB-GENE-060929-620]	bcam	mcam	-1.07379	0.0278432	-1.65928	0.0449888
SMAX5B009606	PREDICTED: guanine nucleotide exchange factor DBS-like			mcf2l	-0.730244	0.0427753	-1.00204	0.0321536
SMAX5B020743	PREDICTED: MKI67 FHA domain-interacting nucleolar phosphoprotein-like			mki67	-1.06664	0.0140396	-2.36529	0.00876886
SMAX5B012790	PREDICTED: MOB kinase activator 2-like	MOB kinase activator 2a [Source:ZFIN;Acc:ZDB-GENE-040718-56]	mob2a	mob2a	0.579592	0.00240278	1.35561	0.0335553
SMAX5B012362	PREDICTED: protein MRVI1	murine retrovirus integration site 1 homolog [Source:ZFIN;Acc:ZDB-GENE-120221-4]	mrvi1	mrvi1	-0.670523	0.0390015	-1.05724	0.0325596
SMAX5B010310	PREDICTED: ras-specific guanine nucleotide-releasing factor 2	mutS homolog 3 (E. coli) [Source:ZFIN;Acc:ZDB-GENE-060526-307]	msh3	msh3	-1.24898	0.00532503	-2.32494	0.00105663
SMAX5B019953	N-ethylmaleimide sensitive fusion protein attachment protein alpha	N-ethylmaleimide-sensitive factor attachment protein, alpha b [Source:ZFIN;Acc:ZDB-GENE-030131-5290]	napab	napab	0.255488	0.0438737	0.782055	0.0790444
SMAX5B014572	PREDICTED: neuron navigator 1	neuron navigator 1 [Source:HGNC Symbol;Acc:HGNC:15989]	NAV1	NAV1	-0.708357	0.0390015	-0.84648	0.0359455
SMAX5B005203	PREDICTED: nuclear factor of activated T-cells cytoplasmic 2-like			nfatc2	-0.752148	0.0427753	-1.03404	0.07077
SMAX5B017314	PREDICTED: NACHT LRR and PYD domains-containing protein 3-like			nlrp3	-0.927	0.0217206	-1.06349	0.030187
SMAX5B018144	PREDICTED: nuclear receptor subfamily 1 group D member 2-like	nuclear receptor subfamily 1, group D, member 2a [Source:ZFIN;Acc:ZDB-GENE-040504-1]	nr1d2a	nr1d2a	0.432512	0.00240278	0.780027	0.0612124
SMAX5B019663	PREDICTED: otoferlin-like	otoferlin a [Source:NCBI gene;Acc:557476]	otofa	otofa	-2.1083	0.0213576	-2.71554	0.0211952
SMAX5B018011	PREDICTED: otoraplin	otoraplin [Source:HGNC Symbol;Acc:HGNC:8517]	OTOR	OTOR	0.969326	0.0696513	1.00549	0.0325361
SMAX5B007052	PREDICTED: P2Y purinoceptor 1-like			p2ry1	-0.849752	0.0255955	-1.06066	0.0183702
SMAX5B014540	PREDICTED: P2Y purinoceptor 1-like	si:dkey-78k11.9 [Source:ZFIN;Acc:ZDB-GENE-060503-929]	si:dkey-78k11.9	p2ry1	-1.00376	0.0927892	-1.14974	0.0349448
SMAX5B015761	PREDICTED: phosphoprotein associated with glycosphingolipid-enriched microdomains 1	phosphoprotein membrane anchor with glycosphingolipid microdomains 1 [Source:ZFIN;Acc:ZDB-GENE-060503-586]	pag1	pag1	-0.662859	0.0257859	-0.701679	0.074137
SMAX5B001490	Period 1	period circadian clock 1b [Source:ZFIN;Acc:ZDB-GENE-040419-1]	per1b	per1b	0.556428	0.014832	0.806032	0.0329936
SMAX5B010952	PREDICTED: pleckstrin -likey domain-containing family A member 2	si:ch211-204d2.4 [Source:ZFIN;Acc:ZDB-GENE-081105-163]	si:ch211-204d2.4	plekha2	-0.567435	0.0132097	-0.59688	0.0607079
SMAX5B018915	PREDICTED: pleckstrin -likey domain-containing family G member 2-like	transducin (beta)-like 1 X-linked receptor 1b [Source:ZFIN;Acc:ZDB-GENE-040426-1192]	tbl1xr1b	plekhg2	-0.700721	0.0726252	-1.13281	0.0117376
SMAX5B011939	POU domain class 2 transcription factor 2-like	POU class 2 homeobox 2a [Source:ZFIN;Acc:ZDB-GENE-060310-2]	pou2f2a	pou2f2a	-0.795392	0.0486	-1.06994	0.0312136
SMAX5B011511	Protein kinase C	protein kinase C, beta a [Source:ZFIN;Acc:ZDB-GENE-040426-1354]	prkcba	prkcb	-1.01671	0.00210763	-1.40993	0.00349543
SMAX5B011915	PREDICTED: tyrosine-protein phosphatase non-receptor type 3	protein tyrosine phosphatase non-receptor type 3 [Source:ZFIN;Acc:ZDB-GENE-030131-2934]	ptpn3	ptpn3	-1.23223	0.0319626	-1.51475	0.0110423
SMAX5B010016	PREDICTED: receptor-type tyrosine-protein phosphatase eta-like			ptprj	-0.446421	0.0698165	-0.570586	0.0349676
SMAX5B022429	PREDICTED: receptor-type tyrosine-protein phosphatase S-like	protein tyrosine phosphatase receptor type Sa [Source:ZFIN;Acc:ZDB-GENE-020107-3]	ptprsa	ptprs	-1.30171	0.0178793	-1.69216	0.00312565
SMAX5B000922		RAB4a, member RAS oncogene family [Source:NCBI gene;Acc:403031]	rab4a	rab4a	-1.34334	0.00242968	-1.41584	0.00722363
SMAX5B002351	PREDICTED: ras and EF-hand domain-containing protein -like			rasef	0.356689	0.0640374	0.696879	0.085022
SMAX5B009812	Ras-specific guanine nucleotide-releasing factor 1			rasgrf1	-1.02794	0.0213576	-1.7209	0.00615038
SMAX5B000317	PREDICTED: RAS guanyl-releasing protein 1-like	RAS guanyl releasing protein 1 [Source:HGNC Symbol;Acc:HGNC:9878]	RASGRP1	RASGRP1	-0.695082	0.0846649	-1.26078	0.07077
SMAX5B007560	PREDICTED: rho-related GTP-binding protein RhoH	ras homolog family member H [Source:ZFIN;Acc:ZDB-GENE-060228-7]	rhoh	rhoh	-0.852392	0.0762536	-1.31873	0.0509436
SMAX5B018912	PREDICTED: ribonuclease T2-like	ribonuclease T2, like [Source:ZFIN;Acc:ZDB-GENE-090819-2]	rnaset2l	rnaset2l	-0.592818	0.0046948	-0.585033	0.0998151
SMAX5B015798		regulator of telomere elongation helicase 1 [Source:NCBI gene;Acc:503732]	rtel1	rtel1	-0.655861	0.0795903	-0.835988	0.0279103
SMAX5B014955	PREDICTED: deoxynucleoside triphosphate triphosphohydrolase SAMHD1	SAM domain and HD domain 1 [Source:NCBI gene;Acc:553453]	samhd1	samhd1	-0.887738	0.00242968	-1.13327	0.0132008
SMAX5B009639	PREDICTED: DNA-binding protein SATB1	SATB homeobox 1a [Source:ZFIN;Acc:ZDB-GENE-031010-36]	satb1a	satb1a	-1.33025	0.00703191	-1.77798	0.0142866
SMAX5B003912	Sodium channel protein	sodium channel, voltage-gated, type I like, alpha b [Source:ZFIN;Acc:ZDB-GENE-060906-1]	scn1lab	scn1lab	-1.63817	0.0255955	-2.937	0.0302974
SMAX5B003677	PREDICTED: SH2 domain-containing protein 3C-like	SH2 domain containing 3Ca [Source:ZFIN;Acc:ZDB-GENE-080102-1]	sh2d3ca	sh2d3ca	-0.879929	0.0246961	-1.3658	0.0314432
SMAX5B020394	PREDICTED: SH3 domain-binding protein 1-like	SH3-domain binding protein 1 [Source:ZFIN;Acc:ZDB-GENE-121128-2]	sh3bp1	sh3bp1	-0.827242	0.00605138	-0.799713	0.07077
SMAX5B017498	PREDICTED: SH3 and multiple ankyrin repeat domains protein 2-like			shank2	-0.746802	0.0953954	-1.06463	0.0498869
SMAX5B013116	PREDICTED: solute carrier family 12 member 4	solute carrier family 12 member 4 [Source:ZFIN;Acc:ZDB-GENE-090218-27]	slc12a4	slc12a4	-0.989234	0.0929493	-1.41317	0.0769923
SMAX5B013010	PREDICTED: calcium-binding mitochondrial carrier protein SCaMC-3-like			slc25a23	-1.14813	0.00240278	-1.98512	0.00219506
SMAX5B009036	Solute carrier family 4 sodium borate transporter member 11B	olfactomedin 1b [Source:ZFIN;Acc:ZDB-GENE-040801-228]	olfm1b	slc4a11	-0.591983	0.0466723	-0.903941	0.0657501
SMAX5B016078	Solute carrier family 4 member a1 anion exchanger	solute carrier family 4 member 1a (Diego blood group) [Source:ZFIN;Acc:ZDB-GENE-010525-1]	slc4a1a	slc4a1a	-0.413027	0.0506342	-0.531078	0.0339529
SMAX5B022313	PREDICTED: sodium/iodide cotransporter	solute carrier family 5 member 5 [Source:ZFIN;Acc:ZDB-GENE-060503-585]	slc5a5	slc5a5	-0.964067	0.0368416	-1.30445	0.0339529
SMAX5B007869	PREDICTED: sushi nidogen and EGF-like domain-containing protein 1	sushi, nidogen and EGF-like domains 1 [Source:ZFIN;Acc:ZDB-GENE-100913-1]	sned1	sned1	-1.30862	0.0935644	-2.00675	0.00389616
SMAX5B008160	PREDICTED: sorting nexin-17	sorting nexin 17 [Source:NCBI gene;Acc:568263]	snx17	snx17	0.351614	0.0175402	0.609406	0.0208448
SMAX5B015403	PREDICTED: spondin-1-like	storkhead box 2a [Source:ZFIN;Acc:ZDB-GENE-090313-101]	stox2a	spon1	-0.986158	0.0319626	-1.00899	0.0760487
SMAX5B017771	PREDICTED: spectrin beta chain non-erythrocytic 1-like	spectrin beta, non-erythrocytic 1 [Source:HGNC Symbol;Acc:HGNC:11275]	SPTBN1	SPTBN1	-0.751669	0.0885822	-0.998646	0.0668552
SMAX5B018246	PREDICTED: beta-galactoside alpha-2-6-sialyltransferase 2	ST6 beta-galactosamide alpha-2,6-sialyltranferase 2a [Source:NCBI gene;Acc:403116]	st6gal2a	st6gal2a	-0.742259	0.0924336	-1.40725	0.0265636
SMAX5B018656	multiple tissue opsin-like	ST6 beta-galactosamide alpha-2,6-sialyltranferase 2a [Source:NCBI gene;Acc:403116]	st6gal2a	st6gal2a	-0.928575	0.0123127	-1.47253	0.00280136
SMAX5B021646	Signal transducer and activator of transcription	ATP/GTP binding protein-like 1 [Source:ZFIN;Acc:ZDB-GENE-110207-1]	agbl1	stat1	-0.703441	0.0255955	-0.720641	0.0359455
SMAX5B003600	PREDICTED: spermatid perinuclear RNA-binding protein-like	spermatid perinuclear RNA binding protein [Source:ZFIN;Acc:ZDB-GENE-030729-18]	strbp	strbp	-0.606759	0.037359	-0.86183	0.0182638
SMAX5B012297	PREDICTED: switch-associated protein 70-like	switching B cell complex subunit SWAP70a [Source:ZFIN;Acc:ZDB-GENE-040426-1182]	swap70a	swap70a	-1.0479	0.00294086	-1.29675	0.0265636
SMAX5B017375	PREDICTED: synaptopodin 2-like protein	synaptopodin 2-like b [Source:ZFIN;Acc:ZDB-GENE-090828-5]	synpo2lb	synpo2lb	-0.9253	0.0278929	-0.85795	0.0809226
SMAX5B020543	T-box brain protein 1	T-box transcription factor 21 [Source:ZFIN;Acc:ZDB-GENE-080104-3]	tbx21	tbr1	-0.805848	0.0775193	-1.26599	0.0339529
SMAX5B012595	PREDICTED: transcription factor 12	transcription factor 12 [Source:ZFIN;Acc:ZDB-GENE-040516-11]	tcf12	tcf12	-0.532836	0.004095	-0.775972	0.030187
SMAX5B003039	PREDICTED: transcription factor 4-like	transcription factor 4 [Source:HGNC Symbol;Acc:HGNC:11634]	TCF4	TCF4	-0.94254	0.0762536	-1.51146	0.00713402
SMAX5B004297	PREDICTED: transcription factor 7-like 2-like	basic leucine zipper and W2 domains 1b [Source:NCBI gene;Acc:406812]	bzw1b	tcf7l2	-0.687349	0.0376226	-0.674273	0.085022
SMAX5B021033	DUF2404 domain containing protein	testis expressed 2 [Source:ZFIN;Acc:ZDB-GENE-070615-7]	tex2	tex2	-1.04915	0.0221557	-2.10169	0.00105663
SMAX5B011423	Toll-like receptor 3	toll-like receptor 3 [Source:ZFIN;Acc:ZDB-GENE-040219-7]	tlr3	tlr3	-1.02103	0.00240278	-1.64334	0.00337687
SMAX5B018503	Toll-like receptor 7	toll-like receptor 7 [Source:ZFIN;Acc:ZDB-GENE-040219-11]	tlr7	tlr7	-1.06791	0.0846649	-1.49295	0.06209
SMAX5B012918	PREDICTED: transmembrane 4 L6 family member 5	anoctamin 5a [Source:ZFIN;Acc:ZDB-GENE-091013-2]	ano5a	tm4sf5	-0.543354	0.0994688	-1.29258	0.00939615
SMAX5B020702	PREDICTED: transmembrane channel-like protein 6			tmc6	-1.14795	0.0180082	-1.77295	0.00157753
SMAX5B007084	PREDICTED: tripartite motif-containing protein 7-like			trim7	-0.985913	0.00240278	-1.37719	0.0095447
SMAX5B014430	Tetraspanin	solute carrier family 25 member 55b [Source:ZFIN;Acc:ZDB-GENE-040801-184]	slc25a55b	tspan1	-1.22386	0.00314352	-2.02691	0.00168099
SMAX5B002603	PREDICTED: inactive polyglycylase TTLL10			ttll10	-1.25181	0.0942368	-1.62621	0.0334616
SMAX5B020990	PREDICTED: protein tweety -like 2-like	tweety homolog 2, like [Source:NCBI gene;Acc:406540]	ttyh2l	ttyh2l	-1.01343	0.0101849	-1.41749	0.00713402
SMAX5B021301	Thioredoxin-interacting protein	thioredoxin interacting protein a [Source:ZFIN;Acc:ZDB-GENE-030804-10]	txnipa	txnipa	0.358207	0.0928067	0.395575	0.085022
SMAX5B020407	PREDICTED: protein unc-13 -like D	unc-13 homolog D (C. elegans) [Source:ZFIN;Acc:ZDB-GENE-110411-188]	unc13d	unc13d	-0.671524	0.0417505	-0.707408	0.0786454
SMAX5B018325	PREDICTED: regulator of nonsense transcripts 3A	UPF3A regulator of nonsense mediated mRNA decay [Source:NCBI gene;Acc:566608]	upf3a	upf3a	-0.696142	0.0887346	-0.745455	0.0984263
SMAX5B015192	PREDICTED: guanine nucleotide exchange factor VAV2			vav2	-0.754029	0.0073357	-0.774694	0.085022
SMAX5B011270	PREDICTED: zinc finger protein 831			znf831	-0.753007	0.0250298	-0.895153	0.0382778
SMAX5B022402					-0.78128	0.00856759	-0.924109	0.0509436
SMAX5B007422					-0.806865	0.00757698	-0.726417	0.0949253
SMAX5B013011					-1.28875	0.0322885	-2.25025	0.0613527

## Sheet: STRING_mapping
#queryIndex	queryItem	stringId	preferredName	annotation
4	adora2b	9606.ENSP00000304501	ADORA2B	Adenosine receptor A2b; Receptor for adenosine. The activity of this receptor is mediated by G proteins which activate adenylyl cyclase
5	anks1b	9606.ENSP00000449629	ANKS1B	Ankyrin repeat and sterile alpha motif domain-containing protein 1B; Isoform 2 may participate in the regulation of nucleoplasmic coilin protein interactions in neuronal and transformed cells; Ankyrin repeat domain containing
7	tm4sf5	9606.ENSP00000270560	TM4SF5	Transmembrane 4 L six family member 5; Belongs to the L6 tetraspanin family
9	stat1	9606.ENSP00000354394	STAT1	Signal transducer and activator of transcription 1-alpha/beta; Signal transducer and transcription activator that mediates cellular responses to interferons (IFNs), cytokine KITLG/SCF and other cytokines and other growth factors. Following type I IFN (IFN-alpha and IFN-beta) binding to cell surface receptors, signaling via protein kinases leads to activation of Jak kinases (TYK2 and JAK1) and to …
11	mcam	9606.ENSP00000264036	MCAM	Cell surface glycoprotein MUC18; Plays a role in cell adhesion, and in cohesion of the endothelial monolayer at intercellular junctions in vascular tissue. Its expression may allow melanoma cells to interact with cellular elements of the vascular system, thereby enhancing hematogeneous tumor spread. Could be an adhesion molecule active in neural crest cells during embryonic development. Acts as s…
12	tcf7l2	9606.ENSP00000358404	TCF7L2	Transcription factor 7-like 2; Participates in the Wnt signaling pathway and modulates MYC expression by binding to its promoter in a sequence-specific manner. Acts as repressor in the absence of CTNNB1, and as activator in its presence. Activates transcription from promoters with several copies of the Tcf motif 5'-CCTTTGATC-3' in the presence of CTNNB1. TLE1, TLE2, TLE3 and TLE4 repress transact…
13	carmil3	9606.ENSP00000340467	LRRC16B	Capping protein, Arp2/3 and myosin-I linker protein 3; Leucine rich repeat containing 16B; Belongs to the CARMIL family
14	cblc	9606.ENSP00000270279	CBLC	E3 ubiquitin-protein ligase CBL-C; Acts as an E3 ubiquitin-protein ligase, which accepts ubiquitin from specific E2 ubiquitin-conjugating enzymes, and then transfers it to substrates promoting their degradation by the proteasome. Functionally coupled with the E2 ubiquitin-protein ligases UB2D1, UB2D2 and UB2D3. Regulator of EGFR mediated signal transduction; upon EGF activation, ubiquitinates EGF…
15	cd79a	9606.ENSP00000221972	CD79A	B-cell antigen receptor complex-associated protein alpha chain; Required in cooperation with CD79B for initiation of the signal transduction cascade activated by binding of antigen to the B-cell antigen receptor complex (BCR) which leads to internalization of the complex, trafficking to late endosomes and antigen presentation. Also required for BCR surface expression and for efficient differentia…
16	ccr2	9606.ENSP00000292301	CCR2	C-C chemokine receptor type 2; Receptor for the CCL2, CCL7 and CCL13 chemokines. Receptor for the beta-defensin DEFB106A/DEFB106B. Transduces a signal by increasing intracellular calcium ion levels (By similarity). Upon CCL2 ligation, mediates chemotaxis and migration induction through the activation of the PI3K cascade, the small G protein Rac and lamellipodium protrusion (Probable)
19	cnga4	9606.ENSP00000369268	CNGA4	Cyclic nucleotide-gated cation channel alpha-4; Second messenger, cAMP, causes the opening of cation- selective cyclic nucleotide-gated (CNG) channels and depolarization of the neuron (olfactory sensory neurons, OSNs). CNGA4 is the modulatory subunit of this channel which is known to play a central role in the transduction of odorant signals and subsequent adaptation. By accelerating the calcium-…
20	cyth2	9606.ENSP00000408236	CYTH2	Cytohesin-2; Acts as a guanine-nucleotide exchange factor (GEF). Promotes guanine-nucleotide exchange on ARF1, ARF3 and ARF6. Promotes the activation of ARF factors through replacement of GDP with GTP. The cell membrane form, in association with ARL4 proteins, recruits ARF6 to the plasma membrane. Involved in neurite growth (By similarity); Pleckstrin homology domain containing
23	irf4	9606.ENSP00000370343	IRF4	Interferon regulatory factor 4; Transcriptional activator. Binds to the interferon- stimulated response element (ISRE) of the MHC class I promoter. Binds the immunoglobulin lambda light chain enhancer, together with PU.1. Probably plays a role in ISRE-targeted signal transduction mechanisms specific to lymphoid cells. Involved in CD8(+) dendritic cell differentiation by forming a complex with the…
24	ell	9606.ENSP00000262809	ELL	RNA polymerase II elongation factor ELL; Elongation factor component of the super elongation complex (SEC), a complex required to increase the catalytic rate of RNA polymerase II transcription by suppressing transient pausing by the polymerase at multiple sites along the DNA. Elongation factor component of the little elongation complex (LEC), a complex required to regulate small nuclear RNA (snRN…
25	ephx2	9606.ENSP00000430269	EPHX2	Bifunctional epoxide hydrolase 2; Bifunctional enzyme. The C-terminal domain has epoxide hydrolase activity and acts on epoxides (alkene oxides, oxiranes) and arene oxides. Plays a role in xenobiotic metabolism by degrading potentially toxic epoxides (By similarity). Also determines steady-state levels of physiological mediators. The N-terminal domain has lipid phosphatase activity, with the high…
26	fam160a2	9606.ENSP00000265978	FAM160A2	FTS and Hook-interacting protein; Component of the FTS/Hook/FHIP complex (FHF complex). The FHF complex may function to promote vesicle trafficking and/or fusion via the homotypic vesicular protein sorting complex (the HOPS complex); Belongs to the UPF0518 family
27	fbxl2	9606.ENSP00000417601	FBXL2	F-box/LRR-repeat protein 2; Calcium-activated substrate recognition component of the SCF (SKP1-cullin-F-box protein) E3 ubiquitin-protein ligase complex, SCF(FBXL2), which mediates the ubiquitination and subsequent proteasomal degradation of target proteins. Unlike many F-box proteins, FBXL2 does not seem to target phosphodegron within its substrates but rather calmodulin-binding motifs and is th…
28	fcho1	9606.ENSP00000473001	FCHO1	F-BAR domain only protein 1; Functions in an early step of clathrin-mediated endocytosis. Has both a membrane binding/bending activity and the ability to recruit proteins essential to the formation of functional clathrin-coated pits. May regulate Bmp signaling by regulating clathrin-mediated endocytosis of Bmp receptors; F-BAR domain containing
29	fkbp5	9606.ENSP00000444810	FKBP5	Peptidyl-prolyl cis-trans isomerase FKBP5; Immunophilin protein with PPIase and co-chaperone activities. Component of unligated steroid receptors heterocomplexes through interaction with heat-shock protein 90 (HSP90). Plays a role in the intracellular trafficking of heterooligomeric forms of steroid hormone receptors maintaining the complex into the cytoplasm when unliganded; FKBP prolyl isomeras…
30	grk5	9606.ENSP00000376609	GRK5	G protein-coupled receptor kinase 5; Serine/threonine kinase that phosphorylates preferentially the activated forms of a variety of G-protein- coupled receptors (GPCRs). Such receptor phosphorylation initiates beta-arrestin-mediated receptor desensitization, internalization, and signaling events leading to their down-regulation. Phosphorylates a variety of GPCRs, including adrenergic receptors, m…
31	gbp	9606.ENSP00000005286	TMEM132A	Transmembrane protein 132A; May play a role in embryonic and postnatal development of the brain. Increased resistance to cell death induced by serum starvation in cultured cells. Regulates cAMP-induced GFAP gene expression via STAT3 phosphorylation (By similarity); Belongs to the TMEM132 family
32	gucy2c	9606.ENSP00000261170	GUCY2C	Heat-stable enterotoxin receptor; Receptor for the E.coli heat-stable enterotoxin (E.coli enterotoxin markedly stimulates the accumulation of cGMP in mammalian cells expressing GC-C). Also activated by the endogenous peptides guanylin and uroguanylin; Guanylate cyclase receptors
33	hjv	9606.ENSP00000337014	HFE2	Hemojuvelin; Acts as a bone morphogenetic protein (BMP) coreceptor. Through enhancement of BMP signaling regulates hepcidin (HAMP) expression and regulates iron homeostasis; Belongs to the repulsive guidance molecule (RGM) family
35	inpp5d	9606.ENSP00000405338	INPP5D	Phosphatidylinositol 3,4,5-trisphosphate 5-phosphatase 1; Phosphatidylinositol (PtdIns) phosphatase that specifically hydrolyzes the 5-phosphate of phosphatidylinositol- 3,4,5-trisphosphate (PtdIns(3,4,5)P3) to produce PtdIns(3,4)P2, thereby negatively regulating the PI3K (phosphoinositide 3-kinase) pathways. Acts as a negative regulator of B-cell antigen receptor signaling. Mediates signaling fr…
36	ebf1	9606.ENSP00000322898	EBF1	Transcription factor COE1; Transcriptional activator which recognizes variations of the palindromic sequence 5'-ATTCCCNNGGGAATT-3'
40	MAP4K1	9606.ENSP00000465039	MAP4K1	Mitogen-activated protein kinase kinase kinase kinase 1; Serine/threonine-protein kinase, which may play a role in the response to environmental stress. Appears to act upstream of the JUN N-terminal pathway. May play a role in hematopoietic lineage decisions and growth regulation. Able to autophosphorylate
42	mrvi1	9606.ENSP00000412130	MRVI1	Protein MRVI1; Plays a role as NO/PRKG1-dependent regulator of IP3- induced calcium release; its phosphorylation by PRKG1 inhibits bradykinin and IP3-induced calcium release from intracellular stores. Recruits PRKG1 to the endoplasmic reticulum and may mediate the assembly of PRKG1 and ITPR1 in a macrocomplex. Involved in PRKG1 signaling cascade leading to inhibition of platelet activation and ag…
43	msh3	9606.ENSP00000265081	MSH3	DNA mismatch repair protein Msh3; Component of the post-replicative DNA mismatch repair system (MMR). Heterodimerizes with MSH2 to form MutS beta which binds to DNA mismatches thereby initiating DNA repair. When bound, the MutS beta heterodimer bends the DNA helix and shields approximately 20 base pairs. MutS beta recognizes large insertion- deletion loops (IDL) up to 13 nucleotides long. After m…
45	NAV1	9606.ENSP00000356265	NAV1	Neuron navigator 1; May be involved in neuronal migration
47	slc4a11	9606.ENSP00000369399	SLC4A11	Sodium bicarbonate transporter-like protein 11; Transporter which plays an important role in sodium- mediated fluid transport in different organs. Prevents severe morphological changes of the cornea caused by increased sodium chloride concentrations in the stroma. In the inner ear, is involved in transport of potassium through the fibrocyte layer to the stria vascularis and is essential for the g…
49	OTOR	9606.ENSP00000246081	OTOR	Otoraplin; MIA family; Belongs to the MIA/OTOR family
50	itga3	9606.ENSP00000007722	ITGA3	Integrin alpha-3; Integrin alpha-3/beta-1 is a receptor for fibronectin, laminin, collagen, epiligrin, thrombospondin and CSPG4. Integrin alpha-3/beta-1 provides a docking site for FAP (seprase) at invadopodia plasma membranes in a collagen-dependent manner and hence may participate in the adhesion, formation of invadopodia and matrix degradation processes, promoting cell invasion. Alpha- 3/beta-…
52	junb	9606.ENSP00000303315	JUNB	Transcription factor jun-B; Transcription factor involved in regulating gene activity following the primary growth factor response. Binds to the DNA sequence 5'-TGA[CG]TCA-3'; Belongs to the bZIP family. Jun subfamily
53	pag1	9606.ENSP00000220597	PAG1	Phosphoprotein associated with glycosphingolipid-enriched microdomains 1; Negatively regulates TCR (T-cell antigen receptor)- mediated signaling in T-cells and FCER1 (high affinity immunoglobulin epsilon receptor)-mediated signaling in mast cells. Promotes CSK activation and recruitment to lipid rafts, which results in LCK inhibition. Inhibits immunological synapse formation by preventing dynamic…
56	prkcb	9606.ENSP00000305355	PRKCB	Protein kinase C beta type; Calcium-activated, phospholipid- and diacylglycerol (DAG)-dependent serine/threonine-protein kinase involved in various cellular processes such as regulation of the B-cell receptor (BCR) signalosome, oxidative stress-induced apoptosis, androgen receptor-dependent transcription regulation, insulin signaling and endothelial cells proliferation. Plays a key role in B-cell…
57	ptpn3	9606.ENSP00000363667	PTPN3	Tyrosine-protein phosphatase non-receptor type 3; May act at junctions between the membrane and the cytoskeleton. Possesses tyrosine phosphatase activity; FERM domain containing
58	ptprs	9606.ENSP00000349932	PTPRS	Receptor-type tyrosine-protein phosphatase S; Cell surface receptor that binds to glycosaminoglycans, including chondroitin sulfate proteoglycans and heparan sulfate proteoglycan. Binding to chondroitin sulfate and heparan sulfate proteoglycans has opposite effects on PTPRS oligomerization and regulation of neurite outgrowth. Contributes to the inhibition of neurite and axonal outgrowth by chondr…
59	rab4a	9606.ENSP00000355651	RAB4A	Ras-related protein Rab-4A; Protein transport. Probably involved in vesicular traffic (By similarity); RAB, member RAS oncogene GTPases
60	RASGRP1	9606.ENSP00000310244	RASGRP1	RAS guanyl-releasing protein 1; Functions as a calcium- and diacylglycerol (DAG)- regulated nucleotide exchange factor specifically activating Ras through the exchange of bound GDP for GTP. Activates the Erk/MAP kinase cascade. Regulates T-cell/B-cell development, homeostasis and differentiation by coupling T-lymphocyte/B- lymphocyte antigen receptors to Ras. Regulates NK cell cytotoxicity and IT…
61	rhoh	9606.ENSP00000371219	RHOH	Rho-related GTP-binding protein RhoH; Negative regulator of hematopoietic progenitor cell proliferation, survival and migration. Critical regulator of thymocyte development and T-cell antigen receptor (TCR) signaling by mediating recruitment and activation of ZAP70. Required for phosphorylation of CD3Z, membrane translocation of ZAP70 and subsequent activation of the ZAP70-mediated pathways. Esse…
62	rtel1	9606.ENSP00000353332	RTEL1	Regulator of telomere elongation helicase 1; ATP-dependent DNA helicase implicated in telomere-length regulation, DNA repair and the maintenance of genomic stability. Acts as an anti-recombinase to counteract toxic recombination and limit crossover during meiosis. Regulates meiotic recombination and crossover homeostasis by physically dissociating strand invasion events and thereby promotes noncr…
64	samhd1	9606.ENSP00000262878	SAMHD1	Deoxynucleoside triphosphate triphosphohydrolase SAMHD1; Host restriction nuclease involved in defense response to virus. Has dNTPase activity and reduces cellular dNTP levels to levels too low for retroviral reverse transcription to occur. Blocks early-stage virus replication in dendritic and other myeloid cells. Likewise, suppresses LINE-1 retrotransposon activity. May play a role in mediating …
67	sh3bp1	9606.ENSP00000350018	SH3BP1	SH3 domain-binding protein 1; GTPase activating protein (GAP) which specifically converts GTP-bound Rho-type GTPases including RAC1 and CDC42 in their inactive GDP-bound form. By specifically inactivating RAC1 at the leading edge of migrating cells, it regulates the spatiotemporal organization of cell protrusions which is important for proper cell migration. Also negatively regulates CDC42 in the…
68	plekha2	9606.ENSP00000482228	PLEKHA2	Pleckstrin homology domain-containing family A member 2; Binds specifically to phosphatidylinositol 3,4- diphosphate (PtdIns3,4P2), but not to other phosphoinositides. May recruit other proteins to the plasma membrane (By similarity); Pleckstrin homology domain containing
69	cd22	9606.ENSP00000085219	CD22	B-cell receptor CD22; Mediates B-cell B-cell interactions. May be involved in the localization of B-cells in lymphoid tissues. Binds sialylated glycoproteins; one of which is CD45. Preferentially binds to alpha-2,6-linked sialic acid. The sialic acid recognition site can be masked by cis interactions with sialic acids on the same cell surface. Upon ligand induced tyrosine phosphorylation in the i…
71	p2ry1	9606.ENSP00000304767	P2RY1	P2Y purinoceptor 1; Receptor for extracellular adenine nucleotides such as ATP and ADP. In platelets binding to ADP leads to mobilization of intracellular calcium ions via activation of phospholipase C, a change in platelet shape, and probably to platelet aggregation; Belongs to the G-protein coupled receptor 1 family
72	kcnn4	9606.ENSP00000262888	KCNN4	Intermediate conductance calcium-activated potassium channel protein 4; Forms a voltage-independent potassium channel that is activated by intracellular calcium. Activation is followed by membrane hyperpolarization which promotes calcium influx. Required for maximal calcium influx and proliferation during the reactivation of naive T-cells. The channel is blocked by clotrimazole and charybdotoxin …
75	slc12a4	9606.ENSP00000395983	SLC12A4	Solute carrier family 12 member 4; Mediates electroneutral potassium-chloride cotransport when activated by cell swelling. May contribute to cell volume homeostasis in single cells. May be involved in the regulation of basolateral Cl(-) exit in NaCl absorbing epithelia (By similarity). Isoform 4 has no transport activity; Belongs to the SLC12A transporter family
76	tspan1	9606.ENSP00000361072	TSPAN1	Tetraspanin-1; Tetraspanin 1; Tetraspanins
78	slc5a5	9606.ENSP00000222248	SLC5A5	Sodium/iodide cotransporter; Mediates iodide uptake in the thyroid gland; Solute carriers
79	apbb1ip	9606.ENSP00000365411	APBB1IP	Amyloid beta A4 precursor protein-binding family B member 1-interacting protein; Appears to function in the signal transduction from Ras activation to actin cytoskeletal remodeling. Suppresses insulin- induced promoter activities through AP1 and SRE. Mediates Rap1- induced adhesion; Belongs to the MRL family
80	snx17	9606.ENSP00000233575	SNX17	Sorting nexin-17; Critical regulator of endosomal recycling of numerous receptors, channels, and other transmembrane proteins. Binds to NPxY sequences in the cytoplasmic tails of target cargos. Plays a role in the sorting of endocytosed LRP1 and APP, and prevents their degradation. Required for maintenance of normal cell surface levels of APP and LRP1. Recycles internalized integrins ITGB1, ITGB5…
81	SPTBN1	9606.ENSP00000349259	SPTBN1	Spectrin beta chain, non-erythrocytic 1; Fodrin, which seems to be involved in secretion, interacts with calmodulin in a calcium-dependent manner and is thus candidate for the calcium-dependent movement of the cytoskeleton at the membrane; Pleckstrin homology domain containing
82	strbp	9606.ENSP00000415968	STRBP	Spermatid perinuclear RNA-binding protein; Involved in spermatogenesis and sperm function. Plays a role in regulation of cell growth. Binds to double-stranded DNA and RNA. Binds most efficiently to poly(I:C) RNA than to poly(dI:dC) DNA. Binds also to single-stranded poly(G) RNA. Binds non-specifically to the mRNA PRM1 3'-UTR and adenovirus VA RNA (By similarity)
85	spon1	9606.ENSP00000460236	SPON1	Spondin-1; Cell adhesion protein that promotes the attachment of spinal cord and sensory neuron cells and the outgrowth of neurites in vitro. May contribute to the growth and guidance of axons in both the spinal cord and the PNS (By similarity). Major factor for vascular smooth muscle cell
86	sned1	9606.ENSP00000308893	SNED1	Sushi, nidogen and EGF-like domain-containing protein 1; Fibronectin type III domain containing
89	tbr1	9606.ENSP00000374205	TBR1	T-box brain protein 1; Probable transcriptional regulator involved in developmental processes. Required for normal brain development; T-boxes
90	tex2	9606.ENSP00000258991	TEX2	Testis-expressed protein 2; Testis expressed 2
92	tlr3	9606.ENSP00000296795	TLR3	Toll-like receptor 3; Key component of innate and adaptive immunity. TLRs (Toll-like receptors) control host immune response against pathogens through recognition of molecular patterns specific to microorganisms. TLR3 is a nucleotide-sensing TLR which is activated by double-stranded RNA, a sign of viral infection. Acts via the adapter TRIF/TICAM1, leading to NF-kappa-B activation, IRF3 nuclear tr…
93	tlr7	9606.ENSP00000370034	TLR7	Toll-like receptor 7; Key component of innate and adaptive immunity. TLRs (Toll-like receptors) control host immune response against pathogens through recognition of molecular patterns specific to microorganisms. TLR7 is a nucleotide-sensing TLR which is activated by single-stranded RNA. Acts via MYD88 and TRAF6, leading to NF-kappa-B activation, cytokine secretion and the inflammatory response (…
94	tcf12	9606.ENSP00000388940	TCF12	Transcription factor 12; Transcriptional regulator. Involved in the initiation of neuronal differentiation. Activates transcription by binding to the E box (5'-CANNTG-3'); Basic helix-loop-helix proteins
95	TCF4	9606.ENSP00000381382	TCF4	Transcription factor 4; Transcription factor that binds to the immunoglobulin enchancer Mu-E5/KE5-motif. Involved in the initiation of neuronal differentiation. Activates transcription by binding to the E box (5'-CANNTG-3'). Binds to the E-box present in the somatostatin receptor 2 initiator element (SSTR2-INR) to activate transcription (By similarity). Preferentially binds to either 5'-ACANNTGT-…
96	plekhg2	9606.ENSP00000392906	PLEKHG2	Pleckstrin homology domain-containing family G member 2; May be a transforming oncogene with exchange activity for CDC42 (By similarity). May be a guanine-nucleotide exchange factor (GEF) for RAC1 and CDC42. Activated by the binding to subunits beta and gamma of the heterotrimeric guanine nucleotide- binding protein (G protein). Involved in the regulation of actin polymerization; Pleckstrin homol…
99	unc13d	9606.ENSP00000207549	UNC13D	Protein unc-13 homolog D; Plays a role in cytotoxic granule exocytosis in lymphocytes. Required for both granule maturation and granule docking and priming at the immunologic synapse. Regulates assembly of recycling and late endosomal structures, leading to the formation of an endosomal exocytic compartment that fuses with perforin-containing granules at the immunologic synapse and licences them …
100	upf3a	9606.ENSP00000364448	UPF3A	Regulator of nonsense transcripts 3A; Involved in nonsense-mediated decay (NMD) of mRNAs containing premature stop codons by associating with the nuclear exon junction complex (EJC) and serving as link between the EJC core and NMD machinery. Recruits UPF2 at the cytoplasmic side of the nuclear envelope and the subsequent formation of an UPF1-UPF2- UPF3 surveillance complex (including UPF1 bound t…
101	cd79b	9606.ENSP00000376544	CD79B	B-cell antigen receptor complex-associated protein beta chain; Required in cooperation with CD79A for initiation of the signal transduction cascade activated by the B-cell antigen receptor complex (BCR) which leads to internalization of the complex, trafficking to late endosomes and antigen presentation. Enhances phosphorylation of CD79A, possibly by recruiting kinases which phosphorylate CD79A o…
102	ankrd27	9606.ENSP00000304292	ANKRD27	Ankyrin repeat domain-containing protein 27; May be a guanine exchange factor (GEF) for Rab21, Rab32 and Rab38 and regulate endosome dynamics. May regulate the participation of VAMP7 in membrane fusion events; in vitro inhibits VAMP7-mediated SNARE complex formation by trapping VAMP7 in a closed, fusogenically inactive conformation. Involved in peripheral melanosomal distribution of TYRP1 in mela…
103	arap2	9606.ENSP00000302895	ARAP2	Arf-GAP with Rho-GAP domain, ANK repeat and PH domain-containing protein 2; Phosphatidylinositol 3,4,5-trisphosphate-dependent GTPase-activating protein that modulates actin cytoskeleton remodeling by regulating ARF and RHO family members. Is activated by phosphatidylinositol 3,4,5-trisphosphate (PtdIns(3,4,5)P3) binding. Can be activated by phosphatidylinositol 3,4-bisphosphate (PtdIns(3,4,5)P2)…
104	hspg2	9606.ENSP00000363827	HSPG2	Basement membrane-specific heparan sulfate proteoglycan core protein; Integral component of basement membranes. Component of the glomerular basement membrane (GBM), responsible for the fixed negative electrostatic membrane charge, and which provides a barrier which is both size- and charge-selective. It serves as an attachment substrate for cells. Plays essential roles in vascularization. Critica…
105	cd22	9606.ENSP00000085219	CD22	B-cell receptor CD22; Mediates B-cell B-cell interactions. May be involved in the localization of B-cells in lymphoid tissues. Binds sialylated glycoproteins; one of which is CD45. Preferentially binds to alpha-2,6-linked sialic acid. The sialic acid recognition site can be masked by cis interactions with sialic acids on the same cell surface. Upon ligand induced tyrosine phosphorylation in the i…
106	cd22	9606.ENSP00000085219	CD22	B-cell receptor CD22; Mediates B-cell B-cell interactions. May be involved in the localization of B-cells in lymphoid tissues. Binds sialylated glycoproteins; one of which is CD45. Preferentially binds to alpha-2,6-linked sialic acid. The sialic acid recognition site can be masked by cis interactions with sialic acids on the same cell surface. Upon ligand induced tyrosine phosphorylation in the i…
107	cd22	9606.ENSP00000085219	CD22	B-cell receptor CD22; Mediates B-cell B-cell interactions. May be involved in the localization of B-cells in lymphoid tissues. Binds sialylated glycoproteins; one of which is CD45. Preferentially binds to alpha-2,6-linked sialic acid. The sialic acid recognition site can be masked by cis interactions with sialic acids on the same cell surface. Upon ligand induced tyrosine phosphorylation in the i…
108	camkk1	9606.ENSP00000158166	CAMKK1	Calcium/calmodulin-dependent protein kinase kinase 1; Calcium/calmodulin-dependent protein kinase that belongs to a proposed calcium-triggered signaling cascade involved in a number of cellular processes. Phosphorylates CAMK1, CAMK1D, CAMK1G and CAMK4. Involved in regulating cell apoptosis. Promotes cell survival by phosphorylating AKT1/PKB that inhibits pro-apoptotic BAD/Bcl2-antagonist of cell …
109	slc25a23	9606.ENSP00000301454	SLC25A23	Calcium-binding mitochondrial carrier protein SCaMC-3; Calcium-dependent mitochondrial solute carrier. Mitochondrial solute carriers shuttle metabolites, nucleotides, and cofactors through the mitochondrial inner membrane. May act as a ATP-Mg/Pi exchanger that mediates the transport of Mg-ATP in exchange for phosphate, catalyzing the net uptake or efflux of adenine nucleotides into or from the mi…
110	card11	9606.ENSP00000380150	CARD11	Caspase recruitment domain-containing protein 11; Involved in the costimulatory signal essential for T- cell receptor (TCR)-mediated T-cell activation. Its binding to DPP4 induces T-cell proliferation and NF-kappa-B activation in a T-cell receptor/CD3-dependent manner. Activates NF-kappa-B via BCL10 and IKK. Stimulates the phosphorylation of BCL10. Also activates the TORC1 signaling pathway; CBM …
111	ctsl	9606.ENSP00000345344	CTSL	Cathepsin L1; Important for the overall degradation of proteins in lysosomes; Cathepsins
112	ctss	9606.ENSP00000357981	CTSS	Cathepsin S; Thiol protease. Key protease responsible for the removal of the invariant chain from MHC class II molecules. The bond- specificity of this proteinase is in part similar to the specificities of cathepsin L and cathepsin N; Cathepsins
113	cebpd	9606.ENSP00000386165	CEBPD	CCAAT/enhancer-binding protein delta; Transcription activator that recognizes two different DNA motifs: the CCAAT homology common to many promoters and the enhanced core homology common to many enhancers. Important transcription factor regulating the expression of genes involved in immune and inflammatory responses. Transcriptional activator that enhances IL6 transcription alone and as heterodime…
114	dock3	9606.ENSP00000266037	DOCK3	Dedicator of cytokinesis protein 3; Potential guanine nucleotide exchange factor (GEF). GEF proteins activate some small GTPases by exchanging bound GDP for free GTP. Its interaction with presenilin proteins as well as its ability to stimulate Tau/MAPT phosphorylation suggest that it may be involved in Alzheimer disease. Ectopic expression in nerve cells decreases the secretion of amyloid-beta AP…
115	fchsd2	9606.ENSP00000386722	FCHSD2	FCH and double SH3 domains 2; F-BAR domain containing
116	gtpbp2	9606.ENSP00000303997	GTPBP2	GTP binding protein 2; Belongs to the TRAFAC class translation factor GTPase superfamily. Classic translation factor GTPase family. GTPBP1 subfamily
117	mcf2l	9606.ENSP00000440374	MCF2L	Guanine nucleotide exchange factor DBS; Guanine nucleotide exchange factor that catalyzes guanine nucleotide exchange on RHOA and CDC42, and thereby contributes to the regulation of RHOA and CDC42 signaling pathways (By similarity). Seems to lack activity with RAC1. Becomes activated and highly tumorigenic by truncation of the N-terminus (By similarity). Isoform 5 activates CDC42; Pleckstrin homo…
118	vav2	9606.ENSP00000360916	VAV2	Guanine nucleotide exchange factor VAV2; Guanine nucleotide exchange factor for the Rho family of Ras-related GTPases. Plays an important role in angiogenesis. Its recruitment by phosphorylated EPHA2 is critical for EFNA1-induced RAC1 GTPase activation and vascular endothelial cell migration and assembly (By similarity); Pleckstrin homology domain containing
119	hmcn1	9606.ENSP00000271588	HMCN1	Hemicentin-1; Promotes cleavage furrow maturation during cytokinesis in preimplantation embryos. May play a role in the architecture of adhesive and flexible epithelial cell junctions. May play a role during myocardial remodeling by imparting an effect on cardiac fibroblast migration; Fibulins
120	ttll10	9606.ENSP00000368592	TTLL10	Inactive polyglycylase TTLL10; Inactive polyglycylase; Tubulin tyrosine ligase family
122	glo1	9606.ENSP00000362463	GLO1	Lactoylglutathione lyase; Catalyzes the conversion of hemimercaptal, formed from methylglyoxal and glutathione, to S-lactoylglutathione. Involved in the regulation of TNF-induced transcriptional activity of NF- kappa-B. Required for normal osteoclastogenesis
123	lmo7	9606.ENSP00000433352	LMO7	LIM domain only protein 7; LIM domain containing
124	mki67	9606.ENSP00000357643	MKI67	Proliferation marker protein Ki-67; Required to maintain individual mitotic chromosomes dispersed in the cytoplasm following nuclear envelope disassembly. Associates with the surface of the mitotic chromosome, the perichromosomal layer, and covers a substantial fraction of the chromosome surface. Prevents chromosomes from collapsing into a single chromatin mass by forming a steric and electrostat…
125	nlrp3	9606.ENSP00000337383	NLRP3	NACHT, LRR and PYD domains-containing protein 3; As the sensor component of the NLRP3 inflammasome, plays a crucial role in innate immunity and inflammation. In response to pathogens and other damage-associated signals, initiates the formation of the inflammasome polymeric complex, made of NLRP3, PYCARD and CASP1 (and possibly CASP4 and CASP5). Recruitment of proCASP1 to the inflammasome promotes…
126	nfatc2	9606.ENSP00000379330	NFATC2	Nuclear factor of activated T-cells, cytoplasmic 2; Plays a role in the inducible expression of cytokine genes in T-cells, especially in the induction of the IL-2, IL-3, IL-4, TNF-alpha or GM-CSF. Promotes invasive migration through the activation of GPC6 expression and WNT5A signaling pathway; Nuclear factors of activated T-cells
127	p2ry1	9606.ENSP00000304767	P2RY1	P2Y purinoceptor 1; Receptor for extracellular adenine nucleotides such as ATP and ADP. In platelets binding to ADP leads to mobilization of intracellular calcium ions via activation of phospholipase C, a change in platelet shape, and probably to platelet aggregation; Belongs to the G-protein coupled receptor 1 family
128	atp8b2	9606.ENSP00000357475	ATP8B2	Phospholipid-transporting ATPase ID; Catalytic component of a P4-ATPase flippase complex which catalyzes the hydrolysis of ATP coupled to the transport of aminophospholipids from the outer to the inner leaflet of various membranes and ensures the maintenance of asymmetric distribution of phospholipids. Phospholipid translocation seems also to be implicated in vesicle formation and in uptake of li…
129	efr3b	9606.ENSP00000384081	EFR3B	Protein EFR3 homolog B; Component of a complex required to localize phosphatidylinositol 4-kinase (PI4K) to the plasma membrane. The complex acts as a regulator of phosphatidylinositol 4-phosphate (PtdIns(4)P) synthesis (Probable). In the complex, EFR3B probably acts as the membrane-anchoring component. Also involved in responsiveness to G-protein-coupled receptors; it is however unclear whether …
130	fat3	9606.ENSP00000432586	FAT3	Protocadherin Fat 3; May play a role in the interactions between neurites derived from specific subsets of neurons during development; Cadherin related
131	fat3	9606.ENSP00000432586	FAT3	Protocadherin Fat 3; May play a role in the interactions between neurites derived from specific subsets of neurons during development; Cadherin related
132	rasef	9606.ENSP00000365630	RASEF	Ras and EF-hand domain-containing protein; Binds predominantly GDP, and also GTP; EF-hand domain containing
133	ptprj	9606.ENSP00000400010	PTPRJ	Receptor-type tyrosine-protein phosphatase eta; Tyrosine phosphatase which dephosphorylates or contributes to the dephosphorylation of CTNND1, FLT3, PDGFRB, MET, RET (variant MEN2A), KDR, LYN, SRC, MAPK1, MAPK3, EGFR, TJP1, OCLN, PIK3R1 and PIK3R2. Plays a role in cell adhesion, migration, proliferation and differentiation. Involved in vascular development. Regulator of macrophage adhesion and sp…
134	shank2	9606.ENSP00000469689	SHANK2	SH3 and multiple ankyrin repeat domains protein 2; Seems to be an adapter protein in the postsynaptic density (PSD) of excitatory synapses that interconnects receptors of the postsynaptic membrane including NMDA-type and metabotropic glutamate receptors, and the actin-based cytoskeleton. May play a role in the structural and functional organization of the dendritic spine and synaptic junction; Be…
135	tmc6	9606.ENSP00000465261	TMC6	Transmembrane channel-like protein 6; Probable ion channel; Transmembrane channel likes
136	trim7	9606.ENSP00000274773	TRIM7	E3 ubiquitin-protein ligase TRIM7; E3 ubiquitin-protein ligase. Mediates 'Lys-63'-linked polyubiquitination and stabilization of the JUN coactivator RNF187 in response to growth factor signaling via the MEK/ERK pathway, thereby regulating JUN transactivation and cellular proliferation; Belongs to the TRIM/RBCC family
137	znf831	9606.ENSP00000360069	ZNF831	Zinc finger protein 831
138	rasgrf1	9606.ENSP00000405963	RASGRF1	Ras-specific guanine nucleotide-releasing factor 1; Promotes the exchange of Ras-bound GDP by GTP; Pleckstrin homology domain containing
139	ikzf3	9606.ENSP00000344544	IKZF3	Zinc finger protein Aiolos; Transcription factor that plays an important role in the regulation of lymphocyte differentiation. Plays an essential role in regulation of B-cell differentiation, proliferation and maturation to an effector state. Involved in regulating BCL2 expression and controlling apoptosis in T-cells in an IL2- dependent manner; Belongs to the Ikaros C2H2-type zinc-finger protein…
140	htra3	9606.ENSP00000303766	HTRA3	Serine protease HTRA3; Serine protease that cleaves beta-casein/CSN2 as well as several extracellular matrix (ECM) proteoglycans such as decorin/DCN, biglycan/BGN and fibronectin/FN1. Inhibits signaling mediated by TGF-beta family proteins possibly indirectly by degradation of these ECM proteoglycans (By similarity). May act as a tumor suppressor. Negatively regulates, in vitro, trophoblast invas…

## Sheet: STRING_GO enrichment.Process
#term ID	term description	observed gene count	background gene count	strength	false discovery rate	matching proteins in your network (IDs)	matching proteins in your network (labels)
GO:0050776	regulation of immune response	22	873	0.7	1.05e-06	9606.ENSP00000207549,9606.ENSP00000220597,9606.ENSP00000221972,9606.ENSP00000262878,9606.ENSP00000262888,9606.ENSP00000292301,9606.ENSP00000296795,9606.ENSP00000304501,9606.ENSP00000305355,9606.ENSP00000310244,9606.ENSP00000337383,9606.ENSP00000349932,9606.ENSP00000354394,9606.ENSP00000357981,9606.ENSP00000360916,9606.ENSP00000370034,9606.ENSP00000370343,9606.ENSP00000376544,9606.ENSP00000379330,…	UNC13D,PAG1,CD79A,SAMHD1,KCNN4,CCR2,TLR3,ADORA2B,PRKCB,RASGRP1,NLRP3,PTPRS,STAT1,CTSS,VAV2,TLR7,IRF4,CD79B,NFATC2,CARD11,PTPRJ,INPP5D
GO:0050778	positive regulation of immune response	17	589	0.76	9.50e-06	9606.ENSP00000220597,9606.ENSP00000221972,9606.ENSP00000262888,9606.ENSP00000292301,9606.ENSP00000296795,9606.ENSP00000304501,9606.ENSP00000305355,9606.ENSP00000310244,9606.ENSP00000337383,9606.ENSP00000357981,9606.ENSP00000360916,9606.ENSP00000370034,9606.ENSP00000376544,9606.ENSP00000379330,9606.ENSP00000380150,9606.ENSP00000400010,9606.ENSP00000405338	PAG1,CD79A,KCNN4,CCR2,TLR3,ADORA2B,PRKCB,RASGRP1,NLRP3,CTSS,VAV2,TLR7,CD79B,NFATC2,CARD11,PTPRJ,INPP5D
GO:0002682	regulation of immune system process	24	1391	0.53	7.14e-05	9606.ENSP00000207549,9606.ENSP00000220597,9606.ENSP00000221972,9606.ENSP00000262878,9606.ENSP00000262888,9606.ENSP00000292301,9606.ENSP00000296795,9606.ENSP00000304501,9606.ENSP00000305355,9606.ENSP00000310244,9606.ENSP00000337383,9606.ENSP00000344544,9606.ENSP00000349932,9606.ENSP00000354394,9606.ENSP00000357981,9606.ENSP00000360916,9606.ENSP00000370034,9606.ENSP00000370343,9606.ENSP00000376544,…	UNC13D,PAG1,CD79A,SAMHD1,KCNN4,CCR2,TLR3,ADORA2B,PRKCB,RASGRP1,NLRP3,IKZF3,PTPRS,STAT1,CTSS,VAV2,TLR7,IRF4,CD79B,NFATC2,CARD11,TCF12,PTPRJ,INPP5D
GO:0002684	positive regulation of immune system process	19	882	0.63	7.14e-05	9606.ENSP00000207549,9606.ENSP00000220597,9606.ENSP00000221972,9606.ENSP00000262888,9606.ENSP00000292301,9606.ENSP00000296795,9606.ENSP00000304501,9606.ENSP00000305355,9606.ENSP00000310244,9606.ENSP00000337383,9606.ENSP00000354394,9606.ENSP00000357981,9606.ENSP00000360916,9606.ENSP00000370034,9606.ENSP00000376544,9606.ENSP00000379330,9606.ENSP00000380150,9606.ENSP00000400010,9606.ENSP00000405338	UNC13D,PAG1,CD79A,KCNN4,CCR2,TLR3,ADORA2B,PRKCB,RASGRP1,NLRP3,STAT1,CTSS,VAV2,TLR7,CD79B,NFATC2,CARD11,PTPRJ,INPP5D
GO:0002757	immune response-activating signal transduction	12	332	0.85	7.14e-05	9606.ENSP00000220597,9606.ENSP00000221972,9606.ENSP00000296795,9606.ENSP00000305355,9606.ENSP00000357981,9606.ENSP00000360916,9606.ENSP00000370034,9606.ENSP00000376544,9606.ENSP00000379330,9606.ENSP00000380150,9606.ENSP00000400010,9606.ENSP00000405338	PAG1,CD79A,TLR3,PRKCB,CTSS,VAV2,TLR7,CD79B,NFATC2,CARD11,PTPRJ,INPP5D
GO:0048583	regulation of response to stimulus	42	3882	0.33	0.00010	9606.ENSP00000007722,9606.ENSP00000207549,9606.ENSP00000220597,9606.ENSP00000221972,9606.ENSP00000262878,9606.ENSP00000262888,9606.ENSP00000270279,9606.ENSP00000292301,9606.ENSP00000296795,9606.ENSP00000302895,9606.ENSP00000303766,9606.ENSP00000304501,9606.ENSP00000304767,9606.ENSP00000305355,9606.ENSP00000310244,9606.ENSP00000337014,9606.ENSP00000337383,9606.ENSP00000349259,9606.ENSP00000349932,…	ITGA3,UNC13D,PAG1,CD79A,SAMHD1,KCNN4,CBLC,CCR2,TLR3,ARAP2,HTRA3,ADORA2B,P2RY1,PRKCB,RASGRP1,HFE2,NLRP3,SPTBN1,PTPRS,SH3BP1,RTEL1,STAT1,CTSS,TCF7L2,VAV2,PTPN3,TLR7,IRF4,RHOH,TBR1,CD79B,GRK5,NFATC2,CARD11,PLEKHG2,PTPRJ,INPP5D,RASGRF1,CYTH2,FBXL2,MCF2L,MAP4K1
GO:0050851	antigen receptor-mediated signaling pathway	8	122	1.11	0.00010	9606.ENSP00000220597,9606.ENSP00000221972,9606.ENSP00000305355,9606.ENSP00000376544,9606.ENSP00000379330,9606.ENSP00000380150,9606.ENSP00000400010,9606.ENSP00000405338	PAG1,CD79A,PRKCB,CD79B,NFATC2,CARD11,PTPRJ,INPP5D
GO:0002376	immune system process	31	2370	0.41	0.00011	9606.ENSP00000007722,9606.ENSP00000207549,9606.ENSP00000220597,9606.ENSP00000221972,9606.ENSP00000262878,9606.ENSP00000262888,9606.ENSP00000265081,9606.ENSP00000292301,9606.ENSP00000296795,9606.ENSP00000303315,9606.ENSP00000305355,9606.ENSP00000310244,9606.ENSP00000337383,9606.ENSP00000344544,9606.ENSP00000345344,9606.ENSP00000354394,9606.ENSP00000355651,9606.ENSP00000357981,9606.ENSP00000360916,…	ITGA3,UNC13D,PAG1,CD79A,SAMHD1,KCNN4,MSH3,CCR2,TLR3,JUNB,PRKCB,RASGRP1,NLRP3,IKZF3,CTSL,STAT1,RAB4A,CTSS,VAV2,GLO1,APBB1IP,TLR7,IRF4,RHOH,CD79B,NFATC2,CARD11,TCF12,PTPRJ,INPP5D,TMC6
GO:0002429	immune response-activating cell surface receptor signaling pathway	9	234	0.88	0.00077	9606.ENSP00000220597,9606.ENSP00000221972,9606.ENSP00000305355,9606.ENSP00000360916,9606.ENSP00000376544,9606.ENSP00000379330,9606.ENSP00000380150,9606.ENSP00000400010,9606.ENSP00000405338	PAG1,CD79A,PRKCB,VAV2,CD79B,NFATC2,CARD11,PTPRJ,INPP5D
GO:0048518	positive regulation of biological process	49	5459	0.25	0.00086	9606.ENSP00000007722,9606.ENSP00000158166,9606.ENSP00000207549,9606.ENSP00000220597,9606.ENSP00000221972,9606.ENSP00000262809,9606.ENSP00000262888,9606.ENSP00000264036,9606.ENSP00000266037,9606.ENSP00000292301,9606.ENSP00000296795,9606.ENSP00000303315,9606.ENSP00000304292,9606.ENSP00000304501,9606.ENSP00000304767,9606.ENSP00000305355,9606.ENSP00000310244,9606.ENSP00000337014,9606.ENSP00000337383,…	ITGA3,CAMKK1,UNC13D,PAG1,CD79A,ELL,KCNN4,MCAM,DOCK3,CCR2,TLR3,JUNB,ANKRD27,ADORA2B,P2RY1,PRKCB,RASGRP1,HFE2,NLRP3,IKZF3,SPTBN1,RTEL1,STAT1,CTSS,TCF7L2,VAV2,TSPAN1,UPF3A,APBB1IP,TLR7,IRF4,TBR1,CD79B,GRK5,NFATC2,CARD11,TCF4,CEBPD,TCF12,PLEKHG2,PTPRJ,INPP5D,RASGRF1,EPHX2,LMO7,MCF2L,MAP4K1,SHANK2,PLEKHA2
GO:0050896	response to stimulus	62	7824	0.19	0.00086	9606.ENSP00000007722,9606.ENSP00000158166,9606.ENSP00000207549,9606.ENSP00000220597,9606.ENSP00000221972,9606.ENSP00000222248,9606.ENSP00000233575,9606.ENSP00000258991,9606.ENSP00000261170,9606.ENSP00000262878,9606.ENSP00000262888,9606.ENSP00000264036,9606.ENSP00000265081,9606.ENSP00000266037,9606.ENSP00000270279,9606.ENSP00000271588,9606.ENSP00000292301,9606.ENSP00000296795,9606.ENSP00000301454,…	ITGA3,CAMKK1,UNC13D,PAG1,CD79A,SLC5A5,SNX17,TEX2,GUCY2C,SAMHD1,KCNN4,MCAM,MSH3,DOCK3,CBLC,HMCN1,CCR2,TLR3,SLC25A23,ARAP2,JUNB,ANKRD27,ADORA2B,P2RY1,PRKCB,RASGRP1,HFE2,NLRP3,CTSL,SPTBN1,SH3BP1,RTEL1,STAT1,RAB4A,CTSS,TCF7L2,ZNF831,VAV2,TSPAN1,HSPG2,APBB1IP,CNGA4,SLC4A11,TLR7,IRF4,RHOH,CD79B,GRK5,NFATC2,CARD11,CEBPD,TCF12,PLEKHG2,PTPRJ,INPP5D,RASGRF1,STRBP,EPHX2,MCF2L,FKBP5,MAP4K1,TMC6
GO:0051056	regulation of small GTPase mediated signal transduction	10	310	0.8	0.00086	9606.ENSP00000007722,9606.ENSP00000302895,9606.ENSP00000310244,9606.ENSP00000350018,9606.ENSP00000360916,9606.ENSP00000371219,9606.ENSP00000392906,9606.ENSP00000405963,9606.ENSP00000408236,9606.ENSP00000440374	ITGA3,ARAP2,RASGRP1,SH3BP1,VAV2,RHOH,PLEKHG2,RASGRF1,CYTH2,MCF2L
GO:0007165	signal transduction	44	4738	0.26	0.0013	9606.ENSP00000007722,9606.ENSP00000158166,9606.ENSP00000220597,9606.ENSP00000221972,9606.ENSP00000233575,9606.ENSP00000258991,9606.ENSP00000261170,9606.ENSP00000262878,9606.ENSP00000266037,9606.ENSP00000270279,9606.ENSP00000292301,9606.ENSP00000296795,9606.ENSP00000302895,9606.ENSP00000303315,9606.ENSP00000304501,9606.ENSP00000304767,9606.ENSP00000305355,9606.ENSP00000310244,9606.ENSP00000337014,…	ITGA3,CAMKK1,PAG1,CD79A,SNX17,TEX2,GUCY2C,SAMHD1,DOCK3,CBLC,CCR2,TLR3,ARAP2,JUNB,ADORA2B,P2RY1,PRKCB,RASGRP1,HFE2,NLRP3,SPTBN1,SH3BP1,STAT1,RAB4A,CTSS,TCF7L2,ZNF831,VAV2,TSPAN1,APBB1IP,TLR7,IRF4,RHOH,CD79B,GRK5,NFATC2,CARD11,CEBPD,PLEKHG2,PTPRJ,INPP5D,RASGRF1,MCF2L,MAP4K1
GO:0007166	cell surface receptor signaling pathway	27	2198	0.39	0.0013	9606.ENSP00000007722,9606.ENSP00000220597,9606.ENSP00000221972,9606.ENSP00000261170,9606.ENSP00000262878,9606.ENSP00000270279,9606.ENSP00000292301,9606.ENSP00000296795,9606.ENSP00000303315,9606.ENSP00000304501,9606.ENSP00000304767,9606.ENSP00000305355,9606.ENSP00000337014,9606.ENSP00000349259,9606.ENSP00000350018,9606.ENSP00000354394,9606.ENSP00000358404,9606.ENSP00000360916,9606.ENSP00000361072,…	ITGA3,PAG1,CD79A,GUCY2C,SAMHD1,CBLC,CCR2,TLR3,JUNB,ADORA2B,P2RY1,PRKCB,HFE2,SPTBN1,SH3BP1,STAT1,TCF7L2,VAV2,TSPAN1,IRF4,CD79B,GRK5,NFATC2,CARD11,CEBPD,PTPRJ,INPP5D
GO:0009966	regulation of signal transduction	33	3033	0.33	0.0013	9606.ENSP00000007722,9606.ENSP00000220597,9606.ENSP00000262888,9606.ENSP00000270279,9606.ENSP00000296795,9606.ENSP00000302895,9606.ENSP00000303766,9606.ENSP00000304501,9606.ENSP00000304767,9606.ENSP00000305355,9606.ENSP00000310244,9606.ENSP00000337014,9606.ENSP00000337383,9606.ENSP00000349259,9606.ENSP00000349932,9606.ENSP00000350018,9606.ENSP00000354394,9606.ENSP00000358404,9606.ENSP00000360916,…	ITGA3,PAG1,KCNN4,CBLC,TLR3,ARAP2,HTRA3,ADORA2B,P2RY1,PRKCB,RASGRP1,HFE2,NLRP3,SPTBN1,PTPRS,SH3BP1,STAT1,TCF7L2,VAV2,PTPN3,TLR7,IRF4,RHOH,GRK5,CARD11,PLEKHG2,PTPRJ,INPP5D,RASGRF1,CYTH2,FBXL2,MCF2L,MAP4K1
GO:0023051	regulation of signaling	35	3360	0.31	0.0013	9606.ENSP00000007722,9606.ENSP00000220597,9606.ENSP00000262888,9606.ENSP00000270279,9606.ENSP00000296795,9606.ENSP00000302895,9606.ENSP00000303766,9606.ENSP00000304501,9606.ENSP00000304767,9606.ENSP00000305355,9606.ENSP00000310244,9606.ENSP00000337014,9606.ENSP00000337383,9606.ENSP00000349259,9606.ENSP00000349932,9606.ENSP00000350018,9606.ENSP00000354394,9606.ENSP00000358404,9606.ENSP00000360916,…	ITGA3,PAG1,KCNN4,CBLC,TLR3,ARAP2,HTRA3,ADORA2B,P2RY1,PRKCB,RASGRP1,HFE2,NLRP3,SPTBN1,PTPRS,SH3BP1,STAT1,TCF7L2,VAV2,PTPN3,TLR7,IRF4,RHOH,GRK5,CARD11,PLEKHG2,PTPRJ,INPP5D,RASGRF1,CYTH2,FBXL2,LMO7,MCF2L,MAP4K1,SHANK2
GO:0023052	signaling	46	5108	0.25	0.0013	9606.ENSP00000007722,9606.ENSP00000158166,9606.ENSP00000220597,9606.ENSP00000221972,9606.ENSP00000233575,9606.ENSP00000258991,9606.ENSP00000261170,9606.ENSP00000262878,9606.ENSP00000266037,9606.ENSP00000270279,9606.ENSP00000292301,9606.ENSP00000296795,9606.ENSP00000302895,9606.ENSP00000303315,9606.ENSP00000304501,9606.ENSP00000304767,9606.ENSP00000305355,9606.ENSP00000310244,9606.ENSP00000337014,…	ITGA3,CAMKK1,PAG1,CD79A,SNX17,TEX2,GUCY2C,SAMHD1,DOCK3,CBLC,CCR2,TLR3,ARAP2,JUNB,ADORA2B,P2RY1,PRKCB,RASGRP1,HFE2,NLRP3,SPTBN1,SH3BP1,STAT1,RAB4A,CTSS,TCF7L2,ZNF831,VAV2,TSPAN1,APBB1IP,TLR7,IRF4,RHOH,CD79B,GRK5,NFATC2,CARD11,CEBPD,FCHSD2,PLEKHG2,SLC12A4,PTPRJ,INPP5D,RASGRF1,MCF2L,MAP4K1
GO:0042035	regulation of cytokine biosynthetic process	6	96	1.09	0.0013	9606.ENSP00000292301,9606.ENSP00000296795,9606.ENSP00000370034,9606.ENSP00000370343,9606.ENSP00000380150,9606.ENSP00000405338	CCR2,TLR3,TLR7,IRF4,CARD11,INPP5D
GO:1903706	regulation of hemopoiesis	11	412	0.72	0.0013	9606.ENSP00000296795,9606.ENSP00000305355,9606.ENSP00000310244,9606.ENSP00000337383,9606.ENSP00000344544,9606.ENSP00000354394,9606.ENSP00000370343,9606.ENSP00000379330,9606.ENSP00000380150,9606.ENSP00000388940,9606.ENSP00000405338	TLR3,PRKCB,RASGRP1,NLRP3,IKZF3,STAT1,IRF4,NFATC2,CARD11,TCF12,INPP5D
GO:0001775	cell activation	17	1024	0.52	0.0015	9606.ENSP00000207549,9606.ENSP00000221972,9606.ENSP00000296795,9606.ENSP00000304767,9606.ENSP00000305355,9606.ENSP00000310244,9606.ENSP00000344544,9606.ENSP00000357981,9606.ENSP00000360916,9606.ENSP00000365411,9606.ENSP00000370034,9606.ENSP00000370343,9606.ENSP00000371219,9606.ENSP00000376544,9606.ENSP00000380150,9606.ENSP00000400010,9606.ENSP00000465261	UNC13D,CD79A,TLR3,P2RY1,PRKCB,RASGRP1,IKZF3,CTSS,VAV2,APBB1IP,TLR7,IRF4,RHOH,CD79B,CARD11,PTPRJ,TMC6
GO:0002250	adaptive immune response	9	280	0.8	0.0015	9606.ENSP00000207549,9606.ENSP00000220597,9606.ENSP00000221972,9606.ENSP00000305355,9606.ENSP00000345344,9606.ENSP00000357981,9606.ENSP00000370343,9606.ENSP00000376544,9606.ENSP00000405338	UNC13D,PAG1,CD79A,PRKCB,CTSL,CTSS,IRF4,CD79B,INPP5D
GO:0042108	positive regulation of cytokine biosynthetic process	5	58	1.23	0.0015	9606.ENSP00000292301,9606.ENSP00000296795,9606.ENSP00000370034,9606.ENSP00000370343,9606.ENSP00000380150	CCR2,TLR3,TLR7,IRF4,CARD11
GO:0007154	cell communication	46	5219	0.24	0.0017	9606.ENSP00000007722,9606.ENSP00000158166,9606.ENSP00000220597,9606.ENSP00000221972,9606.ENSP00000233575,9606.ENSP00000258991,9606.ENSP00000261170,9606.ENSP00000262878,9606.ENSP00000266037,9606.ENSP00000270279,9606.ENSP00000292301,9606.ENSP00000296795,9606.ENSP00000302895,9606.ENSP00000303315,9606.ENSP00000304501,9606.ENSP00000304767,9606.ENSP00000305355,9606.ENSP00000310244,9606.ENSP00000337014,…	ITGA3,CAMKK1,PAG1,CD79A,SNX17,TEX2,GUCY2C,SAMHD1,DOCK3,CBLC,CCR2,TLR3,ARAP2,JUNB,ADORA2B,P2RY1,PRKCB,RASGRP1,HFE2,NLRP3,SPTBN1,SH3BP1,STAT1,RAB4A,CTSS,TCF7L2,ZNF831,VAV2,TSPAN1,APBB1IP,TLR7,IRF4,RHOH,CD79B,GRK5,NFATC2,CARD11,CEBPD,FCHSD2,PLEKHG2,SLC12A4,PTPRJ,INPP5D,RASGRF1,MCF2L,MAP4K1
GO:0032647	regulation of interferon-alpha production	4	29	1.44	0.0017	9606.ENSP00000296795,9606.ENSP00000349932,9606.ENSP00000354394,9606.ENSP00000370034	TLR3,PTPRS,STAT1,TLR7
GO:0045619	regulation of lymphocyte differentiation	7	158	0.94	0.0017	9606.ENSP00000310244,9606.ENSP00000337383,9606.ENSP00000344544,9606.ENSP00000370343,9606.ENSP00000379330,9606.ENSP00000380150,9606.ENSP00000405338	RASGRP1,NLRP3,IKZF3,IRF4,NFATC2,CARD11,INPP5D
GO:1902531	regulation of intracellular signal transduction	23	1764	0.41	0.0017	9606.ENSP00000007722,9606.ENSP00000270279,9606.ENSP00000296795,9606.ENSP00000302895,9606.ENSP00000304501,9606.ENSP00000304767,9606.ENSP00000305355,9606.ENSP00000310244,9606.ENSP00000337383,9606.ENSP00000350018,9606.ENSP00000354394,9606.ENSP00000358404,9606.ENSP00000360916,9606.ENSP00000370034,9606.ENSP00000371219,9606.ENSP00000380150,9606.ENSP00000392906,9606.ENSP00000400010,9606.ENSP00000405963,…	ITGA3,CBLC,TLR3,ARAP2,ADORA2B,P2RY1,PRKCB,RASGRP1,NLRP3,SH3BP1,STAT1,TCF7L2,VAV2,TLR7,RHOH,CARD11,PLEKHG2,PTPRJ,RASGRF1,CYTH2,FBXL2,MCF2L,MAP4K1
GO:0010646	regulation of cell communication	34	3327	0.31	0.0018	9606.ENSP00000007722,9606.ENSP00000220597,9606.ENSP00000262888,9606.ENSP00000270279,9606.ENSP00000296795,9606.ENSP00000302895,9606.ENSP00000303766,9606.ENSP00000304501,9606.ENSP00000304767,9606.ENSP00000305355,9606.ENSP00000310244,9606.ENSP00000337014,9606.ENSP00000337383,9606.ENSP00000349259,9606.ENSP00000349932,9606.ENSP00000350018,9606.ENSP00000354394,9606.ENSP00000358404,9606.ENSP00000360916,…	ITGA3,PAG1,KCNN4,CBLC,TLR3,ARAP2,HTRA3,ADORA2B,P2RY1,PRKCB,RASGRP1,HFE2,NLRP3,SPTBN1,PTPRS,SH3BP1,STAT1,TCF7L2,VAV2,PTPN3,TLR7,IRF4,RHOH,GRK5,CARD11,PLEKHG2,PTPRJ,INPP5D,RASGRF1,CYTH2,FBXL2,MCF2L,MAP4K1,SHANK2
GO:0032743	positive regulation of interleukin-2 production	4	30	1.42	0.0018	9606.ENSP00000292301,9606.ENSP00000349259,9606.ENSP00000370343,9606.ENSP00000380150	CCR2,SPTBN1,IRF4,CARD11
GO:0035556	intracellular signal transduction	21	1528	0.43	0.0018	9606.ENSP00000158166,9606.ENSP00000220597,9606.ENSP00000261170,9606.ENSP00000266037,9606.ENSP00000292301,9606.ENSP00000296795,9606.ENSP00000304501,9606.ENSP00000305355,9606.ENSP00000310244,9606.ENSP00000349259,9606.ENSP00000354394,9606.ENSP00000355651,9606.ENSP00000360916,9606.ENSP00000370034,9606.ENSP00000371219,9606.ENSP00000379330,9606.ENSP00000380150,9606.ENSP00000405338,9606.ENSP00000405963,…	CAMKK1,PAG1,GUCY2C,DOCK3,CCR2,TLR3,ADORA2B,PRKCB,RASGRP1,SPTBN1,STAT1,RAB4A,VAV2,TLR7,RHOH,NFATC2,CARD11,INPP5D,RASGRF1,MCF2L,MAP4K1
GO:0090066	regulation of anatomical structure size	11	464	0.67	0.0018	9606.ENSP00000262888,9606.ENSP00000304501,9606.ENSP00000304767,9606.ENSP00000349259,9606.ENSP00000349932,9606.ENSP00000350018,9606.ENSP00000360916,9606.ENSP00000386722,9606.ENSP00000392906,9606.ENSP00000395983,9606.ENSP00000430269	KCNN4,ADORA2B,P2RY1,SPTBN1,PTPRS,SH3BP1,VAV2,FCHSD2,PLEKHG2,SLC12A4,EPHX2
GO:0002694	regulation of leukocyte activation	11	470	0.67	0.0020	9606.ENSP00000207549,9606.ENSP00000220597,9606.ENSP00000292301,9606.ENSP00000304501,9606.ENSP00000310244,9606.ENSP00000337383,9606.ENSP00000344544,9606.ENSP00000370343,9606.ENSP00000379330,9606.ENSP00000380150,9606.ENSP00000405338	UNC13D,PAG1,CCR2,ADORA2B,RASGRP1,NLRP3,IKZF3,IRF4,NFATC2,CARD11,INPP5D
GO:0001819	positive regulation of cytokine production	10	390	0.7	0.0021	9606.ENSP00000292301,9606.ENSP00000296795,9606.ENSP00000304501,9606.ENSP00000310244,9606.ENSP00000337383,9606.ENSP00000349259,9606.ENSP00000354394,9606.ENSP00000370034,9606.ENSP00000370343,9606.ENSP00000380150	CCR2,TLR3,ADORA2B,RASGRP1,NLRP3,SPTBN1,STAT1,TLR7,IRF4,CARD11
GO:0050853	B cell receptor signaling pathway	4	34	1.37	0.0023	9606.ENSP00000221972,9606.ENSP00000305355,9606.ENSP00000376544,9606.ENSP00000379330	CD79A,PRKCB,CD79B,NFATC2
GO:0051716	cellular response to stimulus	51	6212	0.21	0.0023	9606.ENSP00000007722,9606.ENSP00000158166,9606.ENSP00000220597,9606.ENSP00000221972,9606.ENSP00000222248,9606.ENSP00000233575,9606.ENSP00000258991,9606.ENSP00000261170,9606.ENSP00000262878,9606.ENSP00000265081,9606.ENSP00000266037,9606.ENSP00000270279,9606.ENSP00000292301,9606.ENSP00000296795,9606.ENSP00000301454,9606.ENSP00000302895,9606.ENSP00000303315,9606.ENSP00000304292,9606.ENSP00000304501,…	ITGA3,CAMKK1,PAG1,CD79A,SLC5A5,SNX17,TEX2,GUCY2C,SAMHD1,MSH3,DOCK3,CBLC,CCR2,TLR3,SLC25A23,ARAP2,JUNB,ANKRD27,ADORA2B,P2RY1,PRKCB,RASGRP1,HFE2,NLRP3,CTSL,SPTBN1,SH3BP1,RTEL1,STAT1,RAB4A,CTSS,TCF7L2,ZNF831,VAV2,TSPAN1,APBB1IP,TLR7,IRF4,RHOH,CD79B,GRK5,NFATC2,CARD11,CEBPD,PLEKHG2,PTPRJ,INPP5D,RASGRF1,EPHX2,MCF2L,MAP4K1
GO:0045321	leukocyte activation	15	894	0.52	0.0028	9606.ENSP00000207549,9606.ENSP00000221972,9606.ENSP00000296795,9606.ENSP00000305355,9606.ENSP00000310244,9606.ENSP00000344544,9606.ENSP00000357981,9606.ENSP00000365411,9606.ENSP00000370034,9606.ENSP00000370343,9606.ENSP00000371219,9606.ENSP00000376544,9606.ENSP00000380150,9606.ENSP00000400010,9606.ENSP00000465261	UNC13D,CD79A,TLR3,PRKCB,RASGRP1,IKZF3,CTSS,APBB1IP,TLR7,IRF4,RHOH,CD79B,CARD11,PTPRJ,TMC6
GO:0048522	positive regulation of cellular process	43	4898	0.24	0.0030	9606.ENSP00000007722,9606.ENSP00000158166,9606.ENSP00000207549,9606.ENSP00000220597,9606.ENSP00000262809,9606.ENSP00000262888,9606.ENSP00000264036,9606.ENSP00000266037,9606.ENSP00000292301,9606.ENSP00000296795,9606.ENSP00000303315,9606.ENSP00000304292,9606.ENSP00000304501,9606.ENSP00000304767,9606.ENSP00000305355,9606.ENSP00000310244,9606.ENSP00000337014,9606.ENSP00000337383,9606.ENSP00000344544,…	ITGA3,CAMKK1,UNC13D,PAG1,ELL,KCNN4,MCAM,DOCK3,CCR2,TLR3,JUNB,ANKRD27,ADORA2B,P2RY1,PRKCB,RASGRP1,HFE2,NLRP3,IKZF3,SPTBN1,RTEL1,STAT1,TCF7L2,VAV2,TSPAN1,UPF3A,TLR7,IRF4,TBR1,GRK5,NFATC2,CARD11,TCF4,CEBPD,TCF12,PLEKHG2,PTPRJ,INPP5D,RASGRF1,LMO7,MCF2L,MAP4K1,SHANK2
GO:1902105	regulation of leukocyte differentiation	8	261	0.78	0.0035	9606.ENSP00000296795,9606.ENSP00000310244,9606.ENSP00000337383,9606.ENSP00000344544,9606.ENSP00000370343,9606.ENSP00000379330,9606.ENSP00000380150,9606.ENSP00000405338	TLR3,RASGRP1,NLRP3,IKZF3,IRF4,NFATC2,CARD11,INPP5D
GO:0001817	regulation of cytokine production	12	615	0.59	0.0038	9606.ENSP00000292301,9606.ENSP00000296795,9606.ENSP00000304501,9606.ENSP00000310244,9606.ENSP00000337383,9606.ENSP00000349259,9606.ENSP00000349932,9606.ENSP00000354394,9606.ENSP00000370034,9606.ENSP00000370343,9606.ENSP00000380150,9606.ENSP00000405338	CCR2,TLR3,ADORA2B,RASGRP1,NLRP3,SPTBN1,PTPRS,STAT1,TLR7,IRF4,CARD11,INPP5D
GO:0046649	lymphocyte activation	9	358	0.7	0.0050	9606.ENSP00000207549,9606.ENSP00000221972,9606.ENSP00000305355,9606.ENSP00000344544,9606.ENSP00000365411,9606.ENSP00000370343,9606.ENSP00000371219,9606.ENSP00000376544,9606.ENSP00000380150	UNC13D,CD79A,PRKCB,IKZF3,APBB1IP,IRF4,RHOH,CD79B,CARD11
GO:0006955	immune response	20	1560	0.4	0.0051	9606.ENSP00000207549,9606.ENSP00000220597,9606.ENSP00000221972,9606.ENSP00000262878,9606.ENSP00000292301,9606.ENSP00000296795,9606.ENSP00000305355,9606.ENSP00000310244,9606.ENSP00000337383,9606.ENSP00000345344,9606.ENSP00000354394,9606.ENSP00000357981,9606.ENSP00000365411,9606.ENSP00000370034,9606.ENSP00000370343,9606.ENSP00000376544,9606.ENSP00000388940,9606.ENSP00000400010,9606.ENSP00000405338,…	UNC13D,PAG1,CD79A,SAMHD1,CCR2,TLR3,PRKCB,RASGRP1,NLRP3,CTSL,STAT1,CTSS,APBB1IP,TLR7,IRF4,CD79B,TCF12,PTPRJ,INPP5D,TMC6
GO:0045088	regulation of innate immune response	9	361	0.69	0.0051	9606.ENSP00000262878,9606.ENSP00000296795,9606.ENSP00000310244,9606.ENSP00000349932,9606.ENSP00000354394,9606.ENSP00000357981,9606.ENSP00000370034,9606.ENSP00000370343,9606.ENSP00000380150	SAMHD1,TLR3,RASGRP1,PTPRS,STAT1,CTSS,TLR7,IRF4,CARD11
GO:0045595	regulation of cell differentiation	21	1695	0.39	0.0051	9606.ENSP00000007722,9606.ENSP00000207549,9606.ENSP00000292301,9606.ENSP00000296795,9606.ENSP00000303315,9606.ENSP00000304292,9606.ENSP00000305355,9606.ENSP00000310244,9606.ENSP00000337383,9606.ENSP00000344544,9606.ENSP00000345344,9606.ENSP00000349932,9606.ENSP00000354394,9606.ENSP00000358404,9606.ENSP00000370343,9606.ENSP00000374205,9606.ENSP00000379330,9606.ENSP00000380150,9606.ENSP00000381382,…	ITGA3,UNC13D,CCR2,TLR3,JUNB,ANKRD27,PRKCB,RASGRP1,NLRP3,IKZF3,CTSL,PTPRS,STAT1,TCF7L2,IRF4,TBR1,NFATC2,CARD11,TCF4,TCF12,INPP5D
GO:0046578	regulation of Ras protein signal transduction	7	210	0.82	0.0054	9606.ENSP00000007722,9606.ENSP00000310244,9606.ENSP00000360916,9606.ENSP00000392906,9606.ENSP00000405963,9606.ENSP00000408236,9606.ENSP00000440374	ITGA3,RASGRP1,VAV2,PLEKHG2,RASGRF1,CYTH2,MCF2L
GO:0031328	positive regulation of cellular biosynthetic process	22	1846	0.37	0.0057	9606.ENSP00000262809,9606.ENSP00000292301,9606.ENSP00000296795,9606.ENSP00000303315,9606.ENSP00000304501,9606.ENSP00000304767,9606.ENSP00000305355,9606.ENSP00000337014,9606.ENSP00000337383,9606.ENSP00000344544,9606.ENSP00000354394,9606.ENSP00000358404,9606.ENSP00000364448,9606.ENSP00000370034,9606.ENSP00000370343,9606.ENSP00000374205,9606.ENSP00000379330,9606.ENSP00000380150,9606.ENSP00000381382,…	ELL,CCR2,TLR3,JUNB,ADORA2B,P2RY1,PRKCB,HFE2,NLRP3,IKZF3,STAT1,TCF7L2,UPF3A,TLR7,IRF4,TBR1,NFATC2,CARD11,TCF4,CEBPD,TCF12,LMO7
GO:0045785	positive regulation of cell adhesion	9	375	0.68	0.0062	9606.ENSP00000007722,9606.ENSP00000207549,9606.ENSP00000292301,9606.ENSP00000310244,9606.ENSP00000337383,9606.ENSP00000365411,9606.ENSP00000380150,9606.ENSP00000400010,9606.ENSP00000482228	ITGA3,UNC13D,CCR2,RASGRP1,NLRP3,APBB1IP,CARD11,PTPRJ,PLEKHA2
GO:0045944	positive regulation of transcription by RNA polymerase II	16	1104	0.46	0.0063	9606.ENSP00000262809,9606.ENSP00000296795,9606.ENSP00000303315,9606.ENSP00000304767,9606.ENSP00000337014,9606.ENSP00000337383,9606.ENSP00000344544,9606.ENSP00000354394,9606.ENSP00000358404,9606.ENSP00000370343,9606.ENSP00000374205,9606.ENSP00000379330,9606.ENSP00000381382,9606.ENSP00000386165,9606.ENSP00000388940,9606.ENSP00000433352	ELL,TLR3,JUNB,P2RY1,HFE2,NLRP3,IKZF3,STAT1,TCF7L2,IRF4,TBR1,NFATC2,TCF4,CEBPD,TCF12,LMO7
GO:0065007	biological regulation	77	11740	0.11	0.0063	9606.ENSP00000007722,9606.ENSP00000158166,9606.ENSP00000207549,9606.ENSP00000220597,9606.ENSP00000221972,9606.ENSP00000222248,9606.ENSP00000233575,9606.ENSP00000258991,9606.ENSP00000261170,9606.ENSP00000262809,9606.ENSP00000262878,9606.ENSP00000262888,9606.ENSP00000264036,9606.ENSP00000265081,9606.ENSP00000266037,9606.ENSP00000270279,9606.ENSP00000292301,9606.ENSP00000296795,9606.ENSP00000301454,…	ITGA3,CAMKK1,UNC13D,PAG1,CD79A,SLC5A5,SNX17,TEX2,GUCY2C,ELL,SAMHD1,KCNN4,MCAM,MSH3,DOCK3,CBLC,CCR2,TLR3,SLC25A23,ARAP2,JUNB,HTRA3,ANKRD27,ADORA2B,P2RY1,PRKCB,RASGRP1,EBF1,HFE2,NLRP3,IKZF3,CTSL,SPTBN1,PTPRS,SH3BP1,RTEL1,STAT1,RAB4A,ATP8B2,MKI67,CTSS,TCF7L2,ZNF831,VAV2,TSPAN1,GLO1,PTPN3,HSPG2,UPF3A,APBB1IP,CNGA4,SLC4A11,TLR7,IRF4,RHOH,TBR1,CD79B,GRK5,NFATC2,CARD11,TCF4,CEBPD,FCHSD2,TCF12,PLEKHG2,SL…
GO:0010557	positive regulation of macromolecule biosynthetic process	21	1758	0.37	0.0073	9606.ENSP00000262809,9606.ENSP00000292301,9606.ENSP00000296795,9606.ENSP00000303315,9606.ENSP00000304767,9606.ENSP00000305355,9606.ENSP00000337014,9606.ENSP00000337383,9606.ENSP00000344544,9606.ENSP00000354394,9606.ENSP00000358404,9606.ENSP00000364448,9606.ENSP00000370034,9606.ENSP00000370343,9606.ENSP00000374205,9606.ENSP00000379330,9606.ENSP00000380150,9606.ENSP00000381382,9606.ENSP00000386165,…	ELL,CCR2,TLR3,JUNB,P2RY1,PRKCB,HFE2,NLRP3,IKZF3,STAT1,TCF7L2,UPF3A,TLR7,IRF4,TBR1,NFATC2,CARD11,TCF4,CEBPD,TCF12,LMO7
GO:0031347	regulation of defense response	12	676	0.55	0.0073	9606.ENSP00000262878,9606.ENSP00000292301,9606.ENSP00000296795,9606.ENSP00000304501,9606.ENSP00000310244,9606.ENSP00000337383,9606.ENSP00000349932,9606.ENSP00000354394,9606.ENSP00000357981,9606.ENSP00000370034,9606.ENSP00000370343,9606.ENSP00000380150	SAMHD1,CCR2,TLR3,ADORA2B,RASGRP1,NLRP3,PTPRS,STAT1,CTSS,TLR7,IRF4,CARD11
GO:0010648	negative regulation of cell communication	17	1255	0.43	0.0077	9606.ENSP00000007722,9606.ENSP00000270279,9606.ENSP00000296795,9606.ENSP00000303766,9606.ENSP00000305355,9606.ENSP00000337014,9606.ENSP00000337383,9606.ENSP00000349932,9606.ENSP00000350018,9606.ENSP00000354394,9606.ENSP00000358404,9606.ENSP00000363667,9606.ENSP00000370343,9606.ENSP00000371219,9606.ENSP00000400010,9606.ENSP00000405338,9606.ENSP00000469689	ITGA3,CBLC,TLR3,HTRA3,PRKCB,HFE2,NLRP3,PTPRS,SH3BP1,STAT1,TCF7L2,PTPN3,IRF4,RHOH,PTPRJ,INPP5D,SHANK2
GO:0023057	negative regulation of signaling	17	1258	0.43	0.0077	9606.ENSP00000007722,9606.ENSP00000270279,9606.ENSP00000296795,9606.ENSP00000303766,9606.ENSP00000305355,9606.ENSP00000337014,9606.ENSP00000337383,9606.ENSP00000349932,9606.ENSP00000350018,9606.ENSP00000354394,9606.ENSP00000358404,9606.ENSP00000363667,9606.ENSP00000370343,9606.ENSP00000371219,9606.ENSP00000400010,9606.ENSP00000405338,9606.ENSP00000469689	ITGA3,CBLC,TLR3,HTRA3,PRKCB,HFE2,NLRP3,PTPRS,SH3BP1,STAT1,TCF7L2,PTPN3,IRF4,RHOH,PTPRJ,INPP5D,SHANK2
GO:0051249	regulation of lymphocyte activation	9	401	0.65	0.0086	9606.ENSP00000220597,9606.ENSP00000292301,9606.ENSP00000310244,9606.ENSP00000337383,9606.ENSP00000344544,9606.ENSP00000370343,9606.ENSP00000379330,9606.ENSP00000380150,9606.ENSP00000405338	PAG1,CCR2,RASGRP1,NLRP3,IKZF3,IRF4,NFATC2,CARD11,INPP5D
GO:0009968	negative regulation of signal transduction	16	1160	0.44	0.0093	9606.ENSP00000007722,9606.ENSP00000270279,9606.ENSP00000296795,9606.ENSP00000303766,9606.ENSP00000305355,9606.ENSP00000337014,9606.ENSP00000337383,9606.ENSP00000349932,9606.ENSP00000350018,9606.ENSP00000354394,9606.ENSP00000358404,9606.ENSP00000363667,9606.ENSP00000370343,9606.ENSP00000371219,9606.ENSP00000400010,9606.ENSP00000405338	ITGA3,CBLC,TLR3,HTRA3,PRKCB,HFE2,NLRP3,PTPRS,SH3BP1,STAT1,TCF7L2,PTPN3,IRF4,RHOH,PTPRJ,INPP5D
GO:0002252	immune effector process	14	927	0.47	0.0094	9606.ENSP00000207549,9606.ENSP00000262878,9606.ENSP00000296795,9606.ENSP00000310244,9606.ENSP00000337383,9606.ENSP00000354394,9606.ENSP00000357981,9606.ENSP00000360916,9606.ENSP00000365411,9606.ENSP00000370034,9606.ENSP00000370343,9606.ENSP00000400010,9606.ENSP00000405338,9606.ENSP00000465261	UNC13D,SAMHD1,TLR3,RASGRP1,NLRP3,STAT1,CTSS,VAV2,APBB1IP,TLR7,IRF4,PTPRJ,INPP5D,TMC6
GO:0032727	positive regulation of interferon-alpha production	3	23	1.41	0.0107	9606.ENSP00000296795,9606.ENSP00000354394,9606.ENSP00000370034	TLR3,STAT1,TLR7
GO:0002703	regulation of leukocyte mediated immunity	6	176	0.83	0.0113	9606.ENSP00000207549,9606.ENSP00000292301,9606.ENSP00000296795,9606.ENSP00000304501,9606.ENSP00000310244,9606.ENSP00000337383	UNC13D,CCR2,TLR3,ADORA2B,RASGRP1,NLRP3
GO:0032535	regulation of cellular component size	8	333	0.68	0.0115	9606.ENSP00000262888,9606.ENSP00000349259,9606.ENSP00000349932,9606.ENSP00000350018,9606.ENSP00000360916,9606.ENSP00000386722,9606.ENSP00000392906,9606.ENSP00000395983	KCNN4,SPTBN1,PTPRS,SH3BP1,VAV2,FCHSD2,PLEKHG2,SLC12A4
GO:0030155	regulation of cell adhesion	11	623	0.54	0.0118	9606.ENSP00000007722,9606.ENSP00000207549,9606.ENSP00000220597,9606.ENSP00000292301,9606.ENSP00000310244,9606.ENSP00000337383,9606.ENSP00000365411,9606.ENSP00000380150,9606.ENSP00000400010,9606.ENSP00000433352,9606.ENSP00000482228	ITGA3,UNC13D,PAG1,CCR2,RASGRP1,NLRP3,APBB1IP,CARD11,PTPRJ,LMO7,PLEKHA2
GO:0030888	regulation of B cell proliferation	4	62	1.11	0.0118	9606.ENSP00000344544,9606.ENSP00000379330,9606.ENSP00000380150,9606.ENSP00000405338	IKZF3,NFATC2,CARD11,INPP5D
GO:0043570	maintenance of DNA repeat elements	2	4	1.99	0.0121	9606.ENSP00000265081,9606.ENSP00000358404	MSH3,TCF7L2
GO:0051607	defense response to virus	6	181	0.82	0.0121	9606.ENSP00000207549,9606.ENSP00000262878,9606.ENSP00000296795,9606.ENSP00000337383,9606.ENSP00000354394,9606.ENSP00000370034	UNC13D,SAMHD1,TLR3,NLRP3,STAT1,TLR7
GO:0050794	regulation of cellular process	70	10484	0.12	0.0124	9606.ENSP00000007722,9606.ENSP00000158166,9606.ENSP00000207549,9606.ENSP00000220597,9606.ENSP00000221972,9606.ENSP00000233575,9606.ENSP00000258991,9606.ENSP00000261170,9606.ENSP00000262809,9606.ENSP00000262878,9606.ENSP00000262888,9606.ENSP00000264036,9606.ENSP00000265081,9606.ENSP00000266037,9606.ENSP00000270279,9606.ENSP00000292301,9606.ENSP00000296795,9606.ENSP00000301454,9606.ENSP00000302895,…	ITGA3,CAMKK1,UNC13D,PAG1,CD79A,SNX17,TEX2,GUCY2C,ELL,SAMHD1,KCNN4,MCAM,MSH3,DOCK3,CBLC,CCR2,TLR3,SLC25A23,ARAP2,JUNB,HTRA3,ANKRD27,ADORA2B,P2RY1,PRKCB,RASGRP1,EBF1,HFE2,NLRP3,IKZF3,CTSL,SPTBN1,PTPRS,SH3BP1,RTEL1,STAT1,RAB4A,MKI67,CTSS,TCF7L2,ZNF831,VAV2,TSPAN1,GLO1,PTPN3,HSPG2,UPF3A,APBB1IP,TLR7,IRF4,RHOH,TBR1,CD79B,GRK5,NFATC2,CARD11,TCF4,CEBPD,FCHSD2,TCF12,PLEKHG2,PTPRJ,INPP5D,RASGRF1,CYTH2,FBX…
GO:0032729	positive regulation of interferon-gamma production	4	66	1.08	0.0135	9606.ENSP00000292301,9606.ENSP00000296795,9606.ENSP00000310244,9606.ENSP00000370034	CCR2,TLR3,RASGRP1,TLR7
GO:0009987	cellular process	88	14652	0.07	0.0137	9606.ENSP00000005286,9606.ENSP00000007722,9606.ENSP00000158166,9606.ENSP00000207549,9606.ENSP00000220597,9606.ENSP00000221972,9606.ENSP00000222248,9606.ENSP00000233575,9606.ENSP00000258991,9606.ENSP00000261170,9606.ENSP00000262809,9606.ENSP00000262878,9606.ENSP00000262888,9606.ENSP00000265081,9606.ENSP00000265978,9606.ENSP00000266037,9606.ENSP00000270279,9606.ENSP00000271588,9606.ENSP00000274773,…	TMEM132A,ITGA3,CAMKK1,UNC13D,PAG1,CD79A,SLC5A5,SNX17,TEX2,GUCY2C,ELL,SAMHD1,KCNN4,MSH3,FAM160A2,DOCK3,CBLC,HMCN1,TRIM7,CCR2,TLR3,SLC25A23,ARAP2,JUNB,GTPBP2,ANKRD27,ADORA2B,P2RY1,PRKCB,RASGRP1,EBF1,HFE2,NLRP3,IKZF3,CTSL,SPTBN1,PTPRS,SH3BP1,RTEL1,STAT1,RAB4A,NAV1,ATP8B2,MKI67,CTSS,TCF7L2,ZNF831,VAV2,TSPAN1,GLO1,PTPN3,HSPG2,UPF3A,APBB1IP,RASEF,TTLL10,CNGA4,SLC4A11,TLR7,IRF4,RHOH,TBR1,CD79B,GRK5,NFAT…
GO:0045577	regulation of B cell differentiation	3	27	1.34	0.0140	9606.ENSP00000344544,9606.ENSP00000380150,9606.ENSP00000405338	IKZF3,CARD11,INPP5D
GO:0048585	negative regulation of response to stimulus	18	1483	0.38	0.0140	9606.ENSP00000007722,9606.ENSP00000270279,9606.ENSP00000292301,9606.ENSP00000296795,9606.ENSP00000303766,9606.ENSP00000305355,9606.ENSP00000337014,9606.ENSP00000337383,9606.ENSP00000349932,9606.ENSP00000350018,9606.ENSP00000353332,9606.ENSP00000354394,9606.ENSP00000358404,9606.ENSP00000363667,9606.ENSP00000370343,9606.ENSP00000371219,9606.ENSP00000400010,9606.ENSP00000405338	ITGA3,CBLC,CCR2,TLR3,HTRA3,PRKCB,HFE2,NLRP3,PTPRS,SH3BP1,RTEL1,STAT1,TCF7L2,PTPN3,IRF4,RHOH,PTPRJ,INPP5D
GO:0010604	positive regulation of macromolecule metabolic process	29	3081	0.27	0.0152	9606.ENSP00000007722,9606.ENSP00000158166,9606.ENSP00000262809,9606.ENSP00000266037,9606.ENSP00000292301,9606.ENSP00000296795,9606.ENSP00000303315,9606.ENSP00000304501,9606.ENSP00000304767,9606.ENSP00000305355,9606.ENSP00000310244,9606.ENSP00000337014,9606.ENSP00000337383,9606.ENSP00000344544,9606.ENSP00000353332,9606.ENSP00000354394,9606.ENSP00000358404,9606.ENSP00000364448,9606.ENSP00000370034,…	ITGA3,CAMKK1,ELL,DOCK3,CCR2,TLR3,JUNB,ADORA2B,P2RY1,PRKCB,RASGRP1,HFE2,NLRP3,IKZF3,RTEL1,STAT1,TCF7L2,UPF3A,TLR7,IRF4,TBR1,NFATC2,CARD11,TCF4,CEBPD,TCF12,EPHX2,LMO7,MAP4K1
GO:0043900	regulation of multi-organism process	11	653	0.52	0.0152	9606.ENSP00000262878,9606.ENSP00000296795,9606.ENSP00000304767,9606.ENSP00000310244,9606.ENSP00000349932,9606.ENSP00000354394,9606.ENSP00000357981,9606.ENSP00000370034,9606.ENSP00000370343,9606.ENSP00000380150,9606.ENSP00000417601	SAMHD1,TLR3,P2RY1,RASGRP1,PTPRS,STAT1,CTSS,TLR7,IRF4,CARD11,FBXL2
GO:0045356	positive regulation of interferon-alpha biosynthetic process	2	5	1.9	0.0152	9606.ENSP00000296795,9606.ENSP00000370034	TLR3,TLR7
GO:0048584	positive regulation of response to stimulus	22	2054	0.33	0.0157	9606.ENSP00000220597,9606.ENSP00000221972,9606.ENSP00000262888,9606.ENSP00000292301,9606.ENSP00000296795,9606.ENSP00000304501,9606.ENSP00000304767,9606.ENSP00000305355,9606.ENSP00000310244,9606.ENSP00000337383,9606.ENSP00000357981,9606.ENSP00000358404,9606.ENSP00000360916,9606.ENSP00000370034,9606.ENSP00000376544,9606.ENSP00000379330,9606.ENSP00000380150,9606.ENSP00000400010,9606.ENSP00000405338,…	PAG1,CD79A,KCNN4,CCR2,TLR3,ADORA2B,P2RY1,PRKCB,RASGRP1,NLRP3,CTSS,TCF7L2,VAV2,TLR7,CD79B,NFATC2,CARD11,PTPRJ,INPP5D,RASGRF1,MCF2L,MAP4K1
GO:0002697	regulation of immune effector process	8	362	0.64	0.0159	9606.ENSP00000207549,9606.ENSP00000292301,9606.ENSP00000296795,9606.ENSP00000304501,9606.ENSP00000310244,9606.ENSP00000337383,9606.ENSP00000354394,9606.ENSP00000370343	UNC13D,CCR2,TLR3,ADORA2B,RASGRP1,NLRP3,STAT1,IRF4
GO:1903532	positive regulation of secretion by cell	8	364	0.64	0.0163	9606.ENSP00000207549,9606.ENSP00000262888,9606.ENSP00000304501,9606.ENSP00000304767,9606.ENSP00000310244,9606.ENSP00000337383,9606.ENSP00000349259,9606.ENSP00000358404	UNC13D,KCNN4,ADORA2B,P2RY1,RASGRP1,NLRP3,SPTBN1,TCF7L2
GO:0045580	regulation of T cell differentiation	5	130	0.88	0.0167	9606.ENSP00000310244,9606.ENSP00000337383,9606.ENSP00000370343,9606.ENSP00000379330,9606.ENSP00000380150	RASGRP1,NLRP3,IRF4,NFATC2,CARD11
GO:0035023	regulation of Rho protein signal transduction	5	131	0.88	0.0170	9606.ENSP00000007722,9606.ENSP00000360916,9606.ENSP00000392906,9606.ENSP00000405963,9606.ENSP00000440374	ITGA3,VAV2,PLEKHG2,RASGRF1,MCF2L
GO:0009893	positive regulation of metabolic process	30	3280	0.26	0.0173	9606.ENSP00000007722,9606.ENSP00000158166,9606.ENSP00000262809,9606.ENSP00000266037,9606.ENSP00000292301,9606.ENSP00000296795,9606.ENSP00000303315,9606.ENSP00000304501,9606.ENSP00000304767,9606.ENSP00000305355,9606.ENSP00000310244,9606.ENSP00000337014,9606.ENSP00000337383,9606.ENSP00000344544,9606.ENSP00000353332,9606.ENSP00000354394,9606.ENSP00000358404,9606.ENSP00000360916,9606.ENSP00000364448,…	ITGA3,CAMKK1,ELL,DOCK3,CCR2,TLR3,JUNB,ADORA2B,P2RY1,PRKCB,RASGRP1,HFE2,NLRP3,IKZF3,RTEL1,STAT1,TCF7L2,VAV2,UPF3A,TLR7,IRF4,TBR1,NFATC2,CARD11,TCF4,CEBPD,TCF12,EPHX2,LMO7,MAP4K1
GO:0045597	positive regulation of cell differentiation	13	908	0.45	0.0189	9606.ENSP00000007722,9606.ENSP00000207549,9606.ENSP00000292301,9606.ENSP00000303315,9606.ENSP00000304292,9606.ENSP00000310244,9606.ENSP00000337383,9606.ENSP00000354394,9606.ENSP00000358404,9606.ENSP00000379330,9606.ENSP00000381382,9606.ENSP00000388940,9606.ENSP00000405338	ITGA3,UNC13D,CCR2,JUNB,ANKRD27,RASGRP1,NLRP3,STAT1,TCF7L2,NFATC2,TCF4,TCF12,INPP5D
GO:0051240	positive regulation of multicellular organismal process	18	1551	0.36	0.0203	9606.ENSP00000007722,9606.ENSP00000292301,9606.ENSP00000296795,9606.ENSP00000304292,9606.ENSP00000304501,9606.ENSP00000304767,9606.ENSP00000305355,9606.ENSP00000310244,9606.ENSP00000337383,9606.ENSP00000349259,9606.ENSP00000354394,9606.ENSP00000358404,9606.ENSP00000370034,9606.ENSP00000370343,9606.ENSP00000380150,9606.ENSP00000381382,9606.ENSP00000388940,9606.ENSP00000405338	ITGA3,CCR2,TLR3,ANKRD27,ADORA2B,P2RY1,PRKCB,RASGRP1,NLRP3,SPTBN1,STAT1,TCF7L2,TLR7,IRF4,CARD11,TCF4,TCF12,INPP5D
GO:0009612	response to mechanical stimulus	6	210	0.75	0.0204	9606.ENSP00000296795,9606.ENSP00000303315,9606.ENSP00000304767,9606.ENSP00000354394,9606.ENSP00000370034,9606.ENSP00000415968	TLR3,JUNB,P2RY1,STAT1,TLR7,STRBP
GO:0050789	regulation of biological process	72	11116	0.11	0.0205	9606.ENSP00000007722,9606.ENSP00000158166,9606.ENSP00000207549,9606.ENSP00000220597,9606.ENSP00000221972,9606.ENSP00000233575,9606.ENSP00000258991,9606.ENSP00000261170,9606.ENSP00000262809,9606.ENSP00000262878,9606.ENSP00000262888,9606.ENSP00000264036,9606.ENSP00000265081,9606.ENSP00000266037,9606.ENSP00000270279,9606.ENSP00000292301,9606.ENSP00000296795,9606.ENSP00000301454,9606.ENSP00000302895,…	ITGA3,CAMKK1,UNC13D,PAG1,CD79A,SNX17,TEX2,GUCY2C,ELL,SAMHD1,KCNN4,MCAM,MSH3,DOCK3,CBLC,CCR2,TLR3,SLC25A23,ARAP2,JUNB,HTRA3,ANKRD27,ADORA2B,P2RY1,PRKCB,RASGRP1,EBF1,HFE2,NLRP3,IKZF3,CTSL,SPTBN1,PTPRS,SH3BP1,RTEL1,STAT1,RAB4A,MKI67,CTSS,TCF7L2,ZNF831,VAV2,TSPAN1,GLO1,PTPN3,HSPG2,UPF3A,APBB1IP,TLR7,IRF4,RHOH,TBR1,CD79B,GRK5,NFATC2,CARD11,TCF4,CEBPD,FCHSD2,TCF12,PLEKHG2,PTPRJ,INPP5D,RASGRF1,CYTH2,FBX…
GO:0065009	regulation of molecular function	30	3322	0.25	0.0205	9606.ENSP00000158166,9606.ENSP00000262809,9606.ENSP00000265081,9606.ENSP00000266037,9606.ENSP00000270279,9606.ENSP00000292301,9606.ENSP00000296795,9606.ENSP00000302895,9606.ENSP00000304292,9606.ENSP00000304501,9606.ENSP00000304767,9606.ENSP00000305355,9606.ENSP00000310244,9606.ENSP00000337383,9606.ENSP00000349259,9606.ENSP00000350018,9606.ENSP00000355651,9606.ENSP00000357981,9606.ENSP00000358404,…	CAMKK1,ELL,MSH3,DOCK3,CBLC,CCR2,TLR3,ARAP2,ANKRD27,ADORA2B,P2RY1,PRKCB,RASGRP1,NLRP3,SPTBN1,SH3BP1,RAB4A,CTSS,TCF7L2,VAV2,PTPN3,IRF4,RHOH,CARD11,PLEKHG2,PTPRJ,RASGRF1,CYTH2,MCF2L,MAP4K1
GO:0002696	positive regulation of leukocyte activation	7	298	0.67	0.0221	9606.ENSP00000292301,9606.ENSP00000304501,9606.ENSP00000310244,9606.ENSP00000337383,9606.ENSP00000379330,9606.ENSP00000380150,9606.ENSP00000405338	CCR2,ADORA2B,RASGRP1,NLRP3,NFATC2,CARD11,INPP5D
GO:0045359	positive regulation of interferon-beta biosynthetic process	2	7	1.75	0.0221	9606.ENSP00000296795,9606.ENSP00000370034	TLR3,TLR7
GO:0044093	positive regulation of molecular function	19	1713	0.34	0.0225	9606.ENSP00000158166,9606.ENSP00000265081,9606.ENSP00000266037,9606.ENSP00000296795,9606.ENSP00000302895,9606.ENSP00000304292,9606.ENSP00000304501,9606.ENSP00000305355,9606.ENSP00000310244,9606.ENSP00000337383,9606.ENSP00000350018,9606.ENSP00000355651,9606.ENSP00000357981,9606.ENSP00000358404,9606.ENSP00000360916,9606.ENSP00000370343,9606.ENSP00000380150,9606.ENSP00000405963,9606.ENSP00000465039	CAMKK1,MSH3,DOCK3,TLR3,ARAP2,ANKRD27,ADORA2B,PRKCB,RASGRP1,NLRP3,SH3BP1,RAB4A,CTSS,TCF7L2,VAV2,IRF4,CARD11,RASGRF1,MAP4K1
GO:0042113	B cell activation	5	145	0.83	0.0228	9606.ENSP00000221972,9606.ENSP00000305355,9606.ENSP00000344544,9606.ENSP00000376544,9606.ENSP00000380150	CD79A,PRKCB,IKZF3,CD79B,CARD11
GO:0050863	regulation of T cell activation	7	302	0.66	0.0228	9606.ENSP00000220597,9606.ENSP00000292301,9606.ENSP00000310244,9606.ENSP00000337383,9606.ENSP00000370343,9606.ENSP00000379330,9606.ENSP00000380150	PAG1,CCR2,RASGRP1,NLRP3,IRF4,NFATC2,CARD11
GO:0031325	positive regulation of cellular metabolic process	28	3060	0.26	0.0241	9606.ENSP00000158166,9606.ENSP00000262809,9606.ENSP00000266037,9606.ENSP00000292301,9606.ENSP00000296795,9606.ENSP00000303315,9606.ENSP00000304501,9606.ENSP00000304767,9606.ENSP00000305355,9606.ENSP00000310244,9606.ENSP00000337014,9606.ENSP00000337383,9606.ENSP00000344544,9606.ENSP00000353332,9606.ENSP00000354394,9606.ENSP00000358404,9606.ENSP00000360916,9606.ENSP00000364448,9606.ENSP00000370034,…	CAMKK1,ELL,DOCK3,CCR2,TLR3,JUNB,ADORA2B,P2RY1,PRKCB,RASGRP1,HFE2,NLRP3,IKZF3,RTEL1,STAT1,TCF7L2,VAV2,UPF3A,TLR7,IRF4,TBR1,NFATC2,CARD11,TCF4,CEBPD,TCF12,LMO7,MAP4K1
GO:2000026	regulation of multicellular organismal development	20	1876	0.32	0.0247	9606.ENSP00000007722,9606.ENSP00000292301,9606.ENSP00000296795,9606.ENSP00000304292,9606.ENSP00000305355,9606.ENSP00000310244,9606.ENSP00000337383,9606.ENSP00000344544,9606.ENSP00000345344,9606.ENSP00000349932,9606.ENSP00000354394,9606.ENSP00000358404,9606.ENSP00000363827,9606.ENSP00000370343,9606.ENSP00000374205,9606.ENSP00000379330,9606.ENSP00000380150,9606.ENSP00000381382,9606.ENSP00000388940,…	ITGA3,CCR2,TLR3,ANKRD27,PRKCB,RASGRP1,NLRP3,IKZF3,CTSL,PTPRS,STAT1,TCF7L2,HSPG2,IRF4,TBR1,NFATC2,CARD11,TCF4,TCF12,INPP5D
GO:0032101	regulation of response to external stimulus	13	955	0.43	0.0253	9606.ENSP00000262878,9606.ENSP00000292301,9606.ENSP00000296795,9606.ENSP00000304501,9606.ENSP00000310244,9606.ENSP00000337383,9606.ENSP00000349932,9606.ENSP00000354394,9606.ENSP00000357981,9606.ENSP00000370034,9606.ENSP00000370343,9606.ENSP00000374205,9606.ENSP00000380150	SAMHD1,CCR2,TLR3,ADORA2B,RASGRP1,NLRP3,PTPRS,STAT1,CTSS,TLR7,IRF4,TBR1,CARD11
GO:0034122	negative regulation of toll-like receptor signaling pathway	3	38	1.19	0.0256	9606.ENSP00000296795,9606.ENSP00000349932,9606.ENSP00000370343	TLR3,PTPRS,IRF4
GO:0002521	leukocyte differentiation	7	313	0.65	0.0259	9606.ENSP00000221972,9606.ENSP00000303315,9606.ENSP00000362463,9606.ENSP00000370343,9606.ENSP00000371219,9606.ENSP00000376544,9606.ENSP00000380150	CD79A,JUNB,GLO1,IRF4,RHOH,CD79B,CARD11
GO:0042059	negative regulation of epidermal growth factor receptor signaling pathway	3	39	1.18	0.0269	9606.ENSP00000270279,9606.ENSP00000363667,9606.ENSP00000400010	CBLC,PTPN3,PTPRJ
GO:0051173	positive regulation of nitrogen compound metabolic process	27	2946	0.26	0.0278	9606.ENSP00000158166,9606.ENSP00000262809,9606.ENSP00000266037,9606.ENSP00000292301,9606.ENSP00000296795,9606.ENSP00000303315,9606.ENSP00000304501,9606.ENSP00000304767,9606.ENSP00000305355,9606.ENSP00000310244,9606.ENSP00000337014,9606.ENSP00000337383,9606.ENSP00000344544,9606.ENSP00000353332,9606.ENSP00000354394,9606.ENSP00000358404,9606.ENSP00000364448,9606.ENSP00000370034,9606.ENSP00000370343,…	CAMKK1,ELL,DOCK3,CCR2,TLR3,JUNB,ADORA2B,P2RY1,PRKCB,RASGRP1,HFE2,NLRP3,IKZF3,RTEL1,STAT1,TCF7L2,UPF3A,TLR7,IRF4,TBR1,NFATC2,CARD11,TCF4,CEBPD,TCF12,LMO7,MAP4K1
GO:0045935	positive regulation of nucleobase-containing compound metabolic process	19	1770	0.33	0.0287	9606.ENSP00000262809,9606.ENSP00000296795,9606.ENSP00000303315,9606.ENSP00000304501,9606.ENSP00000304767,9606.ENSP00000305355,9606.ENSP00000337014,9606.ENSP00000337383,9606.ENSP00000344544,9606.ENSP00000353332,9606.ENSP00000354394,9606.ENSP00000358404,9606.ENSP00000370343,9606.ENSP00000374205,9606.ENSP00000379330,9606.ENSP00000381382,9606.ENSP00000386165,9606.ENSP00000388940,9606.ENSP00000433352	ELL,TLR3,JUNB,ADORA2B,P2RY1,PRKCB,HFE2,NLRP3,IKZF3,RTEL1,STAT1,TCF7L2,IRF4,TBR1,NFATC2,TCF4,CEBPD,TCF12,LMO7
GO:0097205	renal filtration	2	9	1.64	0.0287	9606.ENSP00000007722,9606.ENSP00000264036	ITGA3,MCAM
GO:0006796	phosphate-containing compound metabolic process	21	2065	0.3	0.0302	9606.ENSP00000158166,9606.ENSP00000261170,9606.ENSP00000262878,9606.ENSP00000296795,9606.ENSP00000304501,9606.ENSP00000305355,9606.ENSP00000310244,9606.ENSP00000349259,9606.ENSP00000349932,9606.ENSP00000355651,9606.ENSP00000363667,9606.ENSP00000370034,9606.ENSP00000376609,9606.ENSP00000380150,9606.ENSP00000384081,9606.ENSP00000400010,9606.ENSP00000405338,9606.ENSP00000405963,9606.ENSP00000430269,…	CAMKK1,GUCY2C,SAMHD1,TLR3,ADORA2B,PRKCB,RASGRP1,SPTBN1,PTPRS,RAB4A,PTPN3,TLR7,GRK5,CARD11,EFR3B,PTPRJ,INPP5D,RASGRF1,EPHX2,MAP4K1,PLEKHA2
GO:0050852	T cell receptor signaling pathway	4	93	0.93	0.0302	9606.ENSP00000220597,9606.ENSP00000380150,9606.ENSP00000400010,9606.ENSP00000405338	PAG1,CARD11,PTPRJ,INPP5D
GO:0007264	small GTPase mediated signal transduction	6	239	0.7	0.0307	9606.ENSP00000266037,9606.ENSP00000310244,9606.ENSP00000355651,9606.ENSP00000360916,9606.ENSP00000371219,9606.ENSP00000405963	DOCK3,RASGRP1,RAB4A,VAV2,RHOH,RASGRF1
GO:0043300	regulation of leukocyte degranulation	3	42	1.15	0.0307	9606.ENSP00000207549,9606.ENSP00000292301,9606.ENSP00000304501	UNC13D,CCR2,ADORA2B
GO:0001973	adenosine receptor signaling pathway	2	10	1.6	0.0321	9606.ENSP00000304501,9606.ENSP00000304767	ADORA2B,P2RY1
GO:1903508	positive regulation of nucleic acid-templated transcription	17	1520	0.34	0.0326	9606.ENSP00000262809,9606.ENSP00000296795,9606.ENSP00000303315,9606.ENSP00000304767,9606.ENSP00000305355,9606.ENSP00000337014,9606.ENSP00000337383,9606.ENSP00000344544,9606.ENSP00000354394,9606.ENSP00000358404,9606.ENSP00000370343,9606.ENSP00000374205,9606.ENSP00000379330,9606.ENSP00000381382,9606.ENSP00000386165,9606.ENSP00000388940,9606.ENSP00000433352	ELL,TLR3,JUNB,P2RY1,PRKCB,HFE2,NLRP3,IKZF3,STAT1,TCF7L2,IRF4,TBR1,NFATC2,TCF4,CEBPD,TCF12,LMO7
GO:0043122	regulation of I-kappaB kinase/NF-kappaB signaling	5	167	0.77	0.0339	9606.ENSP00000296795,9606.ENSP00000305355,9606.ENSP00000354394,9606.ENSP00000371219,9606.ENSP00000380150	TLR3,PRKCB,STAT1,RHOH,CARD11
GO:0002886	regulation of myeloid leukocyte mediated immunity	3	45	1.12	0.0343	9606.ENSP00000207549,9606.ENSP00000292301,9606.ENSP00000304501	UNC13D,CCR2,ADORA2B
GO:0010628	positive regulation of gene expression	19	1826	0.31	0.0365	9606.ENSP00000007722,9606.ENSP00000262809,9606.ENSP00000296795,9606.ENSP00000303315,9606.ENSP00000304767,9606.ENSP00000337014,9606.ENSP00000337383,9606.ENSP00000344544,9606.ENSP00000354394,9606.ENSP00000358404,9606.ENSP00000364448,9606.ENSP00000370343,9606.ENSP00000374205,9606.ENSP00000379330,9606.ENSP00000381382,9606.ENSP00000386165,9606.ENSP00000388940,9606.ENSP00000430269,9606.ENSP00000433352	ITGA3,ELL,TLR3,JUNB,P2RY1,HFE2,NLRP3,IKZF3,STAT1,TCF7L2,UPF3A,IRF4,TBR1,NFATC2,TCF4,CEBPD,TCF12,EPHX2,LMO7
GO:0050793	regulation of developmental process	23	2416	0.27	0.0367	9606.ENSP00000007722,9606.ENSP00000207549,9606.ENSP00000292301,9606.ENSP00000296795,9606.ENSP00000303315,9606.ENSP00000304292,9606.ENSP00000304767,9606.ENSP00000305355,9606.ENSP00000310244,9606.ENSP00000337383,9606.ENSP00000344544,9606.ENSP00000345344,9606.ENSP00000349932,9606.ENSP00000354394,9606.ENSP00000358404,9606.ENSP00000363827,9606.ENSP00000370343,9606.ENSP00000374205,9606.ENSP00000379330,…	ITGA3,UNC13D,CCR2,TLR3,JUNB,ANKRD27,P2RY1,PRKCB,RASGRP1,NLRP3,IKZF3,CTSL,PTPRS,STAT1,TCF7L2,HSPG2,IRF4,TBR1,NFATC2,CARD11,TCF4,TCF12,INPP5D
GO:0051094	positive regulation of developmental process	15	1286	0.36	0.0389	9606.ENSP00000007722,9606.ENSP00000207549,9606.ENSP00000292301,9606.ENSP00000296795,9606.ENSP00000303315,9606.ENSP00000304292,9606.ENSP00000305355,9606.ENSP00000310244,9606.ENSP00000337383,9606.ENSP00000354394,9606.ENSP00000358404,9606.ENSP00000379330,9606.ENSP00000381382,9606.ENSP00000388940,9606.ENSP00000405338	ITGA3,UNC13D,CCR2,TLR3,JUNB,ANKRD27,PRKCB,RASGRP1,NLRP3,STAT1,TCF7L2,NFATC2,TCF4,TCF12,INPP5D
GO:0032502	developmental process	41	5401	0.18	0.0396	9606.ENSP00000007722,9606.ENSP00000207549,9606.ENSP00000221972,9606.ENSP00000233575,9606.ENSP00000246081,9606.ENSP00000262809,9606.ENSP00000264036,9606.ENSP00000265081,9606.ENSP00000292301,9606.ENSP00000296795,9606.ENSP00000303315,9606.ENSP00000304292,9606.ENSP00000304767,9606.ENSP00000310244,9606.ENSP00000322898,9606.ENSP00000344544,9606.ENSP00000349259,9606.ENSP00000349932,9606.ENSP00000350018,…	ITGA3,UNC13D,CD79A,SNX17,OTOR,ELL,MCAM,MSH3,CCR2,TLR3,JUNB,ANKRD27,P2RY1,RASGRP1,EBF1,IKZF3,SPTBN1,PTPRS,SH3BP1,STAT1,NAV1,TCF7L2,ZNF831,VAV2,GLO1,PTPN3,HSPG2,IRF4,RHOH,TBR1,CD79B,GRK5,NFATC2,CARD11,TCF4,TCF12,INPP5D,RASGRF1,STRBP,FAT3,SHANK2
GO:0045086	positive regulation of interleukin-2 biosynthetic process	2	12	1.52	0.0397	9606.ENSP00000370343,9606.ENSP00000380150	IRF4,CARD11
GO:0032648	regulation of interferon-beta production	3	49	1.08	0.0408	9606.ENSP00000296795,9606.ENSP00000349932,9606.ENSP00000370034	TLR3,PTPRS,TLR7
GO:0046579	positive regulation of Ras protein signal transduction	3	49	1.08	0.0408	9606.ENSP00000310244,9606.ENSP00000405963,9606.ENSP00000440374	RASGRP1,RASGRF1,MCF2L
GO:0051251	positive regulation of lymphocyte activation	6	260	0.66	0.0408	9606.ENSP00000292301,9606.ENSP00000310244,9606.ENSP00000337383,9606.ENSP00000379330,9606.ENSP00000380150,9606.ENSP00000405338	CCR2,RASGRP1,NLRP3,NFATC2,CARD11,INPP5D
GO:0048856	anatomical structure development	39	5085	0.18	0.0430	9606.ENSP00000007722,9606.ENSP00000207549,9606.ENSP00000221972,9606.ENSP00000233575,9606.ENSP00000246081,9606.ENSP00000262809,9606.ENSP00000264036,9606.ENSP00000265081,9606.ENSP00000292301,9606.ENSP00000296795,9606.ENSP00000303315,9606.ENSP00000304292,9606.ENSP00000304767,9606.ENSP00000322898,9606.ENSP00000344544,9606.ENSP00000349259,9606.ENSP00000349932,9606.ENSP00000350018,9606.ENSP00000354394,…	ITGA3,UNC13D,CD79A,SNX17,OTOR,ELL,MCAM,MSH3,CCR2,TLR3,JUNB,ANKRD27,P2RY1,EBF1,IKZF3,SPTBN1,PTPRS,SH3BP1,STAT1,NAV1,TCF7L2,ZNF831,VAV2,GLO1,PTPN3,HSPG2,IRF4,RHOH,TBR1,CD79B,NFATC2,CARD11,TCF4,TCF12,INPP5D,RASGRF1,STRBP,FAT3,SHANK2
GO:0007252	I-kappaB phosphorylation	2	13	1.48	0.0435	9606.ENSP00000296795,9606.ENSP00000370034	TLR3,TLR7
GO:0010811	positive regulation of cell-substrate adhesion	4	109	0.86	0.0435	9606.ENSP00000007722,9606.ENSP00000207549,9606.ENSP00000400010,9606.ENSP00000482228	ITGA3,UNC13D,PTPRJ,PLEKHA2
GO:0045078	positive regulation of interferon-gamma biosynthetic process	2	13	1.48	0.0435	9606.ENSP00000296795,9606.ENSP00000370034	TLR3,TLR7
GO:0002274	myeloid leukocyte activation	9	574	0.49	0.0455	9606.ENSP00000207549,9606.ENSP00000296795,9606.ENSP00000310244,9606.ENSP00000357981,9606.ENSP00000370034,9606.ENSP00000370343,9606.ENSP00000371219,9606.ENSP00000400010,9606.ENSP00000465261	UNC13D,TLR3,RASGRP1,CTSS,TLR7,IRF4,RHOH,PTPRJ,TMC6
GO:0002699	positive regulation of immune effector process	5	186	0.73	0.0456	9606.ENSP00000207549,9606.ENSP00000292301,9606.ENSP00000304501,9606.ENSP00000310244,9606.ENSP00000337383	UNC13D,CCR2,ADORA2B,RASGRP1,NLRP3
GO:0031349	positive regulation of defense response	7	365	0.58	0.0456	9606.ENSP00000292301,9606.ENSP00000296795,9606.ENSP00000304501,9606.ENSP00000310244,9606.ENSP00000357981,9606.ENSP00000370034,9606.ENSP00000380150	CCR2,TLR3,ADORA2B,RASGRP1,CTSS,TLR7,CARD11
GO:0032675	regulation of interleukin-6 production	4	112	0.85	0.0456	9606.ENSP00000296795,9606.ENSP00000304501,9606.ENSP00000370034,9606.ENSP00000405338	TLR3,ADORA2B,TLR7,INPP5D
GO:0051239	regulation of multicellular organismal process	25	2788	0.25	0.0456	9606.ENSP00000007722,9606.ENSP00000292301,9606.ENSP00000296795,9606.ENSP00000304292,9606.ENSP00000304501,9606.ENSP00000304767,9606.ENSP00000305355,9606.ENSP00000310244,9606.ENSP00000337383,9606.ENSP00000344544,9606.ENSP00000345344,9606.ENSP00000349259,9606.ENSP00000349932,9606.ENSP00000350018,9606.ENSP00000354394,9606.ENSP00000358404,9606.ENSP00000363827,9606.ENSP00000370034,9606.ENSP00000370343,…	ITGA3,CCR2,TLR3,ANKRD27,ADORA2B,P2RY1,PRKCB,RASGRP1,NLRP3,IKZF3,CTSL,SPTBN1,PTPRS,SH3BP1,STAT1,TCF7L2,HSPG2,TLR7,IRF4,TBR1,NFATC2,CARD11,TCF4,TCF12,INPP5D
GO:1901343	negative regulation of vasculature development	4	112	0.85	0.0456	9606.ENSP00000292301,9606.ENSP00000354394,9606.ENSP00000363827,9606.ENSP00000379330	CCR2,STAT1,HSPG2,NFATC2
GO:0050854	regulation of antigen receptor-mediated signaling pathway	3	55	1.03	0.0493	9606.ENSP00000262888,9606.ENSP00000305355,9606.ENSP00000400010	KCNN4,PRKCB,PTPRJ

## Sheet: STRING_KEGG enrichment
#term ID	term description	observed gene count	background gene count	strength	false discovery rate	matching proteins in your network (IDs)	matching proteins in your network (labels)
hsa04662	B cell receptor signaling pathway	8	71	1.35	8.12e-07	9606.ENSP00000085219,9606.ENSP00000221972,9606.ENSP00000305355,9606.ENSP00000360916,9606.ENSP00000376544,9606.ENSP00000379330,9606.ENSP00000380150,9606.ENSP00000405338	CD22,CD79A,PRKCB,VAV2,CD79B,NFATC2,CARD11,INPP5D
